# Supplementary material for: Bacteriologically-confirmed pulmonary tuberculosis in an Ethiopian prison: Prevalence from screening of entrant and resident prisoners
Source: PLoS One. 2019 Dec 12;14(12):e0226160. doi: 10.1371/journal.pone.0226160 (PMC6907752; doi:10.1371/journal.pone.0226160)
Supplement: S1 File — (XLSX) [file pone.0226160.s001.xlsx]

## Sheet: Code Book for Paper 1
Variable Code	Lable	Values	Missing
addis_pid	ADDIS-VP PID	None	None
afb1quality	AFB 1 Quality	1=Saliva;2=Mucopurulent;3=Purulent;4=Bloody	None
afb2quality	AFB 2 Quality	1=Saliva;2=Mucopurulent;3=Purulent;4=Bloody	None
afb3quality	AFB 3 Quality	1=Saliva;2=Mucopurulent;3=Purulent;4=Bloody	None
age	Age (contineous)	None	None
Age_Category	Age (in Category)	1=18-20;2=21-25;3=26-30;4=31-35;5=36-40;6=41-45;7=46 and above	None
New_ALL_HIV_CASES	NEW All HIV Cases	0=Negative;1=Positive	None
appetloss	Loss of Appetite	0=No;1=Yes	None
BMI	BMI (contineous)	None	None
BMI_Categories	BMI (in Categories)	1=Underweight;2=Normal weight;3=Overweight;4=Obese	None
cancdx	Cancer Diagnosis Ever	0=No;1=Yes	None
chstpain	Chest Pain	0=No;1=Yes	None
consent_hiv	Consent for HIV Testing	0=No;1=Yes	None
consent_tb	Consent for TB Testing	0=No;1=Yes	None
consent_witness	Witness signed on consent	0=No;1=Yes	None
ConsentedForStudy	Consent for Participation in the Study	0=No;1=Yes	None
cough2wks	Cough of >=2 weeks Duration	0=No;1=Yes	None
crntprsnduration	Current Prison Duration (contineous)	None	None
culisolated	Culture MTB Isolated at ICL	0=MTB not isolated;1=MTB isolated;2=Sample contaminated	2
CULTURE_RESULT	Culture Result at ICL	0=MTB not isolated;1=MTB isolated;2=Sample contaminated	2
currcough	Current Cough	0=No;1=Yes	None
CurrCough_plusHIVnew	Current Cough plus HIV Positive Cases (new)	0=No;1=Yes	None
Current_Prison_Dur_Category	Current Prison Duration (in Category)	1= <= 5 years;2=5.1-10 years;3=10.1-15 years;4=15.1 and above	None
currkhat	Current Khat Use (in Category)	0=Never;1=Less than one per week;2=Two or more times per week	None
currsmok	Current Smoking (in Category)	0=None;1=1 - 5;2=6 - 10;3=>10	None
currtbtx	Current TB Treatment	0=No;1=Yes	None
CXR_taken	Chest X-ray taken	0=No;1=Yes	None
Cycle	Cycles of Screening (E1,E2,EG,R1 &R2)	E1=Entrant 1;E2=Entrant 2;EG=Entrant Gap;R1=Resident 1;R2=Resident 2	None
diabdx	Diabetes Diagnosis Ever	0=No;1=Yes	None
edu	Education	0=None;1=Elementary (0-8);2=Secondary (9-10);3=Preparatory (11-12);4=University (Diploma);5=University (Undergraduate);6=University (Post-grad Masters / PhD)	None
ethmbtl	Ethambutol Susceptibility (Culture)	0=Susceptible;1=Resistant;2=Not done	None
ethn	Ethnicity	1=Amhara;2=Oromo;3=Tigre;4=Southern;5=Other	None
Bacter_Conf_TB_(No_GXPRT)	Bacteriologically Confirmed TB without GeneXpert	0=Not TB;1=TB Case	None
Total_Bacteriologically_Conf_TB	ALL Bacteriologically Confirmed TB Cases (out of all screened)	0=Not TB;1=TB Case	None
fev	Fever of Any Duration	0=No;1=Yes	None
gendis	Genital Discharge	0=No;1=Yes	None
genulc	Genital Ulcer	0=No;1=Yes	None
hemop	Hemoptysis	0=No;1=Yes	None
ht	Height in Centimeters	None	888
ht_in_mtrs	Height in Meters	None	8.88
hxtbcont	History of TB Contact	0=No;1=Yes	None
infoconssign	Informed Consent Signed	0=No, not eligible;1=Yes	None
isnzd	INH Susceptibility (Culture)	0=Susceptible;1=Resistant;2=Not done	None
isnzdrsstnt	INH Susceptibility (Line Probe)	0=Susceptible;1=Resistant;2=Not done	None
lit	Literacy	1=Literate;2=Illiterate	None
marstatus	Marital Status	1=Never Married;2=Married;3=Divorce / Separated;4=Widow / Widower;5=Other	None
niteswts	Night Sweats of Any Duration	0=No;1=Yes	None
Number_of_People_in_house	Number of People in the House Prior Prison (in Categories)	1= <=2;2= 3-5;3= 6-10;4= >=11	None
Number_of_Rooms_Categories	Number of Rooms Prior Prison (in Categories)	1=1 room;2=2-5 rooms;3=6=10 rooms;4=11 and above	None
numpeop	Number of People (contineous)	None	None
numroom	Number of Rooms (contineous)	None	None
occu	Occupation	0=None;1=Student;2=House Wife;3=Merchant;4=Government Employee;5=Peasant;6=Other	None
Prev_TB_Rx_Complete	Previous TB Treatment Completed (Yes/No)	0=No;1=Yes	99
Prior_Prison_Alcohol_Use_Categories	Prior Prison Alcohol Use (in 2 Categories)	0=None to < 1 per day;1= >=1 drink per day	None
Prior_Prison_Duration_Categories	Prior Imprisonment Duration (in Categories)	1= <= 5 years;2=5.1-10 years;3=10.1-15 years;4=15.1 and above	None
priordur	Prior Imprisonment Duration (contineous)	None	88, 99
priorimpr	Prior Imprisonment (Yes/No)	0=No;1=Yes	None
prnloc	Prison Location (Entrant or Resident)	1=Entrant;2=Resident	None
pyrznmd	Pyrazinamide Susceptibility (Culture)	0=Susceptible;1=Resistant;2=Not done	None
rel	Religion	1=Orthodox Christian;2=Protestant Christian;3=Catholic Christian;4=Muslim;5=Other	None
res	Residence Prior Prison (Urban, Rural, Pastoral)	1=Urban;2=Rural;3=Pastoral;4=Refugee Camp	None
ResultGenexperttbAARL.mtbrslt	GeneXpert AARL MTB Result	0=MTB not detected;1=MTB detected;2=Invalid	2
ResultGenexperttbKality.mtbrslt	GeneXpert Kality MTB Result	0=MTB not detected;1=MTB detected;2=Invalid	2
GENEXPERT_MtbResult_Total	GeneXpert Total (AARL+Kality) MTB Result	0=MTB not detected;1=MTB detected;2=Invalid	2
ResultGenexperttbAARL.rfmpnsnstvtyrslt	GeneXpert AARL MTB/Rif Resistance Result	1=Rif susceptible;2=Rif resistant;3=Invalid	None
ResultGenexperttbKality.rfmpnsnstvtyrslt	GeneXpert Kality MTB/Rif Resistance Result	1=Rif susceptible;2=Rif resistant;3=Invalid	None
rfmpn	Rifampin Susceptibility (Culture)	0=Susceptible;1=Resistant;2=Not done	None
rfmpnrsstnt	Rifampin Susceptibility (Line Probe)	0=Susceptible;1=Resistant;2=Not done	None
scrnpos	TB Symptom Screening Result	0=No;1=Yes	None
sex	Gender/Sex	1=Male;2=Female	None
Sex_Partners_Categories	Sex Partners (in Categories)	1=Never;2=1 partner;2=2-10 partners;3=11 and above partners	None
sexprtnrs	Sex Partners (contineous)	None	999
sptmexmntnone	Sputum AFB 1 Result	0=Negative;1=Positive;2=Not collected	2
sptmexmntnthree	Sputum AFB 3 Result	0=Negative;1=Positive;2=Not collected	2
sptmexmntntwo	Sputum AFB 2 Result	0=Negative;1=Positive;2=Not collected	2
SPUTUM_RESULT (Total)	Sputum AFB Total Result (AFB 1+2+3)	0=Negative;1=Positive;2=Not collected	2
strptmycn	Streptomycin Susceptibility (Culture)	0=Susceptible;1=Resistant;2=Not done	None
swell	Genital Swelling	0=No;1=Yes	None
tbdx	TB Diagnosis Ever	0=No;1=Yes	None
uripain	Urinary Pain (Dysuria)	0=No;1=Yes	None
wt	Weight in Kilograms (contineous)	None	888
wtloss	Weight Loss (any)	0=No;1=Yes	None
