# Supplementary material for: Bacteriologically-confirmed pulmonary tuberculosis in an Ethiopian prison: Prevalence from screening of entrant and resident prisoners
Source: PLoS One. 2019 Dec 12;14(12):e0226160. doi: 10.1371/journal.pone.0226160 (PMC6907752; doi:10.1371/journal.pone.0226160)
Supplement: S2 File — (XLSX) [file pone.0226160.s002.xlsx]

## Sheet: Data for Paper 1 (with codes)
addis_pid	afb1quality	afb2quality	afb3quality	age	Age_Category	New_ALL_HIV_CASES	appetloss	BMI	BMI_Categories	cancdx	chstpain	consent_hiv	consent_tb	consent_witness	ConsentedForStudy	cough2wks	crntprsnduration	culisolated	CULTURE_RESULT	currcough	CurrCough_plusHIVnew	Current_Prison_Dur_Category	currkhat	currsmok	currtbtx	CXR_taken	Cycle	diabdx	edu	ethmbtl	ethn	Bacter_Conf_TB_(No_GXPRT)	Total_Bacteriologically_Conf_TB	fev	gendis	genulc	hemop	ht	ht_in_mtrs	hxtbcont	infoconssign	isnzd	isnzdrsstnt	lit	marstatus	niteswts	Number_of_People_in_house	Number_of_Rooms_Categories	numpeop
E00010	1	1	1	19	1	0	0	#NULL!	#NULL!	0	0	1	1	0	1	1	0	#NULL!	#NULL!	1	0	1	0	0	0	1	E1	0	1	#NULL!	1	0	0	0	0	0	0	888	8.88	0	1	#NULL!	#NULL!	1	1	0	2	2	4
E00016	#NULL!	#NULL!	#NULL!	26	3	1	0	24.623	2	0	0	1	1	0	1	0	0	#NULL!	#NULL!	0	0	1	0	0	0	#NULL!	E1	0	1	#NULL!	3	0	0	0	0	0	0	171	1.71	0	1	#NULL!	#NULL!	1	1	0	2	2	3
E00053	#NULL!	#NULL!	#NULL!	35	4	#NULL!	0	19.0311	2	0	0	0	1	1	1	0	0	#NULL!	#NULL!	0	0	1	0	0	0	#NULL!	E1	0	0	#NULL!	3	0	0	0	0	0	0	170	1.7	0	1	#NULL!	#NULL!	2	1	0	1	1	2
E00065	#NULL!	#NULL!	#NULL!	37	5	0	0	21.2963	2	0	0	1	1	0	1	0	0	#NULL!	#NULL!	0	0	1	2	0	0	1	E1	0	2	#NULL!	4	0	0	1	0	0	0	180	1.8	0	1	#NULL!	#NULL!	1	2	1	2	4	5
E00085	#NULL!	#NULL!	#NULL!	18	1	1	0	22.2222	2	0	0	1	1	1	1	1	0	#NULL!	#NULL!	1	1	1	0	0	0	1	E1	0	0	#NULL!	1	0	0	0	1	0	0	150	1.5	0	1	#NULL!	#NULL!	2	3	0	1	1	1
E00087	#NULL!	#NULL!	#NULL!	26	3	0	1	18.9745	2	0	1	1	1	0	1	0	0	#NULL!	#NULL!	0	0	1	1	2	0	1	E1	0	1	#NULL!	2	0	0	0	0	0	0	154	1.54	0	1	#NULL!	#NULL!	1	1	1	2	1	3
E00091	#NULL!	#NULL!	#NULL!	45	6	1	0	23.9995	2	0	0	1	1	0	1	0	0	#NULL!	#NULL!	0	0	1	2	3	0	1	E1	0	1	#NULL!	1	0	0	0	0	0	0	172	1.72	0	1	#NULL!	#NULL!	1	2	1	1	1	2
E00201	#NULL!	#NULL!	#NULL!	24	2	1	0	23.597	2	0	0	1	1	0	1	0	0	#NULL!	#NULL!	0	0	1	2	3	0	#NULL!	E1	0	1	#NULL!	4	0	0	0	0	0	0	171	1.71	0	1	#NULL!	#NULL!	1	1	0	3	1	7
E00232	#NULL!	#NULL!	#NULL!	49	7	1	0	24.6914	2	0	0	1	1	1	1	0	0	#NULL!	#NULL!	0	0	1	0	0	0	#NULL!	E1	0	5	#NULL!	1	0	0	0	0	0	0	180	1.8	0	1	#NULL!	#NULL!	1	2	0	2	2	3
E00252	#NULL!	#NULL!	#NULL!	37	5	0	1	19.3906	2	0	0	1	1	0	1	0	0	#NULL!	#NULL!	0	0	1	0	0	0	#NULL!	E1	0	1	#NULL!	2	0	0	0	0	0	0	190	1.9	1	1	#NULL!	#NULL!	1	1	0	1	1	1
E00263	#NULL!	#NULL!	#NULL!	23	2	0	0	20.3125	2	0	0	1	1	1	1	0	0	#NULL!	#NULL!	0	0	1	0	0	0	#NULL!	E1	0	2	#NULL!	3	0	0	0	0	0	0	160	1.6	0	1	#NULL!	#NULL!	1	2	0	1	1	1
E00265	#NULL!	#NULL!	#NULL!	22	2	0	0	23.8281	2	0	0	1	1	1	1	0	0	#NULL!	#NULL!	0	0	1	0	0	0	#NULL!	E1	0	0	#NULL!	1	0	0	0	0	0	0	160	1.6	0	1	#NULL!	#NULL!	2	1	0	2	1	3
E00364	#NULL!	#NULL!	#NULL!	49	7	1	0	26.6193	3	0	0	1	1	0	1	0	0	#NULL!	#NULL!	0	0	1	0	0	0	#NULL!	E1	1	3	#NULL!	1	0	0	0	0	0	0	161	1.61	0	1	#NULL!	#NULL!	1	2	0	3	2	8
E00377	#NULL!	#NULL!	#NULL!	29	3	1	0	19.8839	2	0	0	1	1	1	1	0	0	#NULL!	#NULL!	0	0	1	0	0	0	#NULL!	E1	0	0	#NULL!	4	0	0	0	0	0	0	178	1.78	0	1	#NULL!	#NULL!	2	1	0	1	1	1
E00380	1	3	3	20	1	0	1	20.0474	2	0	1	1	1	0	1	0	0	0	0	1	0	1	0	0	0	1	E1	0	1	2	1	0	0	1	0	0	0	173	1.73	0	1	2	2	1	1	1	1	1	1
E00447	#NULL!	#NULL!	#NULL!	32	4	1	0	17.9931	1	0	0	0	1	0	1	0	0	#NULL!	#NULL!	0	0	1	0	0	0	#NULL!	E1	0	2	#NULL!	1	0	0	0	0	0	0	170	1.7	0	1	#NULL!	#NULL!	1	1	0	1	1	1
E00495	#NULL!	#NULL!	#NULL!	35	4	1	0	25.1559	3	0	0	1	1	0	1	0	0	#NULL!	#NULL!	0	0	1	0	0	0	#NULL!	E1	0	3	#NULL!	4	0	0	0	0	0	0	168	1.68	0	1	#NULL!	#NULL!	1	2	0	3	2	10
E00528	#NULL!	#NULL!	#NULL!	19	1	1	0	22.806	2	0	0	1	1	0	1	0	0	#NULL!	#NULL!	0	0	1	0	0	0	#NULL!	E1	0	2	#NULL!	2	0	0	0	0	0	0	151	1.51	0	1	#NULL!	#NULL!	1	1	0	2	3	3
E00548	#NULL!	#NULL!	#NULL!	30	3	0	0	19.5312	2	0	0	1	1	0	1	0	0	#NULL!	#NULL!	0	0	1	0	0	0	#NULL!	E1	0	1	#NULL!	1	0	0	0	0	0	0	160	1.6	0	1	#NULL!	#NULL!	1	1	0	1	2	1
E00564	1	3	3	38	5	0	0	22.5069	2	0	0	1	1	0	1	1	0	#NULL!	#NULL!	1	0	1	0	0	0	1	E1	0	1	#NULL!	1	0	0	0	0	0	0	152	1.52	0	1	#NULL!	#NULL!	1	2	1	3	1	6
E00580	#NULL!	#NULL!	#NULL!	40	5	0	0	19.3772	2	0	0	1	1	0	1	0	0	#NULL!	#NULL!	0	0	1	2	3	0	#NULL!	E1	0	3	#NULL!	1	0	0	0	0	0	0	170	1.7	0	1	#NULL!	#NULL!	1	1	0	1	1	1
E00581	#NULL!	#NULL!	#NULL!	28	3	0	0	27.5556	3	0	0	1	1	1	1	0	0	#NULL!	#NULL!	0	0	1	0	0	0	#NULL!	E1	0	0	#NULL!	1	0	0	0	0	0	0	150	1.5	0	1	#NULL!	#NULL!	2	2	0	1	4	1
E00589	#NULL!	#NULL!	#NULL!	46	7	0	0	20.202	2	0	0	1	1	0	1	0	0	#NULL!	#NULL!	0	0	1	0	0	0	#NULL!	E1	0	1	#NULL!	4	0	0	0	0	0	0	165	1.65	0	1	#NULL!	#NULL!	1	2	0	2	2	3
E00594	#NULL!	#NULL!	#NULL!	45	6	1	0	24.2215	2	0	0	1	1	1	1	0	0	#NULL!	#NULL!	0	0	1	0	0	0	#NULL!	E1	0	0	#NULL!	2	0	0	0	0	0	0	170	1.7	0	1	#NULL!	#NULL!	2	2	0	1	2	1
E00623	#NULL!	#NULL!	#NULL!	28	3	1	0	21.7993	2	0	0	1	1	0	1	0	0	#NULL!	#NULL!	0	0	1	0	0	0	#NULL!	E1	0	1	#NULL!	4	0	0	0	0	0	0	170	1.7	0	1	#NULL!	#NULL!	1	2	0	1	2	1
E00626	#NULL!	#NULL!	#NULL!	18	1	0	0	22.2222	2	0	0	1	1	0	1	0	0	#NULL!	#NULL!	0	0	1	0	0	0	#NULL!	E1	0	1	#NULL!	4	0	0	0	0	0	0	150	1.5	0	1	#NULL!	#NULL!	1	1	0	1	2	2
E00628	#NULL!	#NULL!	#NULL!	24	2	0	0	20.7612	2	0	0	1	1	0	1	0	0	#NULL!	#NULL!	0	0	1	0	0	0	#NULL!	E1	0	1	#NULL!	4	0	0	0	0	0	0	170	1.7	0	1	#NULL!	#NULL!	1	1	0	1	2	1
E00638	1	3	1	19	1	0	0	21.3333	2	0	0	1	1	0	1	1	0	1	1	1	0	1	0	0	1	1	E1	0	1	0	4	1	1	1	0	0	0	150	1.5	0	1	1	0	1	1	0	1	2	1
E00679	#NULL!	#NULL!	#NULL!	28	3	1	0	15.427	1	0	0	1	1	0	1	0	0	#NULL!	#NULL!	0	0	1	0	0	0	#NULL!	E1	0	1	#NULL!	1	0	0	0	0	0	0	165	1.65	0	1	#NULL!	#NULL!	1	1	0	1	2	1
E00700	#NULL!	#NULL!	#NULL!	24	2	1	0	19.5312	2	0	0	1	1	0	1	0	0	#NULL!	#NULL!	0	0	1	0	0	0	#NULL!	E1	0	2	#NULL!	1	0	0	0	0	0	0	160	1.6	0	1	#NULL!	#NULL!	1	1	0	1	2	2
E00765	#NULL!	#NULL!	#NULL!	50	7	0	0	27.4406	3	0	0	1	1	0	1	0	0	#NULL!	#NULL!	0	0	1	1	0	0	#NULL!	E1	0	1	#NULL!	4	0	0	0	0	0	0	176	1.76	0	1	#NULL!	#NULL!	1	2	0	3	3	7
E00932	#NULL!	#NULL!	#NULL!	28	3	#NULL!	0	17.6309	1	0	0	0	1	0	1	0	0	#NULL!	#NULL!	0	0	1	0	0	0	#NULL!	E1	0	2	#NULL!	1	0	0	0	0	0	0	165	1.65	0	1	#NULL!	#NULL!	1	2	0	1	2	1
E00953	#NULL!	#NULL!	#NULL!	44	6	#NULL!	0	20.9573	2	0	0	0	1	0	1	0	0	#NULL!	#NULL!	0	0	1	0	0	0	#NULL!	E1	0	1	#NULL!	2	0	0	0	0	0	0	172	1.72	0	1	#NULL!	#NULL!	1	2	0	1	3	1
E00996	#NULL!	#NULL!	#NULL!	50	7	#NULL!	0	24.977	#NULL!	0	0	0	1	1	1	0	0	#NULL!	#NULL!	0	0	1	0	0	0	#NULL!	E1	0	1	#NULL!	5	0	0	0	0	0	0	165	1.65	0	1	#NULL!	#NULL!	1	1	0	4	2	13
E01020	3	3	3	58	7	0	1	19.1358	2	0	1	1	1	1	1	1	0	#NULL!	#NULL!	1	0	1	0	0	1	#NULL!	E1	0	0	#NULL!	2	0	0	1	0	0	1	180	1.8	0	1	#NULL!	#NULL!	2	2	1	2	3	3
E01038	#NULL!	#NULL!	#NULL!	38	5	1	0	20.2812	2	0	0	1	1	0	1	0	0	#NULL!	#NULL!	0	0	1	0	0	0	#NULL!	E1	0	1	#NULL!	4	0	0	0	0	0	0	172	1.72	0	1	#NULL!	#NULL!	1	2	0	3	1	6
E01193	#NULL!	#NULL!	#NULL!	53	7	1	0	23.7654	2	0	0	1	1	0	1	0	0	#NULL!	#NULL!	0	0	1	1	1	0	#NULL!	E1	0	1	#NULL!	3	0	0	0	0	0	0	180	1.8	0	1	#NULL!	#NULL!	1	2	0	1	2	2
E01300	#NULL!	#NULL!	#NULL!	36	5	1	0	20.7008	2	0	0	1	1	1	1	0	0	#NULL!	#NULL!	0	0	1	0	0	0	#NULL!	E1	0	0	#NULL!	2	0	0	0	0	0	0	163	1.63	0	1	#NULL!	#NULL!	2	2	0	1	1	1
E01386	#NULL!	#NULL!	#NULL!	27	3	1	0	18.0697	1	0	0	1	1	0	1	0	0	#NULL!	#NULL!	0	0	1	0	0	0	#NULL!	E1	0	2	#NULL!	3	0	0	0	0	0	0	168	1.68	0	1	#NULL!	#NULL!	1	1	0	4	1	30
E01400	#NULL!	#NULL!	#NULL!	40	5	1	0	21.2245	2	0	0	1	1	0	1	0	0	#NULL!	#NULL!	0	0	1	0	0	0	#NULL!	E1	0	1	#NULL!	1	0	0	0	0	1	0	175	1.75	0	1	#NULL!	#NULL!	1	3	0	1	1	1
E01444	#NULL!	#NULL!	#NULL!	29	3	1	0	21.5139	2	0	0	1	1	0	1	0	0	#NULL!	#NULL!	0	0	1	0	0	0	#NULL!	E1	0	2	#NULL!	4	0	0	0	0	0	0	167	1.67	0	1	#NULL!	#NULL!	1	2	0	2	1	3
E01454	#NULL!	#NULL!	#NULL!	50	7	1	0	18.5568	2	0	0	1	1	0	1	0	0	#NULL!	#NULL!	0	0	1	0	0	0	#NULL!	E1	0	1	#NULL!	3	0	0	0	0	1	0	169	1.69	0	1	#NULL!	#NULL!	1	4	0	1	1	1
E01469	1	2	1	34	4	1	1	19.0311	2	0	0	1	1	1	1	1	0	#NULL!	#NULL!	1	1	1	0	0	0	1	E1	0	0	#NULL!	1	0	0	1	0	0	0	170	1.7	0	1	#NULL!	#NULL!	2	1	1	1	1	1
E01526	#NULL!	#NULL!	#NULL!	44	6	#NULL!	0	22.231	2	0	0	0	1	0	1	0	0	#NULL!	#NULL!	0	0	1	0	0	0	#NULL!	E1	0	1	#NULL!	1	0	0	0	0	0	0	167	1.67	0	1	#NULL!	#NULL!	1	1	0	1	2	1
E01532	#NULL!	#NULL!	#NULL!	44	6	#NULL!	0	21.7993	2	0	0	0	1	0	1	0	0	#NULL!	#NULL!	0	0	1	0	0	0	#NULL!	E1	0	1	#NULL!	1	0	0	0	0	0	0	170	1.7	0	1	#NULL!	#NULL!	1	2	0	1	2	2
E01583	#NULL!	#NULL!	#NULL!	23	2	1	1	19.5763	2	0	0	1	1	0	1	0	0	#NULL!	#NULL!	0	0	1	0	0	0	#NULL!	EG	0	1	#NULL!	1	0	0	0	0	0	0	185	1.85	0	1	#NULL!	#NULL!	1	1	0	2	1	3
E01694	#NULL!	#NULL!	#NULL!	24	2	1	0	19.8347	2	0	0	1	1	0	1	0	0	#NULL!	#NULL!	0	0	1	1	1	0	#NULL!	EG	0	2	#NULL!	1	0	0	0	0	0	0	165	1.65	0	1	#NULL!	#NULL!	1	1	0	1	2	1
E01724	#NULL!	#NULL!	#NULL!	19	1	1	0	19.1111	2	0	0	1	1	0	1	0	0	#NULL!	#NULL!	0	0	1	0	0	0	#NULL!	EG	0	1	#NULL!	2	0	0	0	0	0	0	150	1.5	0	1	#NULL!	#NULL!	1	1	0	2	3	5
E01905	1	2	2	32	4	#NULL!	1	19.9432	2	0	1	0	1	1	1	1	0	#NULL!	#NULL!	1	0	1	0	0	0	1	EG	0	0	#NULL!	1	0	0	1	0	0	1	172	1.72	0	1	#NULL!	#NULL!	2	2	1	2	1	3
E01912	2	2	2	28	3	0	0	29.0533	3	0	0	1	1	0	1	1	0	0	0	1	0	1	0	0	1	#NULL!	EG	0	2	#NULL!	1	1	1	1	0	0	0	168	1.68	0	1	#NULL!	#NULL!	1	1	1	1	1	2
E01939	#NULL!	#NULL!	#NULL!	29	3	#NULL!	0	20.4382	2	0	0	0	1	0	1	1	0	#NULL!	#NULL!	1	0	1	2	0	0	1	EG	0	5	#NULL!	1	0	0	0	0	0	0	167	1.67	1	1	#NULL!	#NULL!	1	2	0	1	1	1
E01948	#NULL!	#NULL!	#NULL!	31	4	#NULL!	1	22.8374	2	0	1	0	1	0	1	1	0	#NULL!	#NULL!	1	0	1	2	0	0	1	EG	0	1	#NULL!	1	0	0	1	0	0	0	170	1.7	1	1	#NULL!	#NULL!	1	1	1	2	3	5
E01973	#NULL!	#NULL!	#NULL!	35	4	0	0	26.8977	3	0	1	1	1	1	1	1	5	#NULL!	#NULL!	1	0	1	1	0	0	1	EG	0	0	#NULL!	2	0	0	1	0	0	1	159	1.59	0	1	#NULL!	#NULL!	2	2	1	1	1	1
E01989	#NULL!	#NULL!	#NULL!	18	1	#NULL!	0	21.4844	2	0	0	0	1	0	1	0	0	#NULL!	#NULL!	0	0	1	1	0	0	#NULL!	EG	0	2	#NULL!	3	0	0	1	0	0	0	160	1.6	1	1	#NULL!	#NULL!	1	1	1	2	2	4
E02015	2	2	2	24	2	#NULL!	0	15.1235	1	0	1	0	1	1	1	1	0	0	0	1	0	1	0	0	0	#NULL!	EG	0	0	#NULL!	1	1	1	1	0	0	0	180	1.8	1	1	#NULL!	#NULL!	2	1	1	1	1	1
E02052	#NULL!	#NULL!	#NULL!	42	6	#NULL!	0	23.5294	2	0	0	0	1	1	1	0	0	#NULL!	#NULL!	0	0	1	0	0	1	#NULL!	EG	0	0	#NULL!	2	0	0	0	0	0	0	170	1.7	0	1	#NULL!	#NULL!	2	2	0	1	2	1
E02159	1	2	1	29	3	0	0	19.2841	2	0	1	1	1	0	1	1	0	#NULL!	#NULL!	1	0	1	0	0	0	1	EG	0	5	#NULL!	1	0	0	1	0	0	1	185	1.85	0	1	#NULL!	#NULL!	1	1	1	4	3	12
E02297	#NULL!	#NULL!	#NULL!	62	7	1	0	22.4913	2	0	0	1	1	1	1	0	0	#NULL!	#NULL!	0	0	1	0	0	0	#NULL!	EG	0	0	#NULL!	1	0	0	0	0	0	0	170	1.7	0	1	#NULL!	#NULL!	2	2	0	1	3	1
E02348	#NULL!	#NULL!	#NULL!	39	5	#NULL!	0	28.7347	3	0	0	0	1	0	1	0	0	#NULL!	#NULL!	0	0	1	0	0	0	#NULL!	EG	0	1	#NULL!	3	0	0	0	0	0	0	175	1.75	0	1	#NULL!	#NULL!	1	2	0	1	1	1
E02419	#NULL!	#NULL!	#NULL!	60	7	1	0	19.2336	2	0	0	0	1	0	1	0	0	#NULL!	#NULL!	0	0	1	0	0	0	#NULL!	EG	0	2	#NULL!	4	0	0	0	0	0	0	166	1.66	0	1	#NULL!	#NULL!	1	2	0	2	1	4
E02442	#NULL!	#NULL!	#NULL!	43	6	1	0	17.5697	1	0	0	1	1	0	1	0	0	#NULL!	#NULL!	0	0	1	0	0	0	#NULL!	EG	0	2	#NULL!	2	0	0	0	0	0	0	167	1.67	0	1	#NULL!	#NULL!	1	1	0	1	1	1
E02481	#NULL!	#NULL!	#NULL!	35	4	#NULL!	0	26.7036	3	0	0	0	1	0	1	0	0	#NULL!	#NULL!	0	0	1	0	0	0	#NULL!	EG	0	2	#NULL!	1	0	0	0	0	0	0	172	1.72	0	1	#NULL!	#NULL!	1	1	0	2	2	4
E02494	#NULL!	#NULL!	#NULL!	30	3	#NULL!	0	17.8565	1	0	0	0	1	0	1	0	0	#NULL!	#NULL!	0	0	1	0	0	0	1	EG	0	1	#NULL!	1	0	0	1	0	0	0	169	1.69	0	1	#NULL!	#NULL!	1	1	1	3	1	8
E02498	#NULL!	#NULL!	#NULL!	27	3	0	0	22.7732	2	0	0	1	1	0	1	0	0	#NULL!	#NULL!	1	0	1	0	0	0	1	EG	0	5	#NULL!	2	0	0	1	0	0	0	165	1.65	0	1	#NULL!	#NULL!	1	1	1	1	1	1
E02567	#NULL!	#NULL!	#NULL!	50	7	1	0	23.7812	2	0	0	1	1	0	1	0	0	#NULL!	#NULL!	0	0	1	0	0	0	#NULL!	EG	0	6	#NULL!	4	0	0	0	0	0	0	174	1.74	0	1	#NULL!	#NULL!	1	2	0	1	1	1
E02599	#NULL!	#NULL!	#NULL!	33	4	#NULL!	0	21.6713	2	0	0	0	1	0	1	0	0	#NULL!	#NULL!	0	0	1	0	0	0	#NULL!	EG	0	1	#NULL!	2	0	0	0	0	0	0	165	1.65	0	1	#NULL!	#NULL!	1	2	0	2	2	5
E02609	#NULL!	#NULL!	#NULL!	53	7	#NULL!	0	22.46	2	0	0	0	1	0	1	0	0	#NULL!	#NULL!	0	0	1	0	0	0	#NULL!	EG	0	2	#NULL!	4	0	0	0	0	0	0	174	1.74	0	1	#NULL!	#NULL!	1	4	0	1	1	1
E02610	#NULL!	#NULL!	#NULL!	36	5	#NULL!	0	19.1001	2	0	0	0	1	0	1	0	0	#NULL!	#NULL!	0	0	1	0	0	0	#NULL!	EG	0	1	#NULL!	3	0	0	0	0	0	0	165	1.65	0	1	#NULL!	#NULL!	1	3	0	3	1	7
E02655	1	1	1	38	5	1	1	23.3355	2	0	1	1	1	0	1	1	0	#NULL!	#NULL!	1	1	1	0	0	0	#NULL!	EG	0	2	#NULL!	1	0	0	1	0	0	0	163	1.63	0	1	#NULL!	#NULL!	1	3	1	1	1	1
E02823	#NULL!	#NULL!	#NULL!	50	7	#NULL!	1	18.8272	2	0	0	0	1	0	1	0	0	#NULL!	#NULL!	0	0	1	0	3	0	#NULL!	EG	0	1	#NULL!	1	0	0	0	0	0	0	180	1.8	1	1	#NULL!	#NULL!	1	3	0	1	1	1
E02838	#NULL!	#NULL!	#NULL!	43	6	#NULL!	0	31.7739	4	0	0	0	1	0	1	0	0	#NULL!	#NULL!	0	0	1	0	0	0	#NULL!	EG	0	1	#NULL!	5	0	0	0	0	0	0	172	1.72	0	1	#NULL!	#NULL!	1	2	0	1	1	1
E02849	#NULL!	#NULL!	#NULL!	40	5	#NULL!	0	21.2183	2	0	0	0	1	1	1	0	0	#NULL!	#NULL!	0	0	1	0	0	0	#NULL!	EG	0	0	#NULL!	1	0	0	0	0	0	0	161	1.61	0	1	#NULL!	#NULL!	2	2	0	1	1	1
E02876	#NULL!	#NULL!	#NULL!	34	4	1	0	21.1389	2	0	0	1	1	0	1	0	0	#NULL!	#NULL!	0	0	1	0	0	0	#NULL!	EG	0	1	#NULL!	2	0	0	0	0	0	0	174	1.74	0	1	#NULL!	#NULL!	1	2	0	2	1	4
E02900	1	3	1	19	1	1	0	20.1733	2	0	0	1	1	0	1	1	0	#NULL!	#NULL!	1	1	1	0	0	0	1	EG	0	1	#NULL!	1	0	0	1	0	0	0	159	1.59	0	1	#NULL!	#NULL!	1	1	1	1	1	1
E02910	#NULL!	#NULL!	#NULL!	32	4	#NULL!	0	24.4444	2	0	0	0	1	0	1	0	0	#NULL!	#NULL!	0	0	1	0	0	0	#NULL!	EG	0	2	#NULL!	1	0	0	0	0	0	0	150	1.5	0	1	#NULL!	#NULL!	1	1	0	2	2	4
E02939	1	2	1	30	3	#NULL!	0	21.6713	2	0	0	0	1	0	1	1	0	0	0	1	0	1	0	0	0	#NULL!	EG	0	1	#NULL!	2	1	1	1	0	0	1	165	1.65	0	1	#NULL!	#NULL!	1	1	1	1	1	1
E02991	#NULL!	#NULL!	#NULL!	20	1	1	0	22.0386	2	0	0	1	1	1	1	0	0	#NULL!	#NULL!	0	0	1	0	0	0	#NULL!	EG	0	0	#NULL!	4	0	0	0	0	0	0	165	1.65	0	1	#NULL!	#NULL!	2	2	0	1	1	1
E02992	#NULL!	#NULL!	#NULL!	24	2	1	0	21.0772	2	0	0	1	1	0	1	0	0	#NULL!	#NULL!	0	0	1	0	0	0	#NULL!	EG	0	1	#NULL!	4	0	0	0	0	0	0	163	1.63	0	1	#NULL!	#NULL!	1	1	0	1	1	1
E03000	#NULL!	#NULL!	#NULL!	30	3	1	0	24.977	#NULL!	0	0	1	1	1	1	0	0	#NULL!	#NULL!	0	0	1	0	0	0	#NULL!	EG	0	0	#NULL!	1	0	0	0	0	0	0	165	1.65	0	1	#NULL!	#NULL!	2	2	0	1	2	1
E03047	#NULL!	#NULL!	#NULL!	32	4	#NULL!	0	21.8871	2	0	0	0	1	1	1	0	0	#NULL!	#NULL!	0	0	1	0	0	0	#NULL!	EG	0	0	#NULL!	1	0	0	0	0	0	0	171	1.71	0	1	#NULL!	#NULL!	2	2	0	1	1	1
E03062	#NULL!	#NULL!	#NULL!	45	6	1	0	20.9042	2	0	0	1	1	0	1	0	0	#NULL!	#NULL!	0	0	1	0	0	0	#NULL!	EG	0	3	#NULL!	1	0	0	0	0	0	0	168	1.68	0	1	#NULL!	#NULL!	1	1	0	1	1	1
E03067	#NULL!	#NULL!	#NULL!	43	6	#NULL!	0	21.3294	2	0	0	0	1	0	1	0	0	#NULL!	#NULL!	0	0	1	0	0	0	#NULL!	EG	0	3	#NULL!	1	0	0	0	0	0	0	185	1.85	0	1	#NULL!	#NULL!	1	2	0	3	3	8
E03078	#NULL!	#NULL!	#NULL!	45	6	#NULL!	0	24.0741	2	0	0	0	1	0	1	0	0	#NULL!	#NULL!	0	0	1	0	0	0	#NULL!	EG	0	1	#NULL!	3	0	0	0	0	0	0	180	1.8	0	1	#NULL!	#NULL!	1	1	0	1	1	1
E03088	#NULL!	#NULL!	#NULL!	35	4	0	0	18.2857	1	0	0	1	1	0	1	0	0	#NULL!	#NULL!	0	0	1	0	0	0	#NULL!	EG	0	2	#NULL!	3	0	0	0	0	0	0	175	1.75	0	1	#NULL!	#NULL!	1	1	0	1	1	1
E03175	1	2	1	30	3	1	0	#NULL!	#NULL!	0	0	1	1	0	1	1	0	#NULL!	#NULL!	1	1	1	0	0	0	#NULL!	EG	0	1	#NULL!	2	0	0	1	0	0	0	888	8.88	0	1	#NULL!	#NULL!	1	1	0	2	1	3
E03195	#NULL!	#NULL!	#NULL!	50	7	#NULL!	0	24.3025	2	0	0	0	1	0	1	0	0	#NULL!	#NULL!	0	0	1	0	0	0	#NULL!	EG	0	3	#NULL!	1	0	0	0	0	0	0	178	1.78	0	1	#NULL!	#NULL!	1	2	0	1	3	2
E03208	#NULL!	#NULL!	#NULL!	45	6	#NULL!	0	25.9516	3	0	0	0	1	1	1	0	0	#NULL!	#NULL!	0	0	1	0	0	0	#NULL!	EG	1	0	#NULL!	4	0	0	0	0	0	0	170	1.7	0	1	#NULL!	#NULL!	2	2	0	2	3	4
E03244	#NULL!	#NULL!	#NULL!	36	5	#NULL!	0	26.1719	3	0	0	0	1	0	1	0	0	#NULL!	#NULL!	0	0	1	0	0	0	#NULL!	EG	0	4	#NULL!	2	0	0	0	0	0	0	160	1.6	0	1	#NULL!	#NULL!	1	1	0	1	2	2
E03261	#NULL!	#NULL!	#NULL!	41	6	1	0	25.4581	3	0	0	1	1	0	1	0	0	#NULL!	#NULL!	0	0	1	0	1	0	#NULL!	EG	0	1	#NULL!	4	0	0	0	0	0	0	167	1.67	0	1	#NULL!	#NULL!	1	2	0	1	1	1
E03273	#NULL!	#NULL!	#NULL!	38	5	#NULL!	0	25.7959	3	0	0	0	1	0	1	0	0	#NULL!	#NULL!	0	0	1	0	0	0	#NULL!	EG	0	3	#NULL!	1	0	0	0	0	0	0	175	1.75	0	1	#NULL!	#NULL!	1	2	0	1	2	2
E03280	#NULL!	#NULL!	#NULL!	38	5	#NULL!	0	21.7993	2	0	0	0	1	0	1	0	0	#NULL!	#NULL!	0	0	1	0	0	0	#NULL!	EG	0	2	#NULL!	1	0	0	0	0	0	0	170	1.7	0	1	#NULL!	#NULL!	1	2	0	1	2	2
E03311	#NULL!	#NULL!	#NULL!	50	7	#NULL!	1	21.0937	2	0	0	0	1	0	1	1	0	#NULL!	#NULL!	1	0	1	0	0	0	#NULL!	EG	0	1	#NULL!	1	0	0	1	0	0	0	160	1.6	0	1	#NULL!	#NULL!	1	2	1	2	2	4
E03315	#NULL!	#NULL!	#NULL!	43	6	#NULL!	0	21.2963	2	0	0	0	1	0	1	0	0	#NULL!	#NULL!	0	0	1	0	0	0	#NULL!	EG	0	5	#NULL!	4	0	0	0	0	0	0	180	1.8	0	1	#NULL!	#NULL!	1	2	0	2	3	5
E03429	#NULL!	#NULL!	#NULL!	40	5	#NULL!	0	20.9042	2	0	0	0	1	0	1	0	0	#NULL!	#NULL!	0	0	1	0	0	0	#NULL!	EG	0	2	#NULL!	1	0	0	0	0	0	0	168	1.68	0	1	#NULL!	#NULL!	1	1	0	1	1	1
E03540	#NULL!	#NULL!	#NULL!	27	3	1	0	18.7328	2	0	0	1	1	0	1	0	0	#NULL!	#NULL!	0	0	1	0	0	0	#NULL!	EG	0	2	#NULL!	2	0	0	0	0	0	0	165	1.65	0	1	#NULL!	#NULL!	1	2	0	1	2	1
E03565	#NULL!	#NULL!	#NULL!	29	3	1	0	20.6852	2	0	0	1	1	0	1	0	0	#NULL!	#NULL!	0	0	1	2	2	0	#NULL!	EG	0	2	#NULL!	1	0	0	0	0	0	0	166	1.66	0	1	#NULL!	#NULL!	1	2	1	2	1	4
E03577	#NULL!	#NULL!	#NULL!	55	7	1	0	28.9062	3	0	0	1	1	0	1	0	0	#NULL!	#NULL!	0	0	1	0	0	0	#NULL!	EG	0	1	#NULL!	1	0	0	0	0	0	0	160	1.6	0	1	#NULL!	#NULL!	1	2	0	1	2	1
E03587	#NULL!	#NULL!	#NULL!	51	7	#NULL!	0	18.1154	1	0	0	0	1	0	1	0	0	#NULL!	#NULL!	0	0	1	0	0	0	#NULL!	EG	0	3	#NULL!	1	0	0	0	0	0	0	185	1.85	0	1	#NULL!	#NULL!	1	2	0	2	2	3
E03591	#NULL!	#NULL!	#NULL!	57	7	1	0	25.9516	3	0	0	1	1	0	1	0	0	#NULL!	#NULL!	0	0	1	0	0	0	#NULL!	EG	0	5	#NULL!	3	0	0	0	0	0	0	170	1.7	0	1	#NULL!	#NULL!	1	2	0	2	3	5
E03627	#NULL!	#NULL!	#NULL!	58	7	0	0	23.1834	2	0	0	1	1	0	1	0	0	#NULL!	#NULL!	0	0	1	0	0	0	#NULL!	EG	0	1	#NULL!	2	0	0	0	0	0	0	170	1.7	0	1	#NULL!	#NULL!	1	2	0	3	2	6
E03750	#NULL!	#NULL!	#NULL!	27	3	1	0	25.3906	3	0	0	1	1	0	1	0	0	#NULL!	#NULL!	0	0	1	0	0	0	#NULL!	EG	0	1	#NULL!	1	0	0	0	0	0	0	160	1.6	0	1	#NULL!	#NULL!	1	1	0	1	3	1
E03764	#NULL!	#NULL!	#NULL!	21	2	0	0	17.73	1	0	0	1	1	0	1	0	0	#NULL!	#NULL!	0	0	1	0	0	1	#NULL!	EG	0	1	#NULL!	5	0	0	0	0	0	0	187	1.87	0	1	#NULL!	#NULL!	1	1	0	1	1	2
E03769	#NULL!	#NULL!	#NULL!	38	5	#NULL!	0	23.1834	2	0	0	0	1	0	1	0	0	#NULL!	#NULL!	0	0	1	0	0	0	#NULL!	EG	0	1	#NULL!	1	0	0	0	1	0	0	170	1.7	0	1	#NULL!	#NULL!	1	1	0	2	1	5
E03792	#NULL!	#NULL!	#NULL!	51	7	#NULL!	0	31.2213	4	0	0	0	1	0	1	1	0	#NULL!	#NULL!	1	0	1	0	0	0	#NULL!	EG	0	2	#NULL!	1	0	0	1	0	0	0	165	1.65	0	1	#NULL!	#NULL!	1	2	1	2	2	4
E03828	1	1	1	22	2	0	0	24	2	0	0	1	1	0	1	1	0	0	0	1	0	1	0	0	0	1	EG	0	1	#NULL!	1	1	1	0	0	0	0	150	1.5	0	1	#NULL!	#NULL!	1	1	1	1	3	1
E03865	#NULL!	#NULL!	#NULL!	53	7	#NULL!	0	19.2841	2	0	0	0	1	0	1	0	0	#NULL!	#NULL!	0	0	1	0	0	0	#NULL!	EG	0	4	#NULL!	1	0	0	0	0	0	0	185	1.85	0	1	#NULL!	#NULL!	1	2	0	2	2	5
E03870	#NULL!	#NULL!	#NULL!	18	1	#NULL!	0	22.2222	2	0	0	0	1	1	1	0	0	#NULL!	#NULL!	0	0	1	0	0	1	#NULL!	EG	0	0	#NULL!	4	0	0	0	0	0	0	150	1.5	0	1	#NULL!	#NULL!	2	1	0	1	2	1
E03884	1	1	1	68	7	#NULL!	0	22.2041	2	0	0	0	1	0	1	1	0	0	0	1	0	1	0	0	0	#NULL!	EG	0	1	#NULL!	2	0	0	0	0	0	0	175	1.75	0	1	#NULL!	#NULL!	1	2	1	3	3	8
E03955	#NULL!	#NULL!	#NULL!	54	7	#NULL!	0	19.9573	2	0	0	0	1	0	1	0	0	#NULL!	#NULL!	0	0	1	0	0	0	1	EG	0	1	#NULL!	1	0	0	0	0	0	0	169	1.69	0	1	#NULL!	#NULL!	1	3	0	1	1	1
E03965	#NULL!	#NULL!	#NULL!	60	7	#NULL!	0	22.0386	2	0	0	0	1	0	1	0	0	#NULL!	#NULL!	0	0	1	0	0	0	#NULL!	EG	0	4	#NULL!	1	0	0	0	0	0	0	165	1.65	0	1	#NULL!	#NULL!	1	2	0	3	2	8
E03966	#NULL!	#NULL!	#NULL!	43	6	#NULL!	0	21.1553	2	0	0	0	1	0	1	0	0	#NULL!	#NULL!	0	0	1	0	0	0	#NULL!	EG	1	3	#NULL!	1	0	0	0	0	0	0	167	1.67	0	1	#NULL!	#NULL!	1	2	0	2	2	5
E03971	#NULL!	#NULL!	#NULL!	40	5	#NULL!	0	21.0937	2	0	0	0	1	0	1	0	0	#NULL!	#NULL!	0	0	1	0	0	0	#NULL!	EG	0	2	#NULL!	3	0	0	0	0	0	0	160	1.6	0	1	#NULL!	#NULL!	1	2	0	2	1	3
E03975	#NULL!	#NULL!	#NULL!	27	3	1	0	22.8395	2	0	0	1	1	0	1	0	0	#NULL!	#NULL!	0	0	1	0	0	0	#NULL!	EG	0	1	#NULL!	2	0	0	0	0	0	0	180	1.8	0	1	#NULL!	#NULL!	1	2	0	2	1	3
E04060	#NULL!	#NULL!	#NULL!	80	7	0	0	24.093	2	0	0	1	1	1	1	1	0	#NULL!	#NULL!	1	0	1	0	0	0	1	EG	0	0	#NULL!	1	0	0	0	0	0	0	168	1.68	0	1	#NULL!	#NULL!	2	2	0	3	1	6
E04061	#NULL!	#NULL!	#NULL!	40	5	1	0	21.1927	2	0	0	1	1	0	1	0	0	#NULL!	#NULL!	0	0	1	0	0	0	#NULL!	EG	0	2	#NULL!	1	0	0	0	0	0	0	164	1.64	0	1	#NULL!	#NULL!	1	2	0	1	1	2
E04064	#NULL!	#NULL!	#NULL!	30	3	1	0	20.7967	2	0	0	1	1	0	1	0	0	#NULL!	#NULL!	0	0	1	2	2	0	#NULL!	EG	0	1	#NULL!	5	0	0	0	1	0	0	167	1.67	0	1	#NULL!	#NULL!	1	2	0	2	2	5
E04119	#NULL!	#NULL!	#NULL!	25	2	1	0	24.2187	2	0	1	1	1	0	1	0	0	#NULL!	#NULL!	0	0	1	0	0	1	#NULL!	EG	0	2	#NULL!	1	0	0	0	0	0	0	160	1.6	0	1	#NULL!	#NULL!	1	2	0	1	1	2
E04132	#NULL!	#NULL!	#NULL!	30	3	1	0	25.4694	3	0	0	1	1	0	1	0	0	#NULL!	#NULL!	0	0	1	0	0	0	#NULL!	EG	0	4	#NULL!	1	0	0	0	0	0	0	175	1.75	0	1	#NULL!	#NULL!	1	2	0	2	1	3
E04134	1	2	1	22	2	0	0	24.2215	2	0	1	1	1	0	1	1	0	1	1	1	0	1	0	0	0	#NULL!	EG	0	1	0	1	1	1	1	0	0	1	170	1.7	0	1	1	#NULL!	1	1	1	1	1	2
E04165	#NULL!	#NULL!	#NULL!	18	1	1	0	22.5827	2	0	0	1	1	0	1	0	0	#NULL!	#NULL!	0	0	1	0	0	0	#NULL!	EG	0	1	#NULL!	1	0	0	0	0	0	0	163	1.63	0	1	#NULL!	#NULL!	1	1	0	1	1	2
E04195	#NULL!	#NULL!	#NULL!	57	7	1	0	23.8751	2	0	0	1	1	0	1	0	0	#NULL!	#NULL!	0	0	1	1	0	0	#NULL!	EG	0	1	#NULL!	1	0	0	0	0	0	0	165	1.65	0	1	#NULL!	#NULL!	1	2	0	3	1	7
E04205	#NULL!	#NULL!	#NULL!	35	4	1	0	22.0386	2	0	0	1	1	0	1	0	0	#NULL!	#NULL!	0	0	1	0	0	0	#NULL!	EG	0	3	#NULL!	3	0	0	0	0	0	0	165	1.65	0	1	#NULL!	#NULL!	1	2	0	2	1	3
E04208	#NULL!	#NULL!	#NULL!	28	3	1	0	21.4844	2	0	0	1	1	0	1	0	0	#NULL!	#NULL!	0	0	1	0	0	0	#NULL!	EG	0	1	#NULL!	1	0	0	0	0	0	0	160	1.6	0	1	#NULL!	#NULL!	1	1	0	2	1	5
E04209	#NULL!	#NULL!	#NULL!	20	1	1	0	22.4913	2	0	0	1	1	0	1	0	0	#NULL!	#NULL!	0	0	1	2	0	0	#NULL!	EG	0	3	#NULL!	4	0	0	0	0	0	0	170	1.7	0	1	#NULL!	#NULL!	1	1	0	1	1	1
E04219	#NULL!	#NULL!	#NULL!	26	3	1	0	19.2336	2	0	0	1	1	0	1	0	0	#NULL!	#NULL!	0	0	1	0	0	0	#NULL!	EG	0	2	#NULL!	4	0	0	0	0	0	0	166	1.66	0	1	#NULL!	#NULL!	1	2	0	2	1	4
E04247	#NULL!	#NULL!	#NULL!	38	5	1	0	22.7732	2	0	0	1	1	0	1	0	0	#NULL!	#NULL!	0	0	1	2	2	0	#NULL!	EG	0	1	#NULL!	1	0	0	0	0	0	0	165	1.65	0	1	#NULL!	#NULL!	1	2	0	3	1	6
E04278	#NULL!	#NULL!	#NULL!	18	1	1	0	23.4375	2	0	0	1	1	0	1	0	0	#NULL!	#NULL!	0	0	1	0	0	0	#NULL!	EG	0	1	#NULL!	2	0	0	0	0	0	0	160	1.6	0	1	#NULL!	#NULL!	1	1	0	2	1	3
E04328	1	1	1	29	3	0	0	22.0386	2	0	0	1	1	0	1	1	0	#NULL!	#NULL!	1	0	1	2	2	0	#NULL!	EG	0	3	#NULL!	1	0	0	1	0	0	1	165	1.65	1	1	#NULL!	#NULL!	1	1	1	3	1	6
E04335	#NULL!	#NULL!	#NULL!	45	6	#NULL!	0	23.0546	2	0	0	0	1	0	1	0	0	#NULL!	#NULL!	0	0	1	0	0	0	#NULL!	EG	0	4	#NULL!	2	0	0	0	0	0	0	173	1.73	0	1	#NULL!	#NULL!	1	2	0	2	2	3
E04375	#NULL!	#NULL!	#NULL!	25	2	1	0	19.433	2	0	0	1	1	1	1	0	0	#NULL!	#NULL!	0	0	1	0	0	0	#NULL!	EG	0	0	#NULL!	4	0	0	0	0	0	0	162	1.62	0	1	#NULL!	#NULL!	2	1	0	1	2	1
E04397	#NULL!	#NULL!	#NULL!	35	4	0	0	21.3839	2	0	0	1	1	0	1	0	0	#NULL!	#NULL!	0	0	1	0	0	0	#NULL!	EG	0	1	#NULL!	1	0	0	0	0	0	0	173	1.73	0	1	#NULL!	#NULL!	1	2	0	2	1	4
E04440	#NULL!	#NULL!	#NULL!	42	6	#NULL!	0	24.0741	2	0	0	0	1	0	1	0	0	#NULL!	#NULL!	0	0	1	1	1	0	#NULL!	EG	0	3	#NULL!	3	0	0	0	0	0	0	180	1.8	0	1	#NULL!	#NULL!	1	4	0	2	2	5
E04448	#NULL!	#NULL!	#NULL!	19	1	1	0	22.4059	2	0	0	1	1	0	1	0	0	#NULL!	#NULL!	0	0	1	0	0	0	#NULL!	EG	0	2	#NULL!	1	0	0	0	0	0	0	165	1.65	0	1	#NULL!	#NULL!	1	1	0	1	1	2
E04471	#NULL!	#NULL!	#NULL!	30	3	0	0	23.03	2	0	0	1	1	1	1	0	0	#NULL!	#NULL!	0	0	1	2	2	1	#NULL!	EG	0	0	#NULL!	2	0	0	0	0	0	0	168	1.68	0	1	#NULL!	#NULL!	2	1	0	3	1	8
E04496	#NULL!	#NULL!	#NULL!	19	1	1	0	25.7778	3	0	0	1	1	1	1	0	0	#NULL!	#NULL!	0	0	1	0	0	0	#NULL!	EG	0	0	#NULL!	2	0	0	0	0	0	0	150	1.5	0	1	#NULL!	#NULL!	2	1	0	3	1	9
E04516	#NULL!	#NULL!	#NULL!	59	7	0	0	27.9904	3	0	0	1	1	0	1	0	0	#NULL!	#NULL!	0	0	1	0	0	0	#NULL!	EG	0	1	#NULL!	5	0	0	0	0	0	0	168	1.68	0	1	#NULL!	#NULL!	1	4	0	3	2	8
E04525	#NULL!	#NULL!	#NULL!	22	2	1	0	23.8751	2	0	0	1	1	0	1	0	0	#NULL!	#NULL!	0	0	1	0	0	0	#NULL!	EG	0	3	#NULL!	1	0	0	0	0	0	0	165	1.65	0	1	#NULL!	#NULL!	1	1	0	3	1	8
E04528	#NULL!	#NULL!	#NULL!	59	7	1	0	17.7154	1	0	0	1	1	1	1	0	0	#NULL!	#NULL!	0	0	1	0	0	0	#NULL!	EG	0	0	#NULL!	1	0	0	0	0	0	0	168	1.68	0	1	#NULL!	#NULL!	2	1	0	2	1	5
E04535	#NULL!	#NULL!	#NULL!	28	3	1	0	20.3125	2	0	0	1	1	1	1	0	0	#NULL!	#NULL!	0	0	1	0	0	0	#NULL!	EG	0	0	#NULL!	1	0	0	0	0	0	0	160	1.6	0	1	#NULL!	#NULL!	2	1	0	1	1	1
E04544	#NULL!	#NULL!	#NULL!	35	4	1	0	24.2215	2	0	0	1	1	1	1	0	0	#NULL!	#NULL!	0	0	1	2	0	0	#NULL!	EG	0	0	#NULL!	1	0	0	0	0	0	0	170	1.7	0	1	#NULL!	#NULL!	2	1	0	2	1	3
E04585	#NULL!	#NULL!	#NULL!	55	7	1	0	#NULL!	#NULL!	0	0	1	1	1	1	0	0	#NULL!	#NULL!	0	0	1	0	0	0	#NULL!	EG	0	0	#NULL!	1	0	0	0	0	0	0	888	8.88	0	1	#NULL!	#NULL!	2	2	0	2	1	5
E04620	#NULL!	#NULL!	#NULL!	22	2	1	0	29.3848	3	0	0	1	1	1	1	0	0	#NULL!	#NULL!	0	0	1	2	0	0	#NULL!	EG	0	0	#NULL!	2	0	0	0	0	0	0	165	1.65	0	1	#NULL!	#NULL!	2	2	0	2	1	3
E04687	#NULL!	#NULL!	#NULL!	31	4	1	0	21.6713	2	0	0	1	1	1	1	0	0	#NULL!	#NULL!	0	0	1	0	2	0	#NULL!	EG	0	0	#NULL!	1	0	0	0	0	0	0	165	1.65	0	1	#NULL!	#NULL!	2	2	0	2	1	3
E04743	#NULL!	#NULL!	#NULL!	24	2	1	0	22.8928	2	0	0	1	1	0	1	0	0	#NULL!	#NULL!	0	0	1	2	0	0	#NULL!	EG	0	1	#NULL!	2	0	0	0	0	0	0	155	1.55	0	1	#NULL!	#NULL!	1	2	0	2	1	4
E04799	#NULL!	#NULL!	#NULL!	29	3	1	0	22.0386	2	0	0	1	1	1	1	0	0	#NULL!	#NULL!	0	0	1	0	0	0	#NULL!	EG	0	0	#NULL!	1	0	0	0	0	0	0	165	1.65	0	1	#NULL!	#NULL!	2	1	0	1	1	1
E04825	#NULL!	#NULL!	#NULL!	32	4	1	0	24.2187	2	0	0	1	1	0	1	0	0	#NULL!	#NULL!	0	0	1	0	0	0	#NULL!	EG	0	4	#NULL!	3	0	0	0	0	0	0	160	1.6	0	1	#NULL!	#NULL!	1	2	0	2	2	4
E04826	#NULL!	#NULL!	#NULL!	35	4	0	0	23.3067	2	0	0	1	1	0	1	0	0	#NULL!	#NULL!	0	0	1	0	0	0	#NULL!	EG	0	1	#NULL!	2	0	0	0	0	0	0	167	1.67	0	1	#NULL!	#NULL!	1	2	0	1	2	2
E04827	#NULL!	#NULL!	#NULL!	46	7	#NULL!	0	22.4913	2	0	0	0	1	0	1	0	0	#NULL!	#NULL!	0	0	1	0	0	0	#NULL!	EG	0	2	#NULL!	3	0	0	0	0	0	0	170	1.7	0	1	#NULL!	#NULL!	1	2	0	2	1	3
E04836	#NULL!	#NULL!	#NULL!	32	4	1	0	19.1327	2	0	0	1	1	0	1	0	0	#NULL!	#NULL!	0	0	1	0	0	0	#NULL!	EG	0	1	#NULL!	2	0	0	0	0	0	0	168	1.68	0	1	#NULL!	#NULL!	1	2	0	2	1	3
E04840	#NULL!	#NULL!	#NULL!	48	7	1	0	20.7157	2	0	0	1	1	0	1	0	0	#NULL!	#NULL!	0	0	1	0	0	0	#NULL!	EG	0	3	#NULL!	1	0	0	0	0	0	0	173	1.73	0	1	#NULL!	#NULL!	1	2	0	1	1	1
E04848	#NULL!	#NULL!	#NULL!	53	7	1	0	18.8189	2	0	0	1	1	1	1	0	0	#NULL!	#NULL!	0	0	1	0	0	0	#NULL!	EG	0	0	#NULL!	3	0	0	0	0	0	0	163	1.63	0	1	#NULL!	#NULL!	2	2	0	3	2	9
E04873	#NULL!	#NULL!	#NULL!	42	6	1	0	24.4898	2	0	0	1	1	0	1	0	0	#NULL!	#NULL!	0	0	1	0	0	0	#NULL!	E2	0	2	#NULL!	1	0	0	0	0	0	0	175	1.75	0	1	#NULL!	#NULL!	1	2	0	3	1	6
E04881	#NULL!	#NULL!	#NULL!	35	4	1	0	23.8751	2	0	0	1	1	0	1	0	0	#NULL!	#NULL!	0	0	1	0	0	0	#NULL!	E2	0	3	#NULL!	1	0	0	0	0	0	0	165	1.65	0	1	#NULL!	#NULL!	1	2	0	3	1	8
E04915	#NULL!	#NULL!	#NULL!	37	5	1	0	19.4932	2	0	0	1	1	0	1	0	0	#NULL!	#NULL!	0	0	1	0	0	0	#NULL!	E2	0	3	#NULL!	1	0	0	0	0	0	0	171	1.71	0	1	#NULL!	#NULL!	1	3	0	1	1	2
E04918	#NULL!	#NULL!	#NULL!	65	7	1	0	21.9899	2	0	0	1	1	0	1	0	0	#NULL!	#NULL!	0	0	1	0	0	0	#NULL!	E2	0	1	#NULL!	3	0	0	0	0	0	0	161	1.61	0	1	#NULL!	#NULL!	1	2	0	2	1	4
E04923	#NULL!	#NULL!	#NULL!	40	5	1	0	25.3444	3	0	0	1	1	0	1	0	0	#NULL!	#NULL!	0	0	1	2	0	0	#NULL!	E2	0	1	#NULL!	5	0	0	0	0	0	0	165	1.65	0	1	#NULL!	#NULL!	1	2	0	1	1	1
E04935	#NULL!	#NULL!	#NULL!	29	3	1	0	21.6713	2	0	0	1	1	0	1	0	0	#NULL!	#NULL!	0	0	1	1	0	0	#NULL!	E2	0	2	#NULL!	1	0	0	0	0	0	0	165	1.65	0	1	#NULL!	#NULL!	1	1	0	2	2	4
E04951	#NULL!	#NULL!	#NULL!	48	7	1	0	21.048	2	0	0	1	1	0	1	0	0	#NULL!	#NULL!	0	0	1	0	0	0	#NULL!	E2	0	3	#NULL!	5	0	0	0	0	0	0	166	1.66	0	1	#NULL!	#NULL!	1	2	0	1	1	1
E04980	#NULL!	#NULL!	#NULL!	54	7	1	0	19.3698	2	0	0	1	1	0	1	0	0	#NULL!	#NULL!	0	0	1	0	0	0	#NULL!	E2	0	3	#NULL!	5	0	0	0	0	0	0	176	1.76	0	1	#NULL!	#NULL!	1	2	0	3	3	6
E04987	#NULL!	#NULL!	#NULL!	50	7	1	0	23.5078	2	0	0	1	1	0	1	1	0	#NULL!	#NULL!	1	1	1	0	0	0	#NULL!	E2	0	3	#NULL!	2	0	0	0	0	0	0	165	1.65	0	1	#NULL!	#NULL!	1	2	0	3	1	6
E04998	#NULL!	#NULL!	#NULL!	41	6	1	0	20.7612	2	0	0	1	1	0	1	0	0	#NULL!	#NULL!	0	0	1	0	0	0	#NULL!	E2	0	4	#NULL!	2	0	0	0	0	0	0	170	1.7	0	1	#NULL!	#NULL!	1	2	0	3	2	7
E05035	#NULL!	#NULL!	#NULL!	34	4	1	0	20.3125	2	0	0	1	1	0	1	0	0	#NULL!	#NULL!	0	0	1	0	0	0	#NULL!	E2	0	1	#NULL!	2	0	0	0	0	0	0	160	1.6	0	1	#NULL!	#NULL!	1	2	0	1	1	2
E05088	#NULL!	#NULL!	#NULL!	55	7	1	0	22.8571	2	0	0	1	1	0	1	0	0	#NULL!	#NULL!	0	0	1	0	0	0	#NULL!	E2	0	3	#NULL!	3	0	0	0	0	0	0	175	1.75	0	1	#NULL!	#NULL!	1	2	0	3	1	8
E05122	#NULL!	#NULL!	#NULL!	34	4	1	0	21.847	2	0	0	1	1	0	1	0	0	#NULL!	#NULL!	0	0	1	2	2	0	#NULL!	E2	1	4	#NULL!	2	0	0	0	0	0	0	179	1.79	0	1	#NULL!	#NULL!	1	1	0	1	1	1
E05125	#NULL!	#NULL!	#NULL!	27	3	1	0	20.148	2	0	0	1	1	0	1	0	0	#NULL!	#NULL!	0	0	1	2	2	0	#NULL!	E2	0	1	#NULL!	4	0	0	0	0	0	0	174	1.74	0	1	#NULL!	#NULL!	1	1	0	1	1	1
E05184	#NULL!	#NULL!	#NULL!	37	5	1	0	16.456	1	0	0	1	1	0	1	0	0	#NULL!	#NULL!	0	0	1	0	0	0	#NULL!	E2	0	4	#NULL!	2	0	0	0	0	0	0	169	1.69	0	1	#NULL!	#NULL!	1	5	0	2	2	4
E05201	#NULL!	#NULL!	#NULL!	31	4	1	0	21.6049	2	0	0	1	1	1	1	0	0	#NULL!	#NULL!	0	0	1	0	0	0	#NULL!	E2	0	0	#NULL!	4	0	0	0	0	0	0	180	1.8	0	1	#NULL!	#NULL!	2	2	0	1	1	2
E05208	1	1	1	22	2	0	0	22.4913	2	0	0	1	1	0	1	1	0	1	1	1	0	1	0	0	0	1	E2	0	1	0	4	1	1	1	0	0	0	170	1.7	1	1	0	#NULL!	1	1	1	1	1	2
E05211	#NULL!	#NULL!	#NULL!	50	7	1	0	25.7778	3	0	0	1	1	1	1	0	0	#NULL!	#NULL!	0	0	1	0	0	0	#NULL!	E2	0	0	#NULL!	2	0	0	0	0	0	0	150	1.5	0	1	#NULL!	#NULL!	2	4	0	1	1	2
E05278	#NULL!	#NULL!	#NULL!	18	1	1	0	21.551	2	0	0	1	1	0	1	0	0	#NULL!	#NULL!	0	0	1	1	0	0	#NULL!	E2	0	2	#NULL!	4	0	0	0	0	0	0	175	1.75	0	1	#NULL!	#NULL!	1	1	0	3	1	7
E05300	#NULL!	#NULL!	#NULL!	47	7	1	0	25.9516	3	0	0	1	1	0	1	0	0	#NULL!	#NULL!	0	0	1	0	0	0	#NULL!	E2	0	1	#NULL!	2	0	0	0	0	0	0	170	1.7	0	1	#NULL!	#NULL!	1	2	0	3	1	10
E05306	#NULL!	#NULL!	#NULL!	27	3	1	0	#NULL!	#NULL!	0	0	1	1	0	1	0	0	#NULL!	#NULL!	0	0	1	0	0	0	#NULL!	E2	0	1	#NULL!	2	0	0	0	0	0	0	888	8.88	0	1	#NULL!	#NULL!	1	2	0	1	2	2
E05344	#NULL!	#NULL!	#NULL!	41	6	1	0	20.5191	2	0	0	1	1	0	1	0	0	#NULL!	#NULL!	0	0	1	0	0	0	#NULL!	E2	0	3	#NULL!	3	0	0	0	0	0	0	171	1.71	0	1	#NULL!	#NULL!	1	2	0	3	2	6
E05377	#NULL!	#NULL!	#NULL!	25	2	1	0	19.1327	2	0	0	1	1	1	1	0	0	#NULL!	#NULL!	0	0	1	0	0	0	#NULL!	E2	0	0	#NULL!	2	0	0	0	0	0	0	168	1.68	0	1	#NULL!	#NULL!	2	3	0	1	1	1
E05413	#NULL!	#NULL!	#NULL!	48	7	0	0	20.0617	2	0	0	1	1	0	1	0	0	#NULL!	#NULL!	0	0	1	0	0	0	#NULL!	E2	0	3	#NULL!	3	0	0	0	0	0	0	180	1.8	0	1	#NULL!	#NULL!	1	2	0	2	2	3
E05433	#NULL!	#NULL!	#NULL!	25	2	1	0	19.6052	2	0	0	1	1	0	1	0	0	#NULL!	#NULL!	0	0	1	2	2	0	#NULL!	E2	0	2	#NULL!	1	0	0	0	0	0	0	172	1.72	0	1	#NULL!	#NULL!	1	1	0	2	2	3
E05522	#NULL!	#NULL!	#NULL!	19	1	1	0	23.0469	2	0	0	1	1	0	1	0	0	#NULL!	#NULL!	0	0	1	2	2	0	#NULL!	E2	0	2	#NULL!	1	0	0	0	0	0	0	160	1.6	0	1	#NULL!	#NULL!	1	1	0	1	1	2
E05540	#NULL!	#NULL!	#NULL!	68	7	0	0	22.8571	2	0	0	1	1	0	1	0	0	#NULL!	#NULL!	0	0	1	0	0	0	#NULL!	E2	0	1	#NULL!	4	0	0	0	0	0	0	175	1.75	0	1	#NULL!	#NULL!	1	2	0	3	1	6
E05548	#NULL!	#NULL!	#NULL!	35	4	1	0	23.4375	2	0	0	1	1	0	1	0	0	#NULL!	#NULL!	0	0	1	0	0	0	#NULL!	E2	0	3	#NULL!	1	0	0	0	0	0	0	160	1.6	0	1	#NULL!	#NULL!	1	1	0	1	1	1
E05563	#NULL!	#NULL!	#NULL!	40	5	1	0	31.25	4	0	0	1	1	0	1	0	0	#NULL!	#NULL!	0	0	1	0	0	0	#NULL!	E2	0	4	#NULL!	2	0	0	0	0	0	0	160	1.6	0	1	#NULL!	#NULL!	1	3	0	3	1	9
E05569	#NULL!	#NULL!	#NULL!	18	1	1	0	20.7031	2	0	0	1	1	0	1	0	0	#NULL!	#NULL!	0	0	1	1	0	0	#NULL!	E2	0	2	#NULL!	1	0	0	0	0	0	0	160	1.6	0	1	#NULL!	#NULL!	1	1	0	2	1	4
E05615	#NULL!	#NULL!	#NULL!	35	4	1	0	24.1415	2	0	0	1	1	0	1	0	0	#NULL!	#NULL!	0	0	1	0	0	0	#NULL!	E2	0	1	#NULL!	4	0	0	0	0	0	0	155	1.55	0	1	#NULL!	#NULL!	1	3	0	2	1	3
E05641	#NULL!	#NULL!	#NULL!	37	5	1	0	20.7612	2	0	0	1	1	0	1	0	0	#NULL!	#NULL!	0	0	1	0	0	0	#NULL!	E2	0	2	#NULL!	2	0	0	0	0	0	0	170	1.7	0	1	#NULL!	#NULL!	1	1	0	2	1	3
E05675	#NULL!	#NULL!	#NULL!	42	6	1	0	18.7305	2	0	0	1	1	0	1	0	0	#NULL!	#NULL!	0	0	1	1	2	0	#NULL!	E2	0	1	#NULL!	1	0	0	0	0	0	0	155	1.55	0	1	#NULL!	#NULL!	1	2	0	2	1	5
E05685	#NULL!	#NULL!	#NULL!	25	2	1	0	24.0346	2	0	0	1	1	1	1	0	0	#NULL!	#NULL!	0	0	1	0	0	0	#NULL!	E2	0	0	#NULL!	4	0	0	0	0	0	0	158	1.58	0	1	#NULL!	#NULL!	2	1	0	1	1	1
E05711	#NULL!	#NULL!	#NULL!	27	3	#NULL!	0	21.7993	2	0	0	0	1	0	1	0	0	#NULL!	#NULL!	0	0	1	2	2	0	#NULL!	E2	0	1	#NULL!	1	0	0	0	0	0	0	170	1.7	0	1	#NULL!	#NULL!	1	1	0	1	1	1
E05767	#NULL!	#NULL!	#NULL!	25	2	1	0	21.551	2	0	0	1	1	0	1	0	0	#NULL!	#NULL!	0	0	1	0	0	0	#NULL!	E2	0	2	#NULL!	1	0	0	0	0	0	0	175	1.75	0	1	#NULL!	#NULL!	1	1	0	1	1	1
E05777	#NULL!	#NULL!	#NULL!	25	2	0	0	17.8565	1	0	0	1	1	1	1	0	0	#NULL!	#NULL!	0	0	1	2	0	0	#NULL!	E2	0	0	#NULL!	4	0	0	0	0	0	0	169	1.69	0	1	#NULL!	#NULL!	2	1	0	2	1	4
E05786	#NULL!	#NULL!	#NULL!	35	4	0	0	20.7612	2	0	0	1	1	0	1	0	0	#NULL!	#NULL!	0	0	1	2	2	0	#NULL!	E2	0	1	#NULL!	1	0	0	0	0	0	0	170	1.7	0	1	#NULL!	#NULL!	1	1	0	2	2	4
E05792	#NULL!	#NULL!	#NULL!	33	4	0	0	21.3039	2	0	0	1	1	0	1	0	0	#NULL!	#NULL!	0	0	1	2	2	0	#NULL!	E2	0	2	#NULL!	1	0	0	0	0	0	0	165	1.65	0	1	#NULL!	#NULL!	1	2	0	2	2	3
E05816	#NULL!	#NULL!	#NULL!	28	3	0	0	24.0346	2	0	0	1	1	0	1	0	0	#NULL!	#NULL!	0	0	1	0	0	0	#NULL!	E2	0	1	#NULL!	2	0	0	0	0	0	0	158	1.58	0	1	#NULL!	#NULL!	1	1	0	2	1	3
E05819	#NULL!	#NULL!	#NULL!	28	3	0	0	21.1073	2	0	0	1	1	1	1	0	0	#NULL!	#NULL!	0	0	1	2	2	0	#NULL!	E2	0	0	#NULL!	2	0	0	0	0	0	0	170	1.7	0	1	#NULL!	#NULL!	2	1	0	2	1	3
E05820	#NULL!	#NULL!	#NULL!	28	3	0	0	22.6562	2	0	0	1	1	1	1	0	0	#NULL!	#NULL!	0	0	1	1	2	0	#NULL!	E2	0	0	#NULL!	4	0	0	0	0	0	0	160	1.6	0	1	#NULL!	#NULL!	2	2	0	3	1	6
E05823	#NULL!	#NULL!	#NULL!	20	1	0	0	20.7612	2	0	0	1	1	0	1	0	0	#NULL!	#NULL!	0	0	1	0	0	0	#NULL!	E2	0	1	#NULL!	2	0	0	0	0	0	0	170	1.7	0	1	#NULL!	#NULL!	1	1	0	2	1	5
E05833	#NULL!	#NULL!	#NULL!	22	2	1	0	22.8928	2	0	0	1	1	0	1	0	0	#NULL!	#NULL!	0	0	1	2	0	0	#NULL!	E2	0	1	#NULL!	1	0	0	0	0	0	0	155	1.55	0	1	#NULL!	#NULL!	1	2	0	3	1	7
E05838	#NULL!	#NULL!	#NULL!	30	3	0	0	20.0617	2	0	0	1	1	0	1	0	0	#NULL!	#NULL!	0	0	1	0	2	0	#NULL!	E2	0	1	#NULL!	4	0	0	0	0	0	0	180	1.8	0	1	#NULL!	#NULL!	1	1	0	2	1	3
E05865	#NULL!	#NULL!	#NULL!	37	5	1	0	20.4152	2	0	0	1	1	0	1	0	0	#NULL!	#NULL!	0	0	1	2	2	0	#NULL!	E2	0	2	#NULL!	1	0	0	0	0	0	0	170	1.7	0	1	#NULL!	#NULL!	1	1	0	2	1	5
E05868	#NULL!	#NULL!	#NULL!	22	2	1	0	23.0469	2	0	0	1	1	1	1	0	0	#NULL!	#NULL!	0	0	1	2	2	0	#NULL!	E2	0	0	#NULL!	4	0	0	0	0	0	0	160	1.6	0	1	#NULL!	#NULL!	2	1	0	3	1	6
E05882	#NULL!	#NULL!	#NULL!	32	4	1	0	19.5918	2	0	0	1	1	0	1	0	0	#NULL!	#NULL!	0	0	1	0	0	0	#NULL!	E2	0	2	#NULL!	4	0	0	0	0	0	0	175	1.75	0	1	#NULL!	#NULL!	1	2	0	2	1	4
E05886	#NULL!	#NULL!	#NULL!	56	7	1	0	25.3444	3	0	0	1	1	0	1	0	0	#NULL!	#NULL!	0	0	1	1	2	0	#NULL!	E2	0	1	#NULL!	2	0	0	0	0	0	0	165	1.65	0	1	#NULL!	#NULL!	1	2	0	3	1	6
E05908	#NULL!	#NULL!	#NULL!	33	4	1	0	20.9573	2	0	0	1	1	0	1	0	0	#NULL!	#NULL!	0	0	1	2	0	0	#NULL!	E2	0	1	#NULL!	4	0	0	0	0	0	0	172	1.72	0	1	#NULL!	#NULL!	1	2	0	3	2	6
E06024	#NULL!	#NULL!	#NULL!	38	5	1	0	35.9375	4	0	0	1	1	0	1	0	0	#NULL!	#NULL!	0	0	1	1	0	0	#NULL!	E2	0	1	#NULL!	4	0	0	0	0	0	0	160	1.6	0	1	#NULL!	#NULL!	1	2	0	2	1	5
E06029	#NULL!	#NULL!	#NULL!	24	2	0	0	20.7612	2	0	0	1	1	0	1	0	0	#NULL!	#NULL!	0	0	1	2	2	1	#NULL!	E2	0	2	#NULL!	4	0	0	0	0	0	0	170	1.7	0	1	#NULL!	#NULL!	1	1	0	3	1	9
E06038	#NULL!	#NULL!	#NULL!	44	6	1	0	24.2187	2	0	0	1	1	0	1	0	0	#NULL!	#NULL!	0	0	1	0	0	0	#NULL!	E2	0	1	#NULL!	4	0	0	0	0	0	0	160	1.6	0	1	#NULL!	#NULL!	1	2	0	2	1	5
E06042	#NULL!	#NULL!	#NULL!	37	5	1	0	21.7993	2	0	0	1	1	0	1	0	0	#NULL!	#NULL!	0	0	1	0	0	0	#NULL!	E2	0	1	#NULL!	2	0	0	0	0	0	0	170	1.7	0	1	#NULL!	#NULL!	1	2	0	2	1	4
E06050	#NULL!	#NULL!	#NULL!	28	3	1	0	20.7612	2	0	0	1	1	1	1	0	0	#NULL!	#NULL!	0	0	1	0	0	0	#NULL!	E2	0	0	#NULL!	1	0	0	0	0	0	0	170	1.7	0	1	#NULL!	#NULL!	2	1	0	1	1	1
E06055	#NULL!	#NULL!	#NULL!	18	1	1	0	22.0386	2	0	0	1	1	0	1	0	0	#NULL!	#NULL!	0	0	1	0	0	0	#NULL!	E2	0	2	#NULL!	2	0	0	0	0	0	0	165	1.65	0	1	#NULL!	#NULL!	1	1	0	2	1	4
E06057	#NULL!	#NULL!	#NULL!	20	1	1	0	23.0469	2	0	0	1	1	0	1	0	0	#NULL!	#NULL!	0	0	1	0	2	0	#NULL!	E2	0	1	#NULL!	3	0	0	0	0	0	0	160	1.6	0	1	#NULL!	#NULL!	1	1	0	1	1	2
E06061	#NULL!	#NULL!	#NULL!	38	5	1	0	23.3011	2	0	0	1	1	0	1	0	0	#NULL!	#NULL!	0	0	1	0	0	0	#NULL!	E2	0	4	#NULL!	4	0	0	0	0	0	0	177	1.77	0	1	#NULL!	#NULL!	1	2	0	2	1	5
E06087	#NULL!	#NULL!	#NULL!	48	7	1	0	23.4375	2	0	0	1	1	0	1	0	0	#NULL!	#NULL!	0	0	1	0	0	0	#NULL!	E2	0	1	#NULL!	1	0	0	0	0	0	0	160	1.6	0	1	#NULL!	#NULL!	1	2	0	2	1	4
E06089	1	1	1	22	2	0	1	20.202	2	0	1	1	1	0	1	1	0	1	1	1	0	1	0	0	0	1	E2	0	1	0	2	0	1	1	0	0	0	165	1.65	1	1	0	#NULL!	1	1	0	1	1	2
E06112	#NULL!	#NULL!	#NULL!	32	4	1	0	#NULL!	#NULL!	0	0	1	1	0	1	0	0	#NULL!	#NULL!	0	0	1	0	0	0	#NULL!	E2	0	1	#NULL!	1	0	0	0	0	0	0	170	1.7	0	1	#NULL!	#NULL!	1	3	0	1	1	1
E06130	#NULL!	#NULL!	#NULL!	29	3	1	0	19.4674	2	0	0	1	1	1	1	0	0	#NULL!	#NULL!	0	0	1	0	0	0	#NULL!	E2	0	0	#NULL!	1	0	0	0	0	0	0	165	1.65	0	1	#NULL!	#NULL!	2	1	0	2	1	4
E06140	#NULL!	#NULL!	#NULL!	42	6	1	0	26.2596	3	0	0	1	1	0	1	0	0	#NULL!	#NULL!	0	0	1	0	0	0	#NULL!	E2	0	3	#NULL!	1	0	0	0	0	0	0	169	1.69	0	1	#NULL!	#NULL!	1	2	0	2	2	3
E06167	#NULL!	#NULL!	#NULL!	18	1	0	0	20.6905	2	0	0	1	1	0	1	0	0	#NULL!	#NULL!	0	0	1	0	0	0	#NULL!	E2	0	1	#NULL!	1	0	0	0	0	0	0	157	1.57	0	1	#NULL!	#NULL!	1	1	0	2	1	5
E06170	#NULL!	#NULL!	#NULL!	47	7	1	0	20.5714	2	0	0	1	1	0	1	0	0	#NULL!	#NULL!	0	0	1	2	2	0	#NULL!	E2	0	4	#NULL!	4	0	0	0	0	0	0	175	1.75	0	1	#NULL!	#NULL!	1	2	0	3	2	6
E06268	#NULL!	#NULL!	#NULL!	28	3	1	0	20.3125	2	0	0	1	1	0	1	0	0	#NULL!	#NULL!	0	0	1	0	0	0	#NULL!	E2	0	4	#NULL!	4	0	0	0	0	0	0	160	1.6	0	1	#NULL!	#NULL!	1	1	0	2	2	5
E06278	#NULL!	#NULL!	#NULL!	22	2	1	0	20.0796	2	0	0	1	1	0	1	1	0	#NULL!	#NULL!	1	1	1	2	2	0	#NULL!	E2	0	2	#NULL!	2	0	0	0	1	1	0	167	1.67	0	1	#NULL!	#NULL!	1	1	0	2	2	5
E06334	#NULL!	#NULL!	#NULL!	24	2	1	0	21.3039	2	0	0	1	1	0	1	0	0	#NULL!	#NULL!	0	0	1	0	0	0	#NULL!	E2	0	2	#NULL!	3	0	0	0	0	0	0	165	1.65	0	1	#NULL!	#NULL!	1	1	0	2	1	3
E06343	#NULL!	#NULL!	#NULL!	26	3	0	0	18.9388	2	0	0	1	1	0	1	0	0	#NULL!	#NULL!	0	0	1	0	0	0	#NULL!	E2	0	1	#NULL!	2	0	0	0	0	0	0	175	1.75	0	1	#NULL!	#NULL!	1	1	0	1	1	2
E06529	#NULL!	#NULL!	#NULL!	36	5	1	0	22.6562	2	0	0	1	1	0	1	0	0	#NULL!	#NULL!	0	0	1	1	2	0	#NULL!	E2	0	1	#NULL!	4	0	0	0	0	0	0	160	1.6	0	1	#NULL!	#NULL!	1	1	0	1	1	1
E06573	#NULL!	#NULL!	#NULL!	25	2	1	0	23.4375	2	0	0	1	1	0	1	0	0	#NULL!	#NULL!	0	0	1	0	0	0	#NULL!	E2	0	1	#NULL!	2	0	0	0	0	0	0	160	1.6	0	1	#NULL!	#NULL!	1	1	0	1	1	2
E06575	1	1	1	29	3	0	1	15.917	1	0	0	1	1	0	1	1	0	1	1	1	0	1	0	0	0	1	E2	0	1	0	1	1	1	1	0	0	1	170	1.7	0	1	0	#NULL!	1	2	1	1	1	1
E06597	#NULL!	#NULL!	#NULL!	55	7	1	0	20.4152	2	0	0	1	1	0	1	0	0	#NULL!	#NULL!	0	0	1	0	0	0	#NULL!	E2	0	1	#NULL!	3	0	0	0	0	0	0	170	1.7	0	1	#NULL!	#NULL!	1	2	0	2	1	4
E06601	#NULL!	#NULL!	#NULL!	45	6	1	0	22.1003	2	0	0	1	1	0	1	0	0	#NULL!	#NULL!	0	0	1	0	0	0	#NULL!	E2	0	1	#NULL!	2	0	0	0	0	0	0	162	1.62	0	1	#NULL!	#NULL!	1	2	0	3	2	7
E06630	#NULL!	#NULL!	#NULL!	35	4	1	0	25.2493	3	0	0	1	1	0	1	0	0	#NULL!	#NULL!	0	0	1	0	0	0	#NULL!	E2	0	3	#NULL!	1	0	0	0	0	0	0	178	1.78	0	1	#NULL!	#NULL!	1	2	0	2	2	3
E06701	#NULL!	#NULL!	#NULL!	57	7	1	0	21.847	2	0	0	1	1	0	1	0	0	#NULL!	#NULL!	0	0	1	0	0	0	#NULL!	E2	0	1	#NULL!	2	0	0	0	0	0	0	179	1.79	0	1	#NULL!	#NULL!	1	2	0	3	1	9
E06773	#NULL!	#NULL!	#NULL!	70	7	1	0	23.4375	2	0	0	1	1	0	1	0	0	#NULL!	#NULL!	0	0	1	0	0	0	#NULL!	E2	0	1	#NULL!	2	0	0	0	0	0	0	160	1.6	0	1	#NULL!	#NULL!	1	2	0	2	1	5
E06800	#NULL!	#NULL!	#NULL!	52	7	1	0	20.7612	2	0	0	1	1	0	1	0	0	#NULL!	#NULL!	0	0	1	2	2	0	#NULL!	E2	0	2	#NULL!	1	0	0	0	0	0	0	170	1.7	0	1	#NULL!	#NULL!	1	2	0	2	1	4
E06827	#NULL!	#NULL!	#NULL!	45	6	1	0	24.5243	2	0	0	1	1	1	1	0	0	#NULL!	#NULL!	0	0	1	0	0	0	#NULL!	E2	0	0	#NULL!	1	0	0	0	0	0	0	159	1.59	0	1	#NULL!	#NULL!	2	3	0	2	1	3
E06871	#NULL!	#NULL!	#NULL!	29	3	1	0	22.7244	2	0	0	1	1	0	1	0	0	#NULL!	#NULL!	0	0	1	0	0	0	#NULL!	E2	0	1	#NULL!	2	0	0	0	0	0	0	178	1.78	0	1	#NULL!	#NULL!	1	1	0	1	1	2
E06934	#NULL!	#NULL!	#NULL!	40	5	1	0	24.1672	2	0	0	1	1	0	1	0	0	#NULL!	#NULL!	0	0	1	2	2	0	#NULL!	E2	0	3	#NULL!	1	0	0	0	0	0	0	164	1.64	0	1	#NULL!	#NULL!	1	1	0	2	1	4
E06974	#NULL!	#NULL!	#NULL!	26	3	1	0	24.5675	2	0	0	1	1	0	1	0	0	#NULL!	#NULL!	0	0	1	0	0	0	#NULL!	E2	0	2	#NULL!	1	0	0	0	0	0	0	170	1.7	0	1	#NULL!	#NULL!	1	2	0	2	1	3
E06982	1	1	1	24	2	0	1	19.721	2	0	1	1	1	0	1	1	0	#NULL!	#NULL!	1	0	1	0	0	0	1	E2	0	1	#NULL!	1	0	0	1	0	0	0	167	1.67	1	1	#NULL!	#NULL!	1	2	1	1	1	2
E06984	#NULL!	#NULL!	#NULL!	27	3	1	0	23.5078	2	0	0	1	1	0	1	0	0	#NULL!	#NULL!	0	0	1	0	0	0	#NULL!	E2	0	1	#NULL!	1	0	0	0	0	0	0	165	1.65	0	1	#NULL!	#NULL!	1	2	0	2	1	3
E07027	#NULL!	#NULL!	#NULL!	33	4	1	0	23.5102	2	0	0	1	1	0	1	0	0	#NULL!	#NULL!	0	0	1	0	0	0	#NULL!	E2	0	2	#NULL!	1	0	0	0	0	0	0	175	1.75	0	1	#NULL!	#NULL!	1	1	0	1	1	1
E07049	#NULL!	#NULL!	#NULL!	28	3	1	0	20.7612	2	0	0	1	1	0	1	0	0	#NULL!	#NULL!	0	0	1	2	2	0	#NULL!	E2	0	2	#NULL!	4	0	0	0	0	0	0	170	1.7	0	1	#NULL!	#NULL!	1	1	0	2	1	5
E07104	#NULL!	#NULL!	#NULL!	42	6	1	0	23.5479	2	0	0	1	1	0	1	0	0	#NULL!	#NULL!	0	0	1	0	0	0	#NULL!	E2	0	5	#NULL!	4	0	0	0	0	0	0	182	1.82	0	1	#NULL!	#NULL!	1	2	0	2	1	5
E07115	#NULL!	#NULL!	#NULL!	45	6	1	0	29.4118	3	0	0	1	1	0	1	0	0	#NULL!	#NULL!	0	0	1	0	0	0	#NULL!	E2	0	1	#NULL!	1	0	0	0	0	0	0	170	1.7	0	1	#NULL!	#NULL!	1	2	0	2	1	3
E07173	#NULL!	#NULL!	#NULL!	39	5	1	0	27.3356	3	0	0	1	1	0	1	0	0	#NULL!	#NULL!	0	0	1	0	0	0	#NULL!	E2	0	3	#NULL!	2	0	0	0	0	0	0	170	1.7	0	1	#NULL!	#NULL!	1	2	0	3	1	6
E07203	#NULL!	#NULL!	#NULL!	28	3	1	0	21.9136	2	0	0	1	1	0	1	0	0	#NULL!	#NULL!	0	0	1	2	2	0	#NULL!	E2	0	1	#NULL!	2	0	0	0	0	0	0	180	1.8	0	1	#NULL!	#NULL!	1	2	1	1	1	2
E07232	#NULL!	#NULL!	#NULL!	39	5	1	1	21.7993	2	0	1	1	1	0	1	0	0	#NULL!	#NULL!	0	0	1	0	0	0	#NULL!	E2	0	1	#NULL!	1	0	0	1	0	0	0	170	1.7	1	1	#NULL!	#NULL!	1	1	1	2	2	3
E07273	#NULL!	#NULL!	#NULL!	32	4	1	0	23.597	2	0	0	1	1	0	1	0	0	#NULL!	#NULL!	0	0	1	0	0	0	#NULL!	E2	0	1	#NULL!	2	0	0	0	0	0	0	171	1.71	0	1	#NULL!	#NULL!	1	1	0	3	2	6
E07291	#NULL!	#NULL!	#NULL!	35	4	1	0	17.5064	1	0	0	1	1	0	1	0	0	#NULL!	#NULL!	0	0	1	0	0	0	#NULL!	E2	0	3	#NULL!	4	0	0	0	0	0	0	169	1.69	0	1	#NULL!	#NULL!	1	2	0	2	2	5
E07293	1	3	1	35	4	1	0	22.2041	2	0	0	1	1	0	1	1	0	#NULL!	#NULL!	1	1	1	2	2	0	1	E2	0	1	#NULL!	2	0	0	1	0	0	0	175	1.75	0	1	#NULL!	#NULL!	1	2	1	2	2	5
E07354	#NULL!	#NULL!	#NULL!	38	5	1	0	27.4756	3	0	0	1	1	1	1	0	0	#NULL!	#NULL!	0	0	1	0	0	0	#NULL!	E2	0	0	#NULL!	2	0	0	0	0	0	0	163	1.63	0	1	#NULL!	#NULL!	2	2	0	1	2	2
E07411	#NULL!	#NULL!	#NULL!	27	3	0	0	29.2969	3	0	0	1	1	0	1	0	0	#NULL!	#NULL!	0	0	1	0	0	0	#NULL!	E2	0	1	#NULL!	1	0	0	0	0	0	0	160	1.6	0	1	#NULL!	#NULL!	1	2	0	4	2	11
E07467	#NULL!	#NULL!	#NULL!	58	7	1	0	24.5675	2	0	0	1	1	0	1	0	0	#NULL!	#NULL!	0	0	1	0	0	0	#NULL!	E2	0	1	#NULL!	2	0	0	1	0	0	0	170	1.7	0	1	#NULL!	#NULL!	1	2	1	2	2	4
E07510	#NULL!	#NULL!	#NULL!	28	3	1	0	20.202	2	0	0	1	1	0	1	0	0	#NULL!	#NULL!	0	0	1	0	0	0	#NULL!	E2	0	1	#NULL!	2	0	0	0	0	0	0	165	1.65	0	1	#NULL!	#NULL!	1	1	0	3	2	8
E07524	#NULL!	#NULL!	#NULL!	25	2	1	0	20.7612	2	0	0	1	1	0	1	0	0	#NULL!	#NULL!	0	0	1	2	1	0	#NULL!	E2	0	1	#NULL!	4	0	0	0	0	0	0	170	1.7	0	1	#NULL!	#NULL!	1	1	0	3	3	8
E07549	#NULL!	#NULL!	#NULL!	45	6	1	0	20.7612	2	0	0	1	1	0	1	0	0	#NULL!	#NULL!	0	0	1	0	0	0	#NULL!	E2	0	3	#NULL!	2	0	0	0	0	0	0	170	1.7	0	1	#NULL!	#NULL!	1	2	0	2	2	3
E07566	#NULL!	#NULL!	#NULL!	26	3	1	0	20.7612	2	0	0	1	1	0	1	0	0	#NULL!	#NULL!	0	0	1	0	0	0	#NULL!	E2	0	2	#NULL!	4	0	0	0	0	0	0	170	1.7	0	1	#NULL!	#NULL!	1	2	0	2	2	5
E07589	#NULL!	#NULL!	#NULL!	32	4	1	0	22.4913	2	0	0	1	1	0	1	0	0	#NULL!	#NULL!	0	0	1	0	0	0	#NULL!	E2	0	1	#NULL!	2	0	0	0	0	0	0	170	1.7	0	1	#NULL!	#NULL!	1	1	0	1	1	2
E07599	#NULL!	#NULL!	#NULL!	35	4	1	0	21.8871	2	0	0	1	1	0	1	0	0	#NULL!	#NULL!	0	0	1	0	0	0	#NULL!	E2	0	3	#NULL!	1	0	0	0	0	0	0	171	1.71	0	1	#NULL!	#NULL!	1	1	0	2	1	5
E07602	#NULL!	#NULL!	#NULL!	32	4	1	0	23.1834	2	0	0	1	1	0	1	0	0	#NULL!	#NULL!	0	0	1	0	0	0	#NULL!	E2	0	3	#NULL!	1	0	0	0	0	0	0	170	1.7	0	1	#NULL!	#NULL!	1	1	0	2	3	5
E07641	#NULL!	#NULL!	#NULL!	29	3	1	0	18.2899	1	0	0	1	1	0	1	0	0	#NULL!	#NULL!	0	0	1	0	0	0	#NULL!	E2	0	1	#NULL!	1	0	0	0	0	0	0	162	1.62	0	1	#NULL!	#NULL!	1	1	0	1	1	2
E07694	#NULL!	#NULL!	#NULL!	20	1	#NULL!	0	21.2585	2	0	0	0	1	0	1	0	0	#NULL!	#NULL!	0	0	1	1	2	0	1	E2	0	2	#NULL!	3	0	0	1	0	0	0	168	1.68	0	1	#NULL!	#NULL!	1	1	1	2	2	5
E07815	#NULL!	#NULL!	#NULL!	33	4	0	0	23.9995	2	0	0	1	1	0	1	0	0	#NULL!	#NULL!	0	0	1	0	0	0	#NULL!	E2	0	5	#NULL!	1	0	0	0	0	0	0	172	1.72	0	1	#NULL!	#NULL!	1	1	0	3	3	7
E07830	#NULL!	#NULL!	#NULL!	32	4	1	0	19.8177	2	0	0	1	1	0	1	0	0	#NULL!	#NULL!	0	0	1	2	0	0	#NULL!	E2	0	1	#NULL!	1	0	0	1	0	0	0	174	1.74	0	1	#NULL!	#NULL!	1	2	1	2	1	5
E07845	#NULL!	#NULL!	#NULL!	35	4	1	0	20.5191	2	0	0	1	1	0	1	0	0	#NULL!	#NULL!	0	0	1	1	0	0	#NULL!	E2	0	1	#NULL!	4	0	0	1	0	0	0	171	1.71	0	1	#NULL!	#NULL!	1	2	1	1	2	2
E07908	#NULL!	#NULL!	#NULL!	18	1	0	0	20.9566	2	0	0	1	1	1	1	0	0	#NULL!	#NULL!	0	0	1	0	0	0	#NULL!	E2	0	0	#NULL!	4	0	0	0	0	0	0	156	1.56	0	1	#NULL!	#NULL!	2	1	0	1	2	2
E07937	#NULL!	#NULL!	#NULL!	49	7	1	0	24.093	2	0	0	0	1	0	1	0	0	#NULL!	#NULL!	0	0	1	0	0	0	#NULL!	E2	0	2	#NULL!	1	0	0	0	0	0	0	168	1.68	0	1	#NULL!	#NULL!	1	2	0	2	2	4
E07980	#NULL!	#NULL!	#NULL!	24	2	1	0	25.4694	3	0	0	1	1	0	1	0	0	#NULL!	#NULL!	0	0	1	0	0	0	#NULL!	E2	0	3	#NULL!	2	0	0	0	0	0	0	175	1.75	0	1	#NULL!	#NULL!	1	1	0	3	2	6
E07996	#NULL!	#NULL!	#NULL!	20	1	0	0	21.7738	2	0	0	1	1	0	1	0	0	#NULL!	#NULL!	0	0	1	0	0	0	#NULL!	E2	0	2	#NULL!	2	0	0	0	0	0	0	166	1.66	0	1	#NULL!	#NULL!	1	1	0	3	2	6
E07997	#NULL!	#NULL!	#NULL!	35	4	0	0	27.5482	3	0	0	1	1	0	1	1	0	#NULL!	#NULL!	1	0	1	0	0	0	#NULL!	E2	0	6	#NULL!	1	0	0	0	0	0	0	165	1.65	0	1	#NULL!	#NULL!	1	1	0	1	2	1
E07999	#NULL!	#NULL!	#NULL!	28	3	0	0	23.0112	2	0	0	1	1	1	1	0	4	#NULL!	#NULL!	0	0	1	0	0	0	#NULL!	E2	0	1	#NULL!	4	0	0	0	0	0	0	156	1.56	0	1	#NULL!	#NULL!	1	1	0	2	2	3
E08000	#NULL!	#NULL!	#NULL!	32	4	0	0	34.8944	4	0	0	1	1	0	1	0	0	#NULL!	#NULL!	0	0	1	0	0	0	#NULL!	E2	0	1	#NULL!	5	0	0	0	0	0	0	165	1.65	0	1	#NULL!	#NULL!	1	2	0	2	2	5
E08003	#NULL!	#NULL!	#NULL!	35	4	0	0	23.4375	2	0	0	1	1	1	1	0	0	#NULL!	#NULL!	0	0	1	0	0	0	#NULL!	E2	0	0	#NULL!	1	0	0	0	0	0	0	160	1.6	0	1	#NULL!	#NULL!	2	2	0	1	1	1
E08036	#NULL!	#NULL!	#NULL!	38	5	0	0	31.0204	4	0	0	1	1	1	1	0	0	#NULL!	#NULL!	0	0	1	0	0	0	#NULL!	E2	0	0	#NULL!	2	0	0	0	0	0	0	175	1.75	0	1	#NULL!	#NULL!	2	2	0	2	2	3
E08037	#NULL!	#NULL!	#NULL!	19	1	0	0	19.1953	2	0	0	1	1	0	1	0	0	#NULL!	#NULL!	0	0	1	0	0	0	#NULL!	E2	0	1	#NULL!	4	0	0	0	0	0	0	163	1.63	0	1	#NULL!	#NULL!	1	1	0	2	1	3
E08045	#NULL!	#NULL!	#NULL!	18	1	0	0	17.4191	1	0	0	1	1	0	1	0	0	#NULL!	#NULL!	0	0	1	0	0	0	#NULL!	E2	0	2	#NULL!	2	0	0	0	0	0	0	166	1.66	0	1	#NULL!	#NULL!	1	1	0	2	2	5
E08061	#NULL!	#NULL!	#NULL!	18	1	0	0	22.7732	2	0	0	1	1	0	1	0	0	#NULL!	#NULL!	0	0	1	0	0	0	#NULL!	E2	0	3	#NULL!	1	0	0	0	0	0	0	165	1.65	0	1	#NULL!	#NULL!	1	2	0	2	2	4
E08062	#NULL!	#NULL!	#NULL!	18	1	0	0	22.7732	2	0	0	1	1	0	1	0	0	#NULL!	#NULL!	0	0	1	0	0	0	#NULL!	E2	0	3	#NULL!	1	0	0	0	0	0	0	165	1.65	0	1	#NULL!	#NULL!	1	1	0	2	2	4
E08063	#NULL!	#NULL!	#NULL!	34	4	0	0	19.7232	2	0	0	1	1	0	1	0	0	#NULL!	#NULL!	0	0	1	1	0	0	#NULL!	E2	0	1	#NULL!	1	0	0	0	0	0	0	170	1.7	0	1	#NULL!	#NULL!	1	2	0	1	2	1
E08064	#NULL!	#NULL!	#NULL!	22	2	0	0	26.5625	3	0	0	1	1	0	1	0	0	#NULL!	#NULL!	0	0	1	0	0	0	#NULL!	E2	0	3	#NULL!	1	0	0	0	0	0	0	160	1.6	0	1	#NULL!	#NULL!	1	2	0	3	3	8
E08065	#NULL!	#NULL!	#NULL!	24	2	0	0	22.231	2	0	0	1	1	0	1	0	0	#NULL!	#NULL!	0	0	1	0	0	0	#NULL!	E2	0	2	#NULL!	3	0	0	0	0	0	0	167	1.67	0	1	#NULL!	#NULL!	1	1	0	2	2	4
E08066	#NULL!	#NULL!	#NULL!	19	1	0	0	23.6614	2	0	0	1	1	0	1	0	0	#NULL!	#NULL!	0	0	1	0	0	0	#NULL!	E2	0	2	#NULL!	4	0	0	0	0	0	0	172	1.72	0	1	#NULL!	#NULL!	1	1	0	2	2	5
E08067	#NULL!	#NULL!	#NULL!	18	1	0	0	23.8087	2	0	0	1	1	0	1	0	0	#NULL!	#NULL!	0	0	1	0	0	0	#NULL!	E2	0	2	#NULL!	2	0	0	0	0	0	0	169	1.69	0	1	#NULL!	#NULL!	1	1	0	3	2	6
E08068	#NULL!	#NULL!	#NULL!	22	2	0	0	23.8087	2	0	0	1	1	0	1	0	0	#NULL!	#NULL!	0	0	1	0	0	0	#NULL!	E2	0	3	#NULL!	4	0	0	0	0	0	0	169	1.69	0	1	#NULL!	#NULL!	1	1	0	2	1	5
E08069	#NULL!	#NULL!	#NULL!	19	1	0	0	26.1224	3	0	0	1	1	0	1	0	0	#NULL!	#NULL!	0	0	1	0	0	0	#NULL!	E2	0	2	#NULL!	2	0	0	0	0	0	0	175	1.75	0	1	#NULL!	#NULL!	1	2	0	2	2	4
E08070	#NULL!	#NULL!	#NULL!	18	1	0	0	24.4473	2	0	0	1	1	0	1	0	0	#NULL!	#NULL!	0	0	1	0	0	0	#NULL!	E2	0	1	#NULL!	5	0	0	0	0	0	0	168	1.68	0	1	#NULL!	#NULL!	1	1	0	3	2	6
E08071	#NULL!	#NULL!	#NULL!	20	1	0	0	26.5021	3	0	0	1	1	0	1	0	0	#NULL!	#NULL!	0	0	1	0	0	0	#NULL!	E2	0	1	#NULL!	4	0	0	0	0	0	0	159	1.59	0	1	#NULL!	#NULL!	1	1	0	1	1	2
E08072	#NULL!	#NULL!	#NULL!	29	3	0	0	23.597	2	0	0	1	1	0	1	0	0	#NULL!	#NULL!	0	0	1	0	0	0	#NULL!	E2	0	2	#NULL!	2	0	0	0	0	0	0	171	1.71	0	1	#NULL!	#NULL!	1	2	0	2	2	4
E08073	#NULL!	#NULL!	#NULL!	18	1	0	0	24.4473	2	0	0	1	1	0	1	0	0	#NULL!	#NULL!	0	0	1	0	0	0	#NULL!	E2	0	1	#NULL!	5	0	0	0	0	0	0	168	1.68	0	1	#NULL!	#NULL!	1	1	0	2	2	3
E08074	#NULL!	#NULL!	#NULL!	39	5	0	0	24.9135	#NULL!	0	0	1	1	0	1	0	0	#NULL!	#NULL!	0	0	1	0	0	0	#NULL!	E2	0	2	#NULL!	4	0	0	0	0	0	0	170	1.7	0	1	#NULL!	#NULL!	1	2	0	2	2	4
E08075	#NULL!	#NULL!	#NULL!	23	2	0	0	20.6575	2	0	0	1	1	0	1	0	0	#NULL!	#NULL!	0	0	1	0	0	0	#NULL!	E2	0	2	#NULL!	4	0	0	0	0	0	0	169	1.69	0	1	#NULL!	#NULL!	1	1	0	1	2	2
E08076	#NULL!	#NULL!	#NULL!	18	1	0	0	20.5499	2	0	0	1	1	0	1	0	0	#NULL!	#NULL!	0	0	1	0	0	0	#NULL!	E2	0	1	#NULL!	4	0	0	0	0	0	0	168	1.68	0	1	#NULL!	#NULL!	1	1	0	3	2	6
E08077	#NULL!	#NULL!	#NULL!	65	7	0	0	21.5139	2	0	0	1	1	0	1	0	0	#NULL!	#NULL!	0	0	1	0	0	0	#NULL!	E2	0	1	#NULL!	2	0	0	0	0	0	0	167	1.67	0	1	#NULL!	#NULL!	1	2	0	2	2	3
E08078	#NULL!	#NULL!	#NULL!	40	5	0	0	23.8087	2	0	0	1	1	0	1	0	0	#NULL!	#NULL!	0	0	1	0	0	0	#NULL!	E2	0	1	#NULL!	1	0	0	0	0	0	0	169	1.69	0	1	#NULL!	#NULL!	1	2	0	2	2	3
E08079	#NULL!	#NULL!	#NULL!	27	3	0	0	24.4473	2	0	0	1	1	0	1	0	0	#NULL!	#NULL!	0	0	1	0	0	0	#NULL!	E2	0	3	#NULL!	1	0	0	0	0	0	0	168	1.68	0	1	#NULL!	#NULL!	1	2	0	1	2	2
E08080	#NULL!	#NULL!	#NULL!	29	3	0	0	24.7409	2	0	0	1	1	0	1	0	0	#NULL!	#NULL!	0	0	1	0	0	0	#NULL!	E2	0	3	#NULL!	4	0	0	0	0	0	0	167	1.67	0	1	#NULL!	#NULL!	1	1	0	2	2	4
E08081	#NULL!	#NULL!	#NULL!	19	1	0	0	22.2656	2	0	0	1	1	0	1	0	0	#NULL!	#NULL!	0	0	1	0	0	0	#NULL!	E2	0	4	#NULL!	5	0	0	0	0	0	0	160	1.6	0	1	#NULL!	#NULL!	1	1	0	3	1	7
E08082	#NULL!	#NULL!	#NULL!	26	3	0	0	25.9516	3	0	0	1	1	0	1	0	0	#NULL!	#NULL!	0	0	1	0	0	0	#NULL!	E2	0	1	#NULL!	1	0	0	0	0	0	0	170	1.7	0	1	#NULL!	#NULL!	1	2	0	2	2	4
E08083	#NULL!	#NULL!	#NULL!	32	4	0	0	24.677	2	0	0	1	1	0	1	0	0	#NULL!	#NULL!	0	0	1	0	0	0	#NULL!	E2	0	1	#NULL!	2	0	0	0	0	0	0	166	1.66	0	1	#NULL!	#NULL!	1	2	0	2	2	4
E08084	#NULL!	#NULL!	#NULL!	42	6	0	0	23.1834	2	0	0	1	1	0	1	0	0	#NULL!	#NULL!	0	0	1	0	0	0	#NULL!	E2	0	2	#NULL!	1	0	0	0	0	0	0	170	1.7	0	1	#NULL!	#NULL!	1	2	0	2	2	4
E08085	#NULL!	#NULL!	#NULL!	25	2	0	0	22.3081	2	0	0	1	1	0	1	0	0	#NULL!	#NULL!	0	0	1	0	0	0	#NULL!	E2	0	1	#NULL!	4	0	0	0	0	0	0	164	1.64	0	1	#NULL!	#NULL!	1	1	0	2	2	4
E08086	#NULL!	#NULL!	#NULL!	40	5	0	0	19.4932	2	0	0	1	1	0	1	0	0	#NULL!	#NULL!	0	0	1	0	0	0	#NULL!	E2	0	1	#NULL!	4	0	0	0	0	0	0	171	1.71	1	1	#NULL!	#NULL!	1	2	0	2	2	4
E08087	#NULL!	#NULL!	#NULL!	18	1	0	0	18.7328	2	0	0	1	1	0	1	0	0	#NULL!	#NULL!	0	0	1	0	0	0	#NULL!	E2	0	1	#NULL!	5	0	0	0	0	0	0	165	1.65	0	1	#NULL!	#NULL!	1	1	0	1	1	2
E08088	#NULL!	#NULL!	#NULL!	18	1	0	0	22.0386	2	0	0	1	1	0	1	0	0	#NULL!	#NULL!	0	0	1	0	0	0	#NULL!	E2	0	1	#NULL!	2	0	0	0	0	0	0	165	1.65	0	1	#NULL!	#NULL!	1	1	0	1	1	2
E08089	#NULL!	#NULL!	#NULL!	18	1	0	0	21.1553	2	0	0	1	1	0	1	0	0	#NULL!	#NULL!	0	0	1	0	0	0	#NULL!	E2	0	1	#NULL!	4	0	0	0	0	0	0	167	1.67	1	1	#NULL!	#NULL!	1	1	0	3	2	7
E08090	#NULL!	#NULL!	#NULL!	18	1	0	0	18.6667	2	0	0	1	1	0	1	0	0	#NULL!	#NULL!	0	0	1	0	0	0	#NULL!	E2	0	2	#NULL!	2	0	0	0	0	0	0	150	1.5	0	1	#NULL!	#NULL!	1	1	0	2	2	4
E08099	#NULL!	#NULL!	#NULL!	46	7	1	0	23.5294	2	0	0	1	1	0	1	0	0	#NULL!	#NULL!	0	0	1	0	0	0	#NULL!	E2	0	3	#NULL!	5	0	0	0	0	0	0	170	1.7	0	1	#NULL!	#NULL!	1	2	0	2	2	4
E08140	#NULL!	#NULL!	#NULL!	35	4	0	0	25.3444	3	0	0	1	1	0	1	0	0	#NULL!	#NULL!	0	0	1	0	0	0	#NULL!	E2	0	2	#NULL!	4	0	0	0	0	0	0	165	1.65	0	1	#NULL!	#NULL!	1	1	0	2	2	4
E08151	#NULL!	#NULL!	#NULL!	21	2	0	0	23.7332	2	0	0	1	1	0	1	0	0	#NULL!	#NULL!	0	0	1	0	0	0	#NULL!	E2	0	3	#NULL!	4	0	0	0	0	0	0	159	1.59	0	1	#NULL!	#NULL!	1	1	0	2	2	3
E08152	#NULL!	#NULL!	#NULL!	20	1	0	0	23.6244	2	0	0	1	1	0	1	0	0	#NULL!	#NULL!	0	0	1	0	0	0	#NULL!	E2	0	2	#NULL!	3	0	0	0	0	0	0	162	1.62	0	1	#NULL!	#NULL!	1	1	0	2	2	5
E08153	#NULL!	#NULL!	#NULL!	35	4	0	0	25.9107	3	0	0	1	1	0	1	0	0	#NULL!	#NULL!	0	0	1	0	0	0	#NULL!	E2	0	1	#NULL!	4	0	0	0	0	0	0	162	1.62	0	1	#NULL!	#NULL!	1	1	0	2	2	3
E08154	#NULL!	#NULL!	#NULL!	30	3	0	0	25.3906	3	0	0	1	1	0	1	0	0	#NULL!	#NULL!	0	0	1	0	0	0	#NULL!	E2	0	4	#NULL!	4	0	0	0	0	0	0	160	1.6	0	1	#NULL!	#NULL!	1	2	0	1	1	2
E08155	#NULL!	#NULL!	#NULL!	20	1	0	0	24.6097	2	0	0	1	1	0	1	0	6	#NULL!	#NULL!	0	0	2	0	0	0	#NULL!	E2	0	2	#NULL!	2	0	0	0	0	0	0	165	1.65	0	1	#NULL!	#NULL!	1	1	0	2	2	4
E08158	#NULL!	#NULL!	#NULL!	23	2	0	0	22.8329	2	0	0	1	1	1	1	0	0	#NULL!	#NULL!	0	0	1	1	0	0	#NULL!	E2	0	0	#NULL!	1	0	0	0	0	0	0	158	1.58	0	1	#NULL!	#NULL!	2	1	0	1	1	1
E08166	#NULL!	#NULL!	#NULL!	62	7	0	0	23.03	2	0	0	1	1	0	1	0	0	#NULL!	#NULL!	0	0	1	0	0	0	#NULL!	E2	0	3	#NULL!	3	0	0	0	0	0	0	168	1.68	0	1	#NULL!	#NULL!	1	1	0	2	2	4
E08167	#NULL!	#NULL!	#NULL!	22	2	0	0	24.7676	2	0	0	1	1	0	1	0	0	#NULL!	#NULL!	0	0	1	0	0	0	#NULL!	E2	0	2	#NULL!	2	0	0	0	0	0	0	162	1.62	0	1	#NULL!	#NULL!	1	1	0	2	2	4
E08168	#NULL!	#NULL!	#NULL!	25	2	0	0	23.03	2	0	0	1	1	0	1	0	0	#NULL!	#NULL!	0	0	1	0	0	0	#NULL!	E2	0	2	#NULL!	4	0	0	0	0	0	0	168	1.68	0	1	#NULL!	#NULL!	1	1	0	2	2	4
E08169	#NULL!	#NULL!	#NULL!	22	2	0	0	22.0386	2	0	0	1	1	0	1	0	0	#NULL!	#NULL!	0	0	1	0	1	0	#NULL!	E2	0	1	#NULL!	2	0	0	0	0	0	0	165	1.65	0	1	#NULL!	#NULL!	1	1	0	1	1	1
E08170	#NULL!	#NULL!	#NULL!	41	6	0	0	21.0962	2	0	0	1	1	0	1	0	0	#NULL!	#NULL!	0	0	1	0	0	0	#NULL!	E2	0	1	#NULL!	1	0	0	0	0	0	0	157	1.57	0	1	#NULL!	#NULL!	1	2	0	2	1	4
E08171	#NULL!	#NULL!	#NULL!	34	4	0	1	22.4813	2	0	0	1	1	0	1	1	0	#NULL!	#NULL!	1	0	1	0	0	0	1	E2	0	5	#NULL!	3	0	0	1	0	0	0	162	1.62	1	1	#NULL!	#NULL!	1	2	1	2	2	4
E08172	2	1	1	37	5	0	0	21.875	2	0	1	1	1	1	1	1	0	#NULL!	#NULL!	1	0	1	0	0	0	#NULL!	E2	0	0	#NULL!	1	0	0	1	0	0	0	160	1.6	0	1	#NULL!	#NULL!	2	1	1	1	2	1
E08173	#NULL!	#NULL!	#NULL!	26	3	0	0	22.46	2	0	0	1	1	0	1	0	0	#NULL!	#NULL!	0	0	1	0	0	0	#NULL!	E2	0	2	#NULL!	2	0	0	0	0	0	0	174	1.74	0	1	#NULL!	#NULL!	1	1	0	2	1	3
E08174	#NULL!	#NULL!	#NULL!	52	7	0	0	24.3824	2	0	0	1	1	0	1	0	0	#NULL!	#NULL!	0	0	1	0	0	0	#NULL!	E2	0	1	#NULL!	1	0	0	0	0	0	0	167	1.67	0	1	#NULL!	#NULL!	1	3	0	2	1	4
E08175	#NULL!	#NULL!	#NULL!	25	2	0	0	23.6652	2	0	0	1	1	0	1	0	0	#NULL!	#NULL!	0	0	1	0	0	0	#NULL!	E2	0	3	#NULL!	1	0	0	0	0	0	0	167	1.67	0	1	#NULL!	#NULL!	1	3	0	1	1	2
E08176	#NULL!	#NULL!	#NULL!	60	7	0	0	26.1719	3	0	0	1	1	0	1	0	0	#NULL!	#NULL!	0	0	1	0	0	0	#NULL!	E2	0	1	#NULL!	2	0	0	0	0	0	0	160	1.6	0	1	#NULL!	#NULL!	1	3	0	2	2	4
E08177	#NULL!	#NULL!	#NULL!	28	3	0	0	23.5294	2	0	0	1	1	0	1	0	0	#NULL!	#NULL!	0	0	1	0	0	0	#NULL!	E2	0	3	#NULL!	1	0	0	0	0	0	0	170	1.7	0	1	#NULL!	#NULL!	1	1	0	2	2	3
E08178	#NULL!	#NULL!	#NULL!	39	5	0	0	23.3887	2	0	0	1	1	0	1	0	0	#NULL!	#NULL!	0	0	1	0	0	0	#NULL!	E2	0	2	#NULL!	1	0	0	0	0	0	0	173	1.73	0	1	#NULL!	#NULL!	1	3	0	2	2	3
E08179	#NULL!	#NULL!	#NULL!	25	2	0	0	22.9854	2	0	0	1	1	0	1	0	0	#NULL!	#NULL!	0	0	1	0	0	0	#NULL!	E2	0	1	#NULL!	4	0	0	0	0	0	0	172	1.72	0	1	#NULL!	#NULL!	1	1	0	1	2	2
E08180	#NULL!	#NULL!	#NULL!	28	3	0	0	24.5243	2	0	0	1	1	0	1	0	0	#NULL!	#NULL!	0	0	1	0	0	0	#NULL!	E2	0	4	#NULL!	1	0	0	0	0	0	0	159	1.59	0	1	#NULL!	#NULL!	1	2	0	2	2	4
E08181	#NULL!	#NULL!	#NULL!	45	6	0	0	24.7676	2	0	0	1	1	0	1	0	0	#NULL!	#NULL!	0	0	1	0	0	0	#NULL!	E2	0	3	#NULL!	3	0	0	0	0	0	0	162	1.62	0	1	#NULL!	#NULL!	1	2	0	2	2	3
E08182	#NULL!	#NULL!	#NULL!	19	1	0	0	23.8754	2	0	0	1	1	0	1	0	0	#NULL!	#NULL!	0	0	1	0	0	0	#NULL!	E2	0	1	#NULL!	4	0	0	0	0	0	0	170	1.7	0	1	#NULL!	#NULL!	1	1	0	2	2	4
E08183	#NULL!	#NULL!	#NULL!	25	2	0	0	24.4473	2	0	0	1	1	0	1	0	0	#NULL!	#NULL!	0	0	1	0	0	0	#NULL!	E2	0	1	#NULL!	4	0	0	0	0	0	0	168	1.68	0	1	#NULL!	#NULL!	1	1	0	2	2	4
E08184	#NULL!	#NULL!	#NULL!	23	2	0	0	24.5243	2	0	0	1	1	0	1	0	0	#NULL!	#NULL!	0	0	1	0	0	0	#NULL!	E2	0	1	#NULL!	1	0	0	0	0	0	0	159	1.59	0	1	#NULL!	#NULL!	1	1	0	2	2	4
E08185	#NULL!	#NULL!	#NULL!	25	2	0	0	22.7732	2	0	0	1	1	0	1	0	0	#NULL!	#NULL!	0	0	1	0	0	0	#NULL!	E2	0	1	#NULL!	1	0	0	0	0	0	0	165	1.65	0	1	#NULL!	#NULL!	1	2	0	2	1	4
E08232	#NULL!	#NULL!	#NULL!	18	1	0	0	21.0937	2	0	0	1	1	0	1	0	0	#NULL!	#NULL!	0	0	1	0	0	0	#NULL!	E2	0	2	#NULL!	5	0	0	0	0	0	0	160	1.6	0	1	#NULL!	#NULL!	1	1	0	2	2	4
E08234	#NULL!	#NULL!	#NULL!	28	3	0	0	22.0317	2	0	0	1	1	0	1	0	0	#NULL!	#NULL!	0	0	1	0	0	0	#NULL!	E2	0	2	#NULL!	2	0	0	0	0	0	0	158	1.58	0	1	#NULL!	#NULL!	1	1	0	2	2	3
E08237	#NULL!	#NULL!	#NULL!	21	2	1	0	34.0192	4	0	0	1	1	0	1	1	0	#NULL!	#NULL!	1	1	1	0	0	0	#NULL!	E2	0	1	#NULL!	4	0	0	0	0	0	0	135	1.35	0	1	#NULL!	#NULL!	1	1	0	2	1	3
E08285	#NULL!	#NULL!	#NULL!	18	1	0	0	20.9321	2	0	0	1	1	0	1	0	0	#NULL!	#NULL!	0	0	1	0	0	0	#NULL!	E2	0	1	#NULL!	3	0	0	0	0	0	0	153	1.53	0	1	#NULL!	#NULL!	1	1	0	1	1	2
E08368	#NULL!	#NULL!	#NULL!	35	4	0	0	23.6614	2	0	0	1	1	0	1	0	0	#NULL!	#NULL!	0	0	1	2	3	0	#NULL!	E2	0	3	#NULL!	1	0	0	0	0	0	0	172	1.72	0	1	#NULL!	#NULL!	1	2	0	1	2	1
E08383	#NULL!	#NULL!	#NULL!	27	3	0	0	31.1419	4	0	0	1	1	0	1	0	0	#NULL!	#NULL!	0	0	1	2	1	0	#NULL!	E2	0	3	#NULL!	1	0	0	0	0	0	0	170	1.7	0	1	#NULL!	#NULL!	1	1	0	3	3	7
E08387	1	1	1	28	3	0	0	20.7612	2	0	0	1	1	0	1	1	0	#NULL!	#NULL!	1	0	1	0	0	0	#NULL!	E2	0	2	#NULL!	1	0	0	1	1	0	0	170	1.7	0	1	#NULL!	#NULL!	1	2	0	2	1	3
E08388	#NULL!	#NULL!	#NULL!	21	2	0	0	21.3039	2	0	0	1	1	0	1	0	0	#NULL!	#NULL!	0	0	1	0	0	0	#NULL!	E2	0	3	#NULL!	1	0	0	0	0	0	0	165	1.65	0	1	#NULL!	#NULL!	1	1	0	1	1	1
E08389	#NULL!	#NULL!	#NULL!	24	2	0	0	20.2812	2	0	0	1	1	0	1	0	0	#NULL!	#NULL!	0	0	1	0	0	0	#NULL!	E2	0	2	#NULL!	2	0	0	0	0	0	0	172	1.72	0	1	#NULL!	#NULL!	1	1	0	2	1	3
E08391	#NULL!	#NULL!	#NULL!	21	2	0	0	22.6003	2	0	0	1	1	0	1	0	0	#NULL!	#NULL!	0	0	1	0	0	0	#NULL!	E2	0	2	#NULL!	1	0	0	0	0	0	0	156	1.56	0	1	#NULL!	#NULL!	1	1	0	2	1	3
E08643	#NULL!	#NULL!	#NULL!	48	7	0	0	26.6667	3	0	0	1	1	0	1	0	0	#NULL!	#NULL!	0	0	1	0	0	0	#NULL!	E2	0	1	#NULL!	2	0	0	0	1	0	0	150	1.5	0	1	#NULL!	#NULL!	1	2	0	1	1	1
R00002	1	3	1	33	4	0	0	20.9042	2	0	1	1	1	1	1	1	1	#NULL!	#NULL!	1	0	1	0	0	0	1	R1	0	1	#NULL!	1	0	0	0	0	0	0	168	1.68	1	1	#NULL!	#NULL!	1	1	0	1	1	1
R00018	#NULL!	#NULL!	#NULL!	63	7	1	0	26.3958	3	0	0	0	1	1	1	0	10	#NULL!	#NULL!	0	0	2	0	0	0	#NULL!	R1	1	2	#NULL!	2	0	0	0	0	0	0	173	1.73	0	1	#NULL!	#NULL!	1	1	0	1	2	2
R00031	#NULL!	#NULL!	#NULL!	35	4	#NULL!	0	20.5191	2	0	0	0	1	1	1	0	2	#NULL!	#NULL!	0	0	1	0	0	0	#NULL!	R1	0	1	#NULL!	2	0	0	0	1	0	0	171	1.71	0	1	#NULL!	#NULL!	1	2	0	2	2	3
R00040	1	3	1	24	2	0	1	20.0738	2	0	1	1	1	0	1	1	7	#NULL!	#NULL!	1	0	2	0	0	0	1	R1	0	1	#NULL!	4	0	0	1	0	0	1	192	1.92	1	1	#NULL!	#NULL!	1	1	0	3	1	6
R00059	#NULL!	#NULL!	#NULL!	45	6	0	0	#NULL!	#NULL!	0	0	1	1	0	1	0	4	#NULL!	#NULL!	0	0	1	0	0	0	#NULL!	R1	0	1	#NULL!	2	0	0	0	0	0	0	888	8.88	0	1	#NULL!	#NULL!	1	3	0	3	2	6
R00070	3	3	3	23	2	0	0	19.487	2	0	1	1	1	1	1	1	1	1	1	1	0	1	1	3	0	1	R1	0	0	0	4	1	1	0	0	0	1	168	1.68	0	1	0	0	1	5	0	2	1	5
R00071	1	1	1	48	7	#NULL!	1	#NULL!	#NULL!	0	0	0	1	1	1	1	17	#NULL!	#NULL!	1	0	4	0	3	0	1	R1	0	1	#NULL!	1	0	0	1	0	0	0	888	8.88	0	1	#NULL!	#NULL!	1	2	1	1	2	2
R00082	1	1	1	51	7	0	0	24.9135	#NULL!	0	1	1	1	0	1	1	12	#NULL!	#NULL!	1	0	3	0	0	0	1	R1	1	1	#NULL!	1	0	0	1	0	0	0	170	1.7	0	1	#NULL!	#NULL!	1	2	1	2	1	4
R00083	1	3	1	45	6	#NULL!	0	24.3824	2	0	0	0	1	0	1	1	3	0	0	1	0	1	2	2	0	1	R1	1	1	#NULL!	3	0	0	1	1	0	0	167	1.67	1	1	#NULL!	#NULL!	1	1	1	3	3	10
R00086	1	3	3	38	5	#NULL!	0	20.5693	2	0	0	0	1	0	1	0	11	#NULL!	#NULL!	0	0	3	0	0	0	1	R1	0	1	#NULL!	3	0	0	1	0	0	0	165	1.65	1	1	#NULL!	#NULL!	1	1	0	1	1	1
R00088	#NULL!	#NULL!	#NULL!	37	5	1	0	26.4915	3	0	0	0	1	0	1	0	6	#NULL!	#NULL!	0	0	2	0	0	0	1	R1	0	2	#NULL!	4	0	0	0	0	0	0	166	1.66	1	1	#NULL!	#NULL!	1	1	1	3	2	10
R00109	#NULL!	#NULL!	#NULL!	31	4	0	1	#NULL!	#NULL!	0	0	1	1	1	1	1	5	#NULL!	#NULL!	1	0	1	0	0	0	1	R1	0	1	#NULL!	5	0	0	1	0	0	0	888	8.88	1	1	#NULL!	#NULL!	1	2	1	3	2	8
R00123	3	3	3	24	2	0	1	45.1389	4	0	0	1	1	0	1	1	5	#NULL!	#NULL!	1	0	1	0	0	0	1	R1	0	1	#NULL!	2	0	0	1	1	1	1	120	1.2	0	1	#NULL!	#NULL!	1	1	1	3	2	7
R00127	1	1	1	25	2	0	1	20.4467	2	0	1	1	1	1	1	0	0	#NULL!	#NULL!	0	0	1	0	0	0	1	R1	0	0	#NULL!	1	0	0	0	0	0	0	161	1.61	1	1	#NULL!	#NULL!	2	1	1	1	1	1
R00130	1	3	3	57	7	1	0	24.0317	2	0	0	0	1	0	1	1	4	#NULL!	#NULL!	1	1	1	0	0	0	1	R1	0	3	#NULL!	2	0	0	0	0	0	0	179	1.79	0	1	#NULL!	#NULL!	1	2	0	3	2	10
R00136	3	2	3	52	7	1	1	20.0288	2	0	1	0	1	0	1	1	6	#NULL!	#NULL!	1	1	2	1	0	0	1	R1	0	2	#NULL!	1	0	0	0	0	0	0	158	1.58	0	1	#NULL!	#NULL!	1	1	1	2	1	4
R00141	1	1	1	26	3	0	0	19.8413	2	0	1	1	1	1	1	1	2	#NULL!	#NULL!	1	0	1	0	0	0	1	R1	0	1	#NULL!	1	0	0	1	1	0	0	168	1.68	1	1	#NULL!	#NULL!	1	3	1	3	2	6
R00143	#NULL!	#NULL!	#NULL!	35	4	#NULL!	0	20.9572	2	0	1	0	1	1	1	1	9	0	0	1	0	2	0	0	0	1	R1	0	2	2	1	0	0	1	0	0	0	162	1.62	1	1	2	2	1	2	1	2	2	4
R00160	#NULL!	#NULL!	#NULL!	19	1	1	1	20.6905	2	0	0	1	1	0	1	0	3	#NULL!	#NULL!	0	0	1	2	1	0	#NULL!	R1	0	1	#NULL!	1	0	0	1	0	0	0	157	1.57	0	1	#NULL!	#NULL!	1	1	1	2	2	5
R00161	1	1	1	27	3	0	1	19.5918	2	0	1	1	1	0	1	1	9	#NULL!	#NULL!	1	0	2	0	3	0	1	R1	0	1	#NULL!	5	0	0	1	0	0	1	175	1.75	1	1	#NULL!	#NULL!	1	1	1	3	2	8
R00162	1	2	3	43	6	1	0	20.7612	2	0	0	1	1	0	1	1	14	#NULL!	#NULL!	1	1	3	0	0	0	1	R1	0	2	#NULL!	5	0	0	1	0	0	0	170	1.7	1	1	#NULL!	#NULL!	1	2	1	3	2	6
R00166	#NULL!	#NULL!	#NULL!	31	4	1	1	21.4844	2	0	0	0	1	1	1	0	4	#NULL!	#NULL!	0	0	1	0	0	0	#NULL!	R1	0	0	#NULL!	1	0	0	0	0	0	0	160	1.6	0	1	#NULL!	#NULL!	2	2	0	2	1	3
R00174	1	2	1	44	6	1	0	23.8367	2	0	1	1	1	0	1	0	6	#NULL!	#NULL!	0	0	2	0	0	0	1	R1	0	1	#NULL!	2	0	0	0	1	1	0	175	1.75	1	1	#NULL!	#NULL!	1	2	1	3	2	6
R00180	#NULL!	#NULL!	#NULL!	47	7	1	1	21.551	2	0	0	0	1	0	1	0	8	#NULL!	#NULL!	0	0	2	0	0	0	#NULL!	R1	1	5	#NULL!	1	0	0	0	1	0	0	175	1.75	1	1	#NULL!	#NULL!	1	2	0	2	2	4
R00212	1	1	1	45	6	1	1	24.3865	2	0	0	1	1	0	1	1	12	#NULL!	#NULL!	1	1	3	0	0	0	#NULL!	R1	0	1	#NULL!	1	0	0	1	0	0	0	162	1.62	1	1	#NULL!	#NULL!	1	2	1	3	2	8
R00218	1	1	1	44	6	#NULL!	0	21.8871	2	0	0	0	1	0	1	1	6	#NULL!	#NULL!	1	0	2	0	0	0	1	R1	0	3	#NULL!	1	0	0	1	0	0	0	171	1.71	0	1	#NULL!	#NULL!	1	2	1	2	2	5
R00223	1	3	3	24	2	1	1	19.5965	2	0	1	1	1	0	1	1	2	#NULL!	#NULL!	1	1	1	0	0	0	1	R1	0	1	#NULL!	1	0	0	1	0	0	0	166	1.66	0	1	#NULL!	#NULL!	1	2	1	1	1	1
R00228	1	1	1	23	2	#NULL!	0	19.9594	2	0	0	0	1	0	1	1	4	#NULL!	#NULL!	1	0	1	0	0	0	1	R1	0	1	#NULL!	1	0	0	1	0	0	0	166	1.66	0	1	#NULL!	#NULL!	1	1	0	1	1	2
R00261	#NULL!	#NULL!	#NULL!	50	7	1	0	23.5294	2	0	0	1	1	1	1	0	1	#NULL!	#NULL!	1	1	1	0	0	0	#NULL!	R1	0	2	#NULL!	3	0	0	0	0	0	0	170	1.7	1	1	#NULL!	#NULL!	1	2	0	2	2	5
R00276	1	3	3	22	2	0	0	22.694	2	0	1	1	1	1	1	1	0	#NULL!	#NULL!	1	0	1	0	0	0	1	R1	0	2	#NULL!	5	0	0	0	0	0	1	183	1.83	0	1	#NULL!	#NULL!	1	1	1	2	2	3
R00293	1	1	1	37	5	1	0	23.8087	2	0	0	0	1	1	1	1	1	#NULL!	#NULL!	1	1	1	0	0	0	1	R1	0	3	#NULL!	1	0	0	0	0	0	0	169	1.69	1	1	#NULL!	#NULL!	1	1	0	1	2	1
R00299	#NULL!	#NULL!	#NULL!	48	7	1	0	23.255	2	0	0	0	1	1	1	0	1	#NULL!	#NULL!	0	0	1	0	0	0	#NULL!	R1	0	2	#NULL!	1	0	0	0	0	0	0	171	1.71	0	1	#NULL!	#NULL!	1	2	0	3	1	6
R00304	1	3	1	23	2	0	0	22.46	2	0	0	1	1	1	1	1	0	#NULL!	#NULL!	1	0	1	0	1	0	1	R1	0	2	#NULL!	1	0	0	1	0	0	0	174	1.74	0	1	#NULL!	#NULL!	1	1	1	2	2	3
R00310	#NULL!	#NULL!	#NULL!	41	6	1	0	21.5139	2	0	0	0	1	0	1	0	1	#NULL!	#NULL!	0	0	1	0	0	0	#NULL!	R1	0	3	#NULL!	2	0	0	0	0	0	0	167	1.67	0	1	#NULL!	#NULL!	1	1	0	2	3	4
R00331	#NULL!	#NULL!	#NULL!	29	3	0	0	23.0469	2	0	0	1	1	0	1	0	1	#NULL!	#NULL!	0	0	1	0	0	0	1	R1	0	1	#NULL!	5	0	0	1	1	0	0	160	1.6	1	1	#NULL!	#NULL!	1	2	0	2	1	3
R00334	1	1	1	35	4	0	0	24.5351	2	0	0	1	1	1	1	0	1	#NULL!	#NULL!	0	0	1	0	0	0	1	R1	0	1	#NULL!	1	0	0	0	0	0	0	176	1.76	0	1	#NULL!	#NULL!	1	2	1	3	1	6
R00355	#NULL!	#NULL!	#NULL!	58	7	0	0	19.3772	2	0	0	1	1	0	1	0	1	#NULL!	#NULL!	0	0	1	0	0	0	1	R1	0	1	#NULL!	1	0	0	1	0	0	0	170	1.7	0	1	#NULL!	#NULL!	1	1	1	1	1	1
R00377	#NULL!	#NULL!	#NULL!	34	4	#NULL!	1	20.1092	2	0	0	0	1	1	1	1	10	#NULL!	#NULL!	1	0	2	2	3	0	1	R1	0	0	#NULL!	1	0	0	1	0	0	0	177	1.77	1	1	#NULL!	#NULL!	2	4	1	3	2	8
R00392	#NULL!	#NULL!	#NULL!	39	5	1	0	25.5593	3	0	0	1	1	1	1	0	1	#NULL!	#NULL!	0	0	1	0	0	0	#NULL!	R1	0	1	#NULL!	1	0	0	0	0	0	0	169	1.69	0	1	#NULL!	#NULL!	1	3	0	3	2	6
R00398	1	1	1	24	2	1	0	20.984	2	0	0	1	1	1	1	0	0	#NULL!	#NULL!	0	0	1	0	0	0	1	R1	0	1	#NULL!	1	0	0	1	0	0	0	176	1.76	0	1	#NULL!	#NULL!	1	2	1	2	3	4
R00457	#NULL!	#NULL!	#NULL!	42	6	1	0	20.4382	2	0	0	1	1	1	1	0	1	#NULL!	#NULL!	0	0	1	0	0	0	#NULL!	R1	1	3	#NULL!	1	0	0	0	0	0	0	167	1.67	0	1	#NULL!	#NULL!	1	2	0	2	1	3
R00462	1	1	1	34	4	#NULL!	0	20.4152	2	0	0	0	1	1	1	1	7	#NULL!	#NULL!	1	0	2	0	0	0	1	R1	0	1	#NULL!	5	0	0	0	0	0	0	170	1.7	0	1	#NULL!	#NULL!	1	3	0	3	1	6
R00463	#NULL!	#NULL!	#NULL!	31	4	1	0	24.539	2	0	0	1	1	1	1	0	10	#NULL!	#NULL!	0	0	2	0	0	0	#NULL!	R1	0	1	#NULL!	3	0	0	0	0	0	0	164	1.64	0	1	#NULL!	#NULL!	1	1	0	3	2	7
R00465	1	1	1	21	2	0	1	22.2041	2	0	0	1	1	1	1	1	7	#NULL!	#NULL!	1	0	2	0	0	0	1	R1	0	2	#NULL!	1	0	0	1	0	0	1	175	1.75	0	1	#NULL!	#NULL!	1	1	1	2	1	4
R00477	#NULL!	#NULL!	#NULL!	44	6	1	0	27.4406	3	0	0	1	1	1	1	0	0	#NULL!	#NULL!	0	0	1	0	0	0	#NULL!	R1	0	3	#NULL!	3	0	0	0	0	0	0	176	1.76	0	1	#NULL!	#NULL!	1	3	0	3	3	7
R00478	#NULL!	#NULL!	#NULL!	59	7	1	0	24.3025	2	0	0	0	1	1	1	0	4	#NULL!	#NULL!	0	0	1	0	0	0	#NULL!	R1	0	0	#NULL!	2	0	0	0	0	0	0	178	1.78	0	1	#NULL!	#NULL!	2	5	0	2	1	4
R00504	#NULL!	#NULL!	#NULL!	33	4	1	0	#NULL!	#NULL!	0	0	1	1	1	1	0	4	#NULL!	#NULL!	0	0	1	0	0	0	#NULL!	R1	0	3	#NULL!	2	0	0	0	0	0	0	888	8.88	0	1	#NULL!	#NULL!	1	2	0	2	3	4
R00525	#NULL!	#NULL!	#NULL!	18	1	0	1	17.6309	1	0	1	1	1	1	1	1	0	#NULL!	#NULL!	1	0	1	0	0	1	#NULL!	R1	0	0	#NULL!	4	0	0	0	0	0	0	165	1.65	0	1	#NULL!	#NULL!	2	1	1	1	1	1
R00536	#NULL!	#NULL!	#NULL!	42	6	1	0	20.0617	2	0	0	0	1	1	1	0	1	#NULL!	#NULL!	0	0	1	0	0	0	#NULL!	R1	0	1	#NULL!	1	0	0	0	0	0	0	180	1.8	0	1	#NULL!	#NULL!	1	2	0	2	1	3
R00571	1	3	1	26	3	1	1	20.9042	2	0	0	1	1	1	1	0	1	#NULL!	#NULL!	1	1	1	0	0	0	#NULL!	R1	0	1	#NULL!	5	0	0	1	1	0	0	168	1.68	0	1	#NULL!	#NULL!	1	2	1	1	1	2
R00598	#NULL!	#NULL!	#NULL!	48	7	0	0	21.1327	2	0	0	1	1	0	1	0	1	#NULL!	#NULL!	0	0	1	0	0	0	#NULL!	R1	0	1	#NULL!	2	0	0	0	0	0	0	182	1.82	0	1	#NULL!	#NULL!	1	3	0	2	2	4
R00609	1	3	1	19	1	0	0	20.9566	2	0	1	1	1	1	1	1	1	#NULL!	#NULL!	1	0	1	0	0	0	1	R1	0	1	#NULL!	1	0	0	0	0	0	0	156	1.56	0	1	#NULL!	#NULL!	1	1	0	2	1	3
R00676	#NULL!	#NULL!	#NULL!	31	4	1	0	26.6749	3	0	0	1	1	1	1	0	1	#NULL!	#NULL!	0	0	1	2	0	0	#NULL!	R1	0	2	#NULL!	2	0	0	0	0	0	0	171	1.71	0	1	#NULL!	#NULL!	1	2	0	2	2	3
R00692	#NULL!	#NULL!	#NULL!	31	4	#NULL!	0	20.8086	2	0	0	0	1	0	1	1	0	#NULL!	#NULL!	1	0	1	2	0	0	#NULL!	R1	0	1	#NULL!	1	0	0	1	0	0	0	174	1.74	0	1	#NULL!	#NULL!	1	3	0	1	2	2
R00696	#NULL!	#NULL!	#NULL!	43	6	1	0	19.9594	2	0	0	1	1	0	1	0	1	#NULL!	#NULL!	0	0	1	0	0	0	#NULL!	R1	0	1	#NULL!	3	0	0	0	0	0	0	166	1.66	0	1	#NULL!	#NULL!	1	2	0	2	1	4
R00747	2	3	2	20	1	0	0	20.5191	2	0	0	1	1	1	1	1	0	1	1	1	0	1	0	0	0	#NULL!	R1	0	1	0	4	1	1	0	0	0	0	171	1.71	0	1	0	0	1	1	0	2	1	4
R00770	1	1	1	36	5	#NULL!	0	21.6713	2	0	0	0	1	0	1	1	2	#NULL!	#NULL!	1	0	1	0	0	0	#NULL!	R1	1	4	#NULL!	3	0	0	0	0	0	0	165	1.65	1	1	#NULL!	#NULL!	1	2	0	2	2	4
R00794	3	3	3	55	7	0	0	20.0777	2	0	0	1	1	0	1	1	1	#NULL!	#NULL!	1	0	1	1	3	0	1	R1	0	1	#NULL!	5	0	0	0	0	0	0	153	1.53	0	1	#NULL!	#NULL!	1	2	0	2	2	4
R00804	#NULL!	#NULL!	#NULL!	47	7	1	0	28.0557	3	0	0	1	1	1	1	0	1	#NULL!	#NULL!	0	0	1	2	3	0	#NULL!	R1	0	4	#NULL!	1	0	0	0	0	0	0	172	1.72	0	1	#NULL!	#NULL!	1	2	0	1	1	1
R00806	#NULL!	#NULL!	#NULL!	29	3	1	0	#NULL!	#NULL!	0	0	1	1	0	1	0	2	#NULL!	#NULL!	0	0	1	2	3	0	#NULL!	R1	0	1	#NULL!	4	0	0	0	1	0	0	888	8.88	0	1	#NULL!	#NULL!	1	1	0	1	1	2
R00837	1	1	1	80	7	0	1	17.5064	1	0	1	1	1	1	1	1	1	#NULL!	#NULL!	1	0	1	0	0	0	1	R1	0	1	#NULL!	2	0	0	1	0	0	0	169	1.69	1	1	#NULL!	#NULL!	2	2	1	2	2	5
R00847	1	3	3	25	2	1	0	20.9644	2	0	0	1	1	1	1	1	0	#NULL!	#NULL!	1	1	1	0	0	0	#NULL!	R1	0	1	#NULL!	1	0	0	1	0	0	0	159	1.59	0	1	#NULL!	#NULL!	1	1	0	2	2	5
R00869	1	1	1	28	3	0	0	#NULL!	#NULL!	0	0	1	1	1	1	1	0	#NULL!	#NULL!	1	0	1	2	2	0	1	R1	1	0	#NULL!	4	0	0	1	0	0	1	888	8.88	1	1	#NULL!	#NULL!	1	1	1	1	1	2
R00872	#NULL!	#NULL!	#NULL!	30	3	1	0	24.6914	2	0	0	1	1	1	1	0	1	#NULL!	#NULL!	0	0	1	0	0	0	#NULL!	R1	0	3	#NULL!	2	0	0	0	0	0	0	180	1.8	0	1	#NULL!	#NULL!	1	1	0	1	1	1
R00898	3	3	3	60	7	1	1	15.7808	1	0	1	1	1	1	1	1	1	1	1	1	1	1	0	0	0	1	R1	0	1	0	5	1	1	1	0	0	0	178	1.78	1	1	1	0	1	1	1	1	2	1
R00900	1	1	1	51	7	1	0	25.5937	3	0	0	1	1	1	1	0	7	#NULL!	#NULL!	1	1	2	0	0	0	#NULL!	R1	0	1	#NULL!	3	0	0	1	0	0	0	163	1.63	1	1	#NULL!	#NULL!	1	2	1	3	2	8
R00901	#NULL!	#NULL!	#NULL!	42	6	0	0	27.7743	3	0	0	1	1	1	1	0	1	#NULL!	#NULL!	0	0	1	0	0	0	#NULL!	R1	0	5	#NULL!	1	0	0	0	0	0	0	178	1.78	0	1	#NULL!	#NULL!	1	2	0	3	3	6
R00904	#NULL!	#NULL!	#NULL!	32	4	0	0	27.5482	3	0	0	1	1	0	1	0	1	#NULL!	#NULL!	0	0	1	1	1	0	#NULL!	R1	0	4	#NULL!	1	0	0	0	0	0	0	165	1.65	0	1	#NULL!	#NULL!	1	1	0	3	3	6
R00927	#NULL!	#NULL!	#NULL!	53	7	1	0	#NULL!	#NULL!	0	0	1	1	0	1	0	8	#NULL!	#NULL!	0	0	2	0	0	0	1	R1	0	4	#NULL!	2	0	0	0	0	0	0	888	8.88	0	1	#NULL!	#NULL!	1	1	1	1	2	1
R00943	1	1	1	30	3	1	0	22.4996	2	0	0	1	1	0	1	1	3	#NULL!	#NULL!	1	1	1	0	0	0	#NULL!	R1	0	2	#NULL!	1	0	0	1	0	1	1	166	1.66	1	1	#NULL!	#NULL!	1	1	1	2	1	5
R00958	#NULL!	#NULL!	#NULL!	45	6	1	0	25.5937	3	0	0	1	1	0	1	0	0	#NULL!	#NULL!	0	0	1	0	0	0	#NULL!	R1	0	2	#NULL!	1	0	0	0	0	0	0	163	1.63	0	1	#NULL!	#NULL!	1	3	0	3	2	6
R00965	#NULL!	#NULL!	#NULL!	66	7	0	1	#NULL!	#NULL!	0	0	1	1	1	1	0	2	#NULL!	#NULL!	0	0	1	1	3	0	#NULL!	R1	1	0	#NULL!	1	0	0	0	0	0	0	888	8.88	0	1	#NULL!	#NULL!	2	1	0	1	3	2
R00971	#NULL!	#NULL!	#NULL!	71	7	1	1	20.3125	2	0	0	1	1	1	1	0	2	#NULL!	#NULL!	0	0	1	0	0	0	1	R1	0	1	#NULL!	2	0	0	0	0	0	0	160	1.6	0	1	#NULL!	#NULL!	1	2	0	3	2	7
R00978	#NULL!	#NULL!	#NULL!	62	7	1	1	28.0102	3	0	0	0	1	1	1	1	2	#NULL!	#NULL!	1	1	1	0	0	0	1	R1	0	0	#NULL!	1	0	0	1	0	0	0	169	1.69	0	1	#NULL!	#NULL!	1	2	0	3	2	8
R00985	2	1	2	29	3	0	1	21.875	2	0	1	1	1	1	1	1	1	#NULL!	#NULL!	1	0	1	0	0	0	1	R1	0	5	#NULL!	1	0	0	1	0	0	0	160	1.6	0	1	#NULL!	#NULL!	1	1	1	4	4	12
R01008	3	1	1	23	2	#NULL!	1	18.0662	1	0	1	0	1	0	1	1	0	0	0	1	0	1	0	1	0	1	R1	0	1	#NULL!	1	0	0	1	0	1	0	163	1.63	1	1	#NULL!	#NULL!	1	2	0	2	1	3
R01015	#NULL!	#NULL!	#NULL!	45	6	1	1	17.9592	1	0	0	0	1	0	1	1	6	#NULL!	#NULL!	1	1	2	0	0	0	1	R1	0	2	#NULL!	2	0	0	0	1	1	0	175	1.75	0	1	#NULL!	#NULL!	1	2	0	2	2	3
R01019	#NULL!	#NULL!	#NULL!	45	6	0	1	22.0386	2	0	0	1	1	0	1	1	5	#NULL!	#NULL!	1	0	1	0	0	0	1	R1	0	1	#NULL!	1	0	0	0	1	0	1	165	1.65	1	1	#NULL!	#NULL!	1	2	1	3	2	6
R01032	#NULL!	#NULL!	#NULL!	33	4	#NULL!	0	25.4581	3	0	0	0	1	1	1	0	1	#NULL!	#NULL!	0	0	1	0	0	0	#NULL!	R1	0	1	#NULL!	1	0	0	0	0	0	0	167	1.67	0	1	#NULL!	#NULL!	1	2	0	3	2	7
R01045	1	3	1	22	2	0	0	#NULL!	#NULL!	0	1	1	1	0	1	1	0	#NULL!	#NULL!	1	0	1	0	0	0	1	R1	0	1	#NULL!	1	0	0	1	0	0	0	888	8.88	0	1	#NULL!	#NULL!	1	2	0	2	1	4
R01100	#NULL!	#NULL!	#NULL!	43	6	1	0	18.3768	1	0	0	1	1	0	1	0	13	#NULL!	#NULL!	0	0	3	0	0	0	1	R1	0	1	#NULL!	1	0	0	0	0	0	0	173	1.73	0	1	#NULL!	#NULL!	1	3	1	1	1	1
R01107	1	1	1	27	3	0	1	24.0055	2	0	0	1	1	1	1	1	6	#NULL!	#NULL!	1	0	2	0	0	1	1	R1	0	3	#NULL!	2	0	0	1	0	0	0	162	1.62	1	1	#NULL!	#NULL!	1	1	0	3	2	6
R01142	1	3	1	21	2	0	0	#NULL!	#NULL!	0	0	1	1	1	1	1	1	#NULL!	#NULL!	1	0	1	0	0	0	1	R1	0	4	#NULL!	2	0	0	0	0	0	0	888	8.88	1	1	#NULL!	#NULL!	1	1	0	2	1	3
R01148	1	1	1	30	3	0	0	22.0386	2	0	1	1	1	1	1	1	3	#NULL!	#NULL!	1	0	1	0	0	0	1	R1	0	0	#NULL!	1	0	0	1	0	0	0	165	1.65	1	1	#NULL!	#NULL!	2	1	1	3	1	7
R01152	1	3	1	43	6	1	0	23.7022	2	0	1	1	1	1	1	1	3	#NULL!	#NULL!	1	1	1	0	0	0	1	R1	0	4	#NULL!	2	0	0	0	0	0	1	186	1.86	1	1	#NULL!	#NULL!	1	2	1	1	1	2
R01160	1	3	1	26	3	1	1	19.0311	2	0	0	1	1	1	1	1	1	0	0	1	1	1	0	0	0	1	R1	0	1	2	2	0	0	1	0	0	1	170	1.7	1	1	2	2	2	1	1	3	2	10
R01165	1	1	1	35	4	1	1	15.7768	1	0	0	0	1	1	1	0	0	#NULL!	#NULL!	0	0	1	0	0	0	1	R1	0	1	#NULL!	4	0	0	1	0	0	0	167	1.67	1	1	#NULL!	#NULL!	1	4	0	2	1	4
R01169	1	1	1	25	2	0	1	23.9512	2	0	0	1	1	0	1	1	1	#NULL!	#NULL!	1	0	1	2	2	0	1	R1	0	1	#NULL!	2	0	0	1	1	0	1	166	1.66	1	1	#NULL!	#NULL!	1	1	1	1	1	1
R01195	1	1	1	46	7	1	0	19.5312	2	0	1	1	1	1	1	1	2	#NULL!	#NULL!	1	1	1	0	0	0	#NULL!	R1	0	3	#NULL!	1	0	0	1	0	0	1	160	1.6	0	1	#NULL!	#NULL!	1	2	1	3	2	6
R01291	#NULL!	#NULL!	#NULL!	36	5	1	0	22.1297	2	0	1	1	1	0	1	1	7	#NULL!	#NULL!	1	1	2	0	0	0	1	R1	0	1	#NULL!	3	0	0	1	0	0	0	174	1.74	0	1	#NULL!	#NULL!	1	1	1	1	1	2
R01294	#NULL!	#NULL!	#NULL!	35	4	1	0	20.2812	2	0	0	1	1	0	1	0	1	#NULL!	#NULL!	0	0	1	0	0	0	#NULL!	R1	0	1	#NULL!	1	0	0	0	1	0	0	172	1.72	0	1	#NULL!	#NULL!	1	2	0	2	1	3
R01296	1	3	1	50	7	1	1	25.1559	3	0	0	1	1	0	1	0	12	0	0	1	1	3	2	3	0	#NULL!	R1	1	3	#NULL!	1	0	0	1	0	0	0	168	1.68	0	1	#NULL!	#NULL!	1	2	1	2	2	4
R01305	1	3	1	33	4	1	1	#NULL!	#NULL!	0	0	1	1	0	1	1	3	#NULL!	#NULL!	1	1	1	2	3	0	1	R1	0	0	#NULL!	2	0	0	1	0	0	0	888	8.88	0	1	#NULL!	#NULL!	1	2	0	3	1	6
R01314	#NULL!	#NULL!	#NULL!	19	1	0	0	#NULL!	#NULL!	0	0	1	1	1	1	0	0	#NULL!	#NULL!	0	0	1	0	0	1	#NULL!	R1	0	1	#NULL!	2	0	0	0	0	0	0	888	8.88	0	1	#NULL!	#NULL!	1	1	0	2	2	3
R01317	#NULL!	#NULL!	#NULL!	26	3	0	0	21.2953	2	0	0	1	1	1	1	0	3	#NULL!	#NULL!	0	0	1	0	0	0	#NULL!	R1	0	1	#NULL!	3	0	0	0	0	0	0	172	1.72	0	1	#NULL!	#NULL!	1	1	0	1	1	1
R01321	#NULL!	#NULL!	#NULL!	25	2	0	0	14.2028	1	0	0	1	1	1	1	0	4	#NULL!	#NULL!	0	0	1	0	0	0	#NULL!	R1	0	1	#NULL!	4	0	0	0	0	0	0	178	1.78	0	1	#NULL!	#NULL!	1	2	0	2	1	3
R01335	#NULL!	#NULL!	#NULL!	24	2	0	0	#NULL!	#NULL!	0	0	1	1	1	1	0	0	#NULL!	#NULL!	0	0	1	0	0	0	#NULL!	R1	0	0	#NULL!	1	0	0	0	0	0	0	888	8.88	0	1	#NULL!	#NULL!	2	1	0	3	2	6
R01340	#NULL!	#NULL!	#NULL!	36	5	1	0	25.0762	3	0	0	0	1	1	1	0	0	#NULL!	#NULL!	0	0	1	0	0	0	#NULL!	R1	0	0	#NULL!	1	0	0	0	0	0	0	161	1.61	0	1	#NULL!	#NULL!	2	3	0	3	1	6
R01360	#NULL!	#NULL!	#NULL!	21	2	0	0	16.4062	1	0	0	1	1	1	1	1	0	#NULL!	#NULL!	1	0	1	0	0	0	1	R1	0	2	#NULL!	5	0	0	0	0	0	0	160	1.6	0	1	#NULL!	#NULL!	1	1	0	2	2	5
R01398	#NULL!	#NULL!	#NULL!	35	4	1	0	33.0579	4	0	0	1	1	1	1	0	1	#NULL!	#NULL!	0	0	1	0	0	0	#NULL!	R1	0	5	#NULL!	1	0	0	0	0	0	0	165	1.65	0	1	#NULL!	#NULL!	1	1	0	1	1	1
R01404	#NULL!	#NULL!	#NULL!	20	1	1	0	26.5625	3	0	0	1	1	1	1	0	1	#NULL!	#NULL!	0	0	1	0	0	0	#NULL!	R1	0	2	#NULL!	3	0	0	0	0	0	0	160	1.6	0	1	#NULL!	#NULL!	1	1	0	2	3	3
R01409	#NULL!	#NULL!	#NULL!	22	2	1	0	23.4375	2	0	0	1	1	1	1	0	13	#NULL!	#NULL!	0	0	3	0	0	0	#NULL!	R1	0	1	#NULL!	1	0	0	0	0	0	0	160	1.6	0	1	#NULL!	#NULL!	1	1	0	3	3	6
R01456	1	1	1	32	4	0	1	24.9135	#NULL!	0	1	1	1	0	1	1	8	#NULL!	#NULL!	1	0	2	0	0	0	1	R1	0	1	#NULL!	1	0	0	1	0	0	0	170	1.7	0	1	#NULL!	#NULL!	1	1	1	2	1	3
R01470	#NULL!	#NULL!	#NULL!	40	5	1	1	21.3039	2	0	1	1	1	0	1	1	3	#NULL!	#NULL!	1	1	1	0	0	0	1	R1	0	5	#NULL!	2	0	0	1	0	0	0	165	1.65	0	1	#NULL!	#NULL!	1	2	1	4	3	12
R01479	1	1	1	35	4	1	0	34.7222	4	0	1	0	1	1	1	1	1	#NULL!	#NULL!	1	1	1	0	0	0	1	R1	0	2	#NULL!	5	0	0	1	0	0	0	168	1.68	0	1	#NULL!	#NULL!	1	1	1	3	2	8
R01532	#NULL!	#NULL!	#NULL!	23	2	1	0	21.0937	2	0	0	1	1	0	1	0	1	#NULL!	#NULL!	0	0	1	0	0	0	#NULL!	R1	0	1	#NULL!	5	0	0	0	0	0	0	160	1.6	0	1	#NULL!	#NULL!	1	1	0	1	1	2
R01549	#NULL!	#NULL!	#NULL!	25	2	1	0	24.2187	2	0	0	1	1	0	1	0	5	#NULL!	#NULL!	0	0	1	0	0	0	#NULL!	R1	0	1	#NULL!	5	0	0	0	0	0	0	160	1.6	0	1	#NULL!	#NULL!	1	1	0	2	2	5
R01551	#NULL!	#NULL!	#NULL!	23	2	1	0	25.5296	3	0	0	1	1	0	1	0	1	#NULL!	#NULL!	0	0	1	0	0	0	#NULL!	R1	0	1	#NULL!	1	0	0	0	0	0	0	162	1.62	0	1	#NULL!	#NULL!	1	3	0	2	3	4
R01555	1	1	1	38	5	1	1	30.1194	4	0	0	1	1	0	1	0	2	#NULL!	#NULL!	0	0	1	0	0	0	#NULL!	R1	0	3	#NULL!	1	0	0	1	0	0	1	165	1.65	0	1	#NULL!	#NULL!	1	3	1	2	2	4
R01589	1	1	1	40	5	1	1	25.9107	3	0	1	0	1	0	1	1	3	#NULL!	#NULL!	1	1	1	0	0	0	1	R1	0	1	#NULL!	1	0	0	1	1	1	1	162	1.62	0	1	#NULL!	#NULL!	1	2	1	2	2	4
R01596	#NULL!	#NULL!	#NULL!	58	7	1	0	18.9388	2	0	1	1	1	0	1	0	5	#NULL!	#NULL!	0	0	1	0	3	0	1	R1	0	3	#NULL!	1	0	0	1	0	0	0	175	1.75	0	1	#NULL!	#NULL!	1	3	1	1	1	1
R01616	#NULL!	#NULL!	#NULL!	33	4	#NULL!	0	27.5802	3	0	0	0	1	0	1	0	5	#NULL!	#NULL!	0	0	1	0	0	0	#NULL!	R1	0	3	#NULL!	1	0	0	0	0	0	0	166	1.66	0	1	#NULL!	#NULL!	1	2	0	3	3	6
R01661	#NULL!	#NULL!	#NULL!	39	5	1	0	22.5069	2	0	0	0	1	1	1	0	1	#NULL!	#NULL!	0	0	1	0	0	0	#NULL!	R1	0	1	#NULL!	1	0	0	0	0	0	0	152	1.52	0	1	#NULL!	#NULL!	1	4	0	2	1	5
R01705	#NULL!	#NULL!	#NULL!	34	4	#NULL!	0	20.8889	2	0	0	0	1	1	1	0	0	#NULL!	#NULL!	1	0	1	0	0	0	#NULL!	R1	0	4	#NULL!	1	0	0	0	0	0	0	150	1.5	0	1	#NULL!	#NULL!	1	1	0	3	2	8
R01736	1	1	1	31	4	#NULL!	0	22.8571	2	0	0	0	1	1	1	1	1	#NULL!	#NULL!	1	0	1	0	0	0	1	R1	0	2	#NULL!	2	0	0	0	0	0	0	175	1.75	0	1	#NULL!	#NULL!	1	2	0	2	1	3
R01741	#NULL!	#NULL!	#NULL!	35	4	1	0	28.959	3	0	0	1	1	1	1	0	1	#NULL!	#NULL!	0	0	1	0	0	0	#NULL!	R1	0	1	#NULL!	2	0	0	0	0	0	0	162	1.62	0	1	#NULL!	#NULL!	1	2	0	2	1	3
R01760	1	1	1	52	7	#NULL!	0	24.968	#NULL!	0	0	0	1	0	1	1	6	#NULL!	#NULL!	1	0	2	0	0	0	1	R1	0	0	#NULL!	1	0	0	0	0	0	0	179	1.79	0	1	#NULL!	#NULL!	1	2	0	2	1	3
R01767	#NULL!	#NULL!	#NULL!	40	5	1	0	25.1532	3	0	0	1	1	1	1	0	0	#NULL!	#NULL!	0	0	1	0	0	0	#NULL!	R1	0	5	#NULL!	2	0	0	0	0	0	0	157	1.57	0	1	#NULL!	#NULL!	1	2	0	3	2	6
R01769	#NULL!	#NULL!	#NULL!	20	1	0	0	21.3593	2	0	0	1	1	1	1	1	0	#NULL!	#NULL!	1	0	1	0	0	0	1	R1	0	0	#NULL!	1	0	0	0	0	0	0	153	1.53	0	1	#NULL!	#NULL!	2	2	1	3	2	7
R01770	#NULL!	#NULL!	#NULL!	20	1	1	0	22.2222	2	0	0	1	1	1	1	0	2	#NULL!	#NULL!	0	0	1	0	0	0	#NULL!	R1	0	1	#NULL!	1	0	0	0	0	0	0	150	1.5	0	1	#NULL!	#NULL!	2	2	0	3	3	8
R01778	#NULL!	#NULL!	#NULL!	20	1	1	0	23.8751	2	0	0	1	1	1	1	0	1	#NULL!	#NULL!	0	0	1	0	0	0	#NULL!	R1	0	0	#NULL!	1	0	0	0	0	0	0	165	1.65	0	1	#NULL!	#NULL!	2	1	0	1	1	1
R01786	#NULL!	#NULL!	#NULL!	30	3	1	0	18.5911	2	0	0	1	1	1	1	0	6	#NULL!	#NULL!	0	0	2	0	0	0	#NULL!	R1	0	2	#NULL!	2	0	0	0	0	0	0	172	1.72	0	1	#NULL!	#NULL!	1	1	0	1	1	2
R01798	#NULL!	#NULL!	#NULL!	45	6	#NULL!	0	#NULL!	#NULL!	0	0	0	1	0	1	0	6	#NULL!	#NULL!	0	0	2	0	0	0	#NULL!	R1	0	1	#NULL!	1	0	0	0	0	0	0	888	8.88	1	1	#NULL!	#NULL!	1	2	0	2	1	4
R01830	1	1	1	35	4	#NULL!	1	16.5289	1	0	0	0	1	0	1	0	17	#NULL!	#NULL!	1	0	4	0	0	0	#NULL!	R1	0	1	#NULL!	1	0	0	1	0	0	0	165	1.65	1	1	#NULL!	#NULL!	1	1	1	2	1	4
R01856	1	1	1	30	3	#NULL!	1	19.4674	2	0	1	0	1	1	1	0	4	#NULL!	#NULL!	1	0	1	0	0	0	1	R1	0	0	#NULL!	1	0	0	1	0	0	0	165	1.65	0	1	#NULL!	#NULL!	1	2	1	2	1	3
R01862	1	1	1	25	2	1	0	20.6575	2	0	1	1	1	0	1	0	1	#NULL!	#NULL!	1	1	1	1	0	0	1	R1	0	2	#NULL!	1	0	0	0	1	0	0	169	1.69	1	1	#NULL!	#NULL!	1	1	0	3	2	8
R01874	#NULL!	#NULL!	#NULL!	41	6	#NULL!	0	22.7732	2	0	0	0	1	0	1	0	7	#NULL!	#NULL!	0	0	2	2	3	0	#NULL!	R1	0	4	#NULL!	2	0	0	0	0	0	0	165	1.65	0	1	#NULL!	#NULL!	1	1	0	2	2	4
R01876	#NULL!	#NULL!	#NULL!	28	3	#NULL!	1	18.6122	2	0	1	0	1	0	1	0	5	#NULL!	#NULL!	0	0	1	0	0	0	1	R1	0	5	#NULL!	2	0	0	1	0	0	0	175	1.75	0	1	#NULL!	#NULL!	1	1	1	3	2	6
R01880	#NULL!	#NULL!	#NULL!	29	3	1	1	21.1553	2	0	1	0	1	0	1	0	4	#NULL!	#NULL!	0	0	1	2	3	0	1	R1	0	1	#NULL!	2	0	0	1	0	0	0	167	1.67	0	1	#NULL!	#NULL!	1	2	1	2	1	3
R01886	#NULL!	#NULL!	#NULL!	30	3	0	1	21.4844	2	0	0	1	1	1	1	0	5	#NULL!	#NULL!	0	0	1	0	0	0	#NULL!	R1	0	1	#NULL!	4	0	0	0	0	0	0	160	1.6	0	1	#NULL!	#NULL!	1	1	0	1	1	1
R01887	#NULL!	#NULL!	#NULL!	29	3	0	0	25	#NULL!	0	0	1	1	1	1	0	7	#NULL!	#NULL!	0	0	2	1	0	0	1	R1	0	0	#NULL!	1	0	0	0	0	0	0	160	1.6	1	1	#NULL!	#NULL!	2	1	1	3	2	7
R01909	#NULL!	#NULL!	#NULL!	50	7	1	0	19.1881	2	0	0	0	1	1	1	0	8	#NULL!	#NULL!	0	0	2	0	0	0	#NULL!	R1	0	4	#NULL!	1	0	0	0	0	0	0	191	1.91	0	1	#NULL!	#NULL!	1	2	0	2	2	4
R01911	#NULL!	#NULL!	#NULL!	24	2	1	0	21.4844	2	0	0	1	1	1	1	0	1	#NULL!	#NULL!	0	0	1	0	0	0	#NULL!	R1	0	3	#NULL!	1	0	0	0	1	0	0	160	1.6	0	1	#NULL!	#NULL!	1	2	0	3	3	7
R01913	#NULL!	#NULL!	#NULL!	35	4	0	0	25.7812	3	0	0	1	1	1	1	0	2	#NULL!	#NULL!	0	0	1	2	1	0	#NULL!	R1	0	2	#NULL!	2	0	0	0	0	0	0	160	1.6	0	1	#NULL!	#NULL!	1	2	0	1	2	1
R01965	#NULL!	#NULL!	#NULL!	39	5	1	0	19.7232	2	0	0	0	1	1	1	0	5	#NULL!	#NULL!	0	0	1	0	0	0	#NULL!	R1	0	2	#NULL!	4	0	0	0	0	0	0	170	1.7	1	1	#NULL!	#NULL!	1	2	0	4	2	11
R01998	#NULL!	#NULL!	#NULL!	56	7	0	0	19.4674	2	0	0	1	1	1	1	0	6	#NULL!	#NULL!	0	0	2	0	0	0	#NULL!	R1	0	3	#NULL!	3	0	0	0	0	0	0	165	1.65	0	1	#NULL!	#NULL!	1	2	0	2	2	3
R02010	#NULL!	#NULL!	#NULL!	35	4	#NULL!	0	22.3081	2	0	0	0	1	1	1	0	1	#NULL!	#NULL!	0	0	1	0	0	0	#NULL!	R1	0	1	#NULL!	1	0	0	0	0	0	0	164	1.64	0	1	#NULL!	#NULL!	1	1	0	3	2	7
R02019	1	1	3	29	3	#NULL!	0	22.1453	2	0	0	0	1	1	1	0	0	#NULL!	#NULL!	0	0	1	0	0	0	#NULL!	R1	0	1	#NULL!	4	0	0	0	0	0	0	170	1.7	1	1	#NULL!	#NULL!	1	1	1	1	1	1
R02024	#NULL!	#NULL!	#NULL!	30	3	#NULL!	0	20.1995	2	0	0	0	1	0	1	0	1	#NULL!	#NULL!	0	0	1	0	0	0	#NULL!	R1	0	1	#NULL!	4	0	0	0	0	0	0	178	1.78	0	1	#NULL!	#NULL!	1	1	0	1	1	2
R02025	1	1	1	35	4	0	1	20.0692	2	0	0	1	1	0	1	1	0	#NULL!	#NULL!	1	0	1	0	0	0	1	R1	0	0	#NULL!	2	0	0	1	0	0	1	170	1.7	0	1	#NULL!	#NULL!	1	1	1	2	2	4
R02047	3	3	3	35	4	0	1	23.7253	2	0	1	1	1	1	1	1	0	#NULL!	#NULL!	1	0	1	0	0	0	#NULL!	R1	0	3	#NULL!	1	0	0	1	0	0	0	155	1.55	0	1	#NULL!	#NULL!	1	2	1	2	1	3
R02051	#NULL!	#NULL!	#NULL!	25	2	0	0	22.8571	2	0	0	1	1	1	1	0	1	#NULL!	#NULL!	0	0	1	0	0	0	#NULL!	R1	0	1	#NULL!	1	0	0	0	0	0	0	175	1.75	1	1	#NULL!	#NULL!	1	1	0	2	2	5
R02066	#NULL!	#NULL!	#NULL!	18	1	0	1	26.2188	3	0	0	1	1	0	1	0	2	#NULL!	#NULL!	0	0	1	0	1	0	#NULL!	R1	0	1	#NULL!	1	0	0	0	0	0	0	168	1.68	0	1	#NULL!	#NULL!	1	1	0	2	2	5
R02089	1	1	1	18	1	0	0	18.6122	2	0	0	1	1	0	1	1	2	#NULL!	#NULL!	1	0	1	0	0	0	1	R1	0	3	#NULL!	3	0	0	1	0	0	0	175	1.75	0	1	#NULL!	#NULL!	1	1	0	2	3	3
R02109	#NULL!	#NULL!	#NULL!	22	2	1	0	18.9069	2	0	0	1	1	1	1	0	1	#NULL!	#NULL!	0	0	1	0	0	0	#NULL!	R1	0	0	#NULL!	1	0	0	0	0	0	0	169	1.69	0	1	#NULL!	#NULL!	2	1	0	3	1	10
R02123	#NULL!	#NULL!	#NULL!	21	2	#NULL!	0	20.0692	2	0	0	0	1	1	1	0	0	#NULL!	#NULL!	0	0	1	2	0	0	#NULL!	R1	0	0	#NULL!	4	0	0	0	0	0	0	170	1.7	0	1	#NULL!	#NULL!	2	1	0	1	1	1
R02149	#NULL!	#NULL!	#NULL!	23	2	0	0	20.0474	2	0	0	1	1	0	1	0	1	#NULL!	#NULL!	0	0	1	2	3	0	#NULL!	R1	0	2	#NULL!	5	0	0	0	1	0	0	173	1.73	0	1	#NULL!	#NULL!	1	1	0	2	2	4
R02170	#NULL!	#NULL!	#NULL!	27	3	0	0	24.9135	#NULL!	0	0	1	1	1	1	0	3	#NULL!	#NULL!	0	0	1	0	0	0	#NULL!	R1	0	2	#NULL!	4	0	0	0	0	0	0	170	1.7	0	1	#NULL!	#NULL!	1	1	0	1	1	2
R02175	#NULL!	#NULL!	#NULL!	31	4	0	0	22.7583	2	0	0	1	1	1	1	0	1	#NULL!	#NULL!	0	0	1	0	0	0	#NULL!	R1	0	1	#NULL!	2	0	0	0	0	0	0	169	1.69	0	1	#NULL!	#NULL!	1	1	0	2	1	4
R02176	#NULL!	#NULL!	#NULL!	23	2	0	0	23.939	2	0	0	1	1	1	1	0	0	#NULL!	#NULL!	0	0	1	0	0	0	#NULL!	R1	0	1	#NULL!	4	0	0	0	0	0	0	171	1.71	0	1	#NULL!	#NULL!	1	1	0	2	1	3
R02187	1	1	1	45	6	#NULL!	1	15.0597	1	0	1	0	1	0	1	1	0	#NULL!	#NULL!	1	0	1	0	0	0	#NULL!	R1	0	3	#NULL!	1	0	0	1	0	0	0	165	1.65	0	1	#NULL!	#NULL!	1	1	1	2	2	3
R02195	#NULL!	#NULL!	#NULL!	24	2	0	0	22.8395	2	0	0	1	1	0	1	0	1	#NULL!	#NULL!	0	0	1	1	1	0	#NULL!	R1	0	2	#NULL!	1	0	0	0	0	0	0	180	1.8	0	1	#NULL!	#NULL!	1	1	0	3	3	8
R02207	#NULL!	#NULL!	#NULL!	22	2	0	0	20.9366	2	0	0	1	1	1	1	0	1	#NULL!	#NULL!	0	0	1	0	0	1	#NULL!	R1	0	0	#NULL!	1	0	0	0	0	0	0	165	1.65	0	1	#NULL!	#NULL!	2	1	0	2	2	5
R02216	1	3	1	28	3	0	1	19.6072	2	0	0	1	1	1	1	1	4	#NULL!	#NULL!	1	0	1	0	2	0	1	R1	0	2	#NULL!	2	0	0	0	0	0	0	169	1.69	1	1	#NULL!	#NULL!	1	1	0	3	2	8
R02220	#NULL!	#NULL!	#NULL!	50	7	1	0	24.6097	2	0	0	1	1	1	1	0	1	#NULL!	#NULL!	0	0	1	0	0	0	#NULL!	R1	0	0	#NULL!	1	0	0	0	0	0	0	165	1.65	0	1	#NULL!	#NULL!	2	2	0	1	1	2
R02231	#NULL!	#NULL!	#NULL!	34	4	0	1	27.0993	3	0	0	1	1	1	1	0	0	#NULL!	#NULL!	0	0	1	0	0	0	#NULL!	R1	0	3	#NULL!	1	0	0	0	0	0	0	163	1.63	0	1	#NULL!	#NULL!	1	2	0	2	2	4
R02233	#NULL!	#NULL!	#NULL!	24	2	0	0	18.5901	2	0	0	1	1	1	1	0	0	#NULL!	#NULL!	0	0	1	0	0	0	#NULL!	R1	0	1	#NULL!	2	0	0	0	0	0	0	164	1.64	0	1	#NULL!	#NULL!	1	2	0	2	2	3
R02247	1	1	1	46	7	#NULL!	1	19.7232	2	0	1	0	1	1	1	1	0	#NULL!	#NULL!	1	0	1	0	0	0	1	R1	0	1	#NULL!	2	0	0	1	0	0	1	170	1.7	1	1	#NULL!	#NULL!	2	2	0	3	1	8
R02281	#NULL!	#NULL!	#NULL!	18	1	0	0	20.1956	2	0	1	1	1	0	1	0	0	#NULL!	#NULL!	0	0	1	0	0	0	#NULL!	R1	0	1	#NULL!	3	0	0	0	0	0	0	168	1.68	0	1	#NULL!	#NULL!	1	1	0	3	3	10
R02289	#NULL!	#NULL!	#NULL!	21	2	0	0	17.7832	1	0	0	1	1	1	1	0	1	#NULL!	#NULL!	0	0	1	0	0	0	#NULL!	R1	0	2	#NULL!	1	0	0	0	0	0	0	171	1.71	0	1	#NULL!	#NULL!	1	1	0	3	2	7
R02316	#NULL!	#NULL!	#NULL!	53	7	0	0	26.1224	3	0	0	1	1	1	1	0	8	#NULL!	#NULL!	0	0	2	0	0	0	#NULL!	R1	0	2	#NULL!	2	0	0	0	1	0	0	175	1.75	0	1	#NULL!	#NULL!	1	2	0	2	1	4
R02325	#NULL!	#NULL!	#NULL!	68	7	0	0	24.4898	2	0	0	1	1	1	1	0	3	#NULL!	#NULL!	0	0	1	0	0	0	#NULL!	R1	0	4	#NULL!	1	0	0	0	0	0	0	175	1.75	0	1	#NULL!	#NULL!	1	2	0	2	2	4
R02331	1	1	1	55	7	#NULL!	0	20.0617	2	0	0	0	1	1	1	1	2	#NULL!	#NULL!	1	0	1	0	0	0	#NULL!	R1	0	1	#NULL!	3	0	0	1	0	0	0	180	1.8	0	1	#NULL!	#NULL!	1	2	1	2	2	5
R02332	#NULL!	#NULL!	#NULL!	52	7	#NULL!	0	27.4587	3	0	0	0	1	1	1	0	7	#NULL!	#NULL!	0	0	2	0	0	0	#NULL!	R1	0	4	#NULL!	1	0	0	0	0	0	0	178	1.78	0	1	#NULL!	#NULL!	1	1	0	2	3	4
R02341	#NULL!	#NULL!	#NULL!	34	4	1	0	26.2596	3	0	0	1	1	1	1	0	10	#NULL!	#NULL!	0	0	2	0	0	0	#NULL!	R1	0	5	#NULL!	1	0	0	0	0	0	0	169	1.69	1	1	#NULL!	#NULL!	1	1	0	1	1	1
R02342	1	1	1	55	7	#NULL!	0	26.079	3	0	1	0	1	1	1	0	1	#NULL!	#NULL!	0	0	1	0	0	0	1	R1	0	1	#NULL!	1	0	0	0	0	1	0	165	1.65	1	1	#NULL!	#NULL!	1	2	1	2	2	5
R02368	#NULL!	#NULL!	#NULL!	51	7	#NULL!	0	28.0664	3	0	0	0	1	1	1	0	0	#NULL!	#NULL!	0	0	1	0	0	0	#NULL!	R1	0	3	#NULL!	1	0	0	0	0	0	0	173	1.73	0	1	#NULL!	#NULL!	1	2	0	2	3	5
R02369	#NULL!	#NULL!	#NULL!	22	2	0	0	23.2254	2	0	0	1	1	1	1	0	2	#NULL!	#NULL!	0	0	1	0	0	0	#NULL!	R1	0	1	#NULL!	5	0	0	0	0	0	0	166	1.66	0	1	#NULL!	#NULL!	1	1	0	2	2	4
R02372	#NULL!	#NULL!	#NULL!	23	2	1	0	21.0937	2	0	0	1	1	1	1	0	0	#NULL!	#NULL!	0	0	1	0	0	0	#NULL!	R1	0	2	#NULL!	1	0	0	0	0	0	0	160	1.6	0	1	#NULL!	#NULL!	1	1	0	1	1	1
R02373	#NULL!	#NULL!	#NULL!	25	2	1	0	22.3081	2	0	0	1	1	1	1	0	1	#NULL!	#NULL!	0	0	1	0	0	0	#NULL!	R1	0	1	#NULL!	5	0	0	0	0	0	0	164	1.64	0	1	#NULL!	#NULL!	1	2	0	2	1	3
R02377	1	1	1	19	1	0	1	18.2857	1	0	1	1	1	0	1	1	2	#NULL!	#NULL!	1	0	1	0	0	0	1	R1	0	2	#NULL!	2	0	0	1	0	0	1	175	1.75	1	1	#NULL!	#NULL!	1	1	1	3	2	7
R02379	1	3	1	27	3	0	1	22.4913	2	0	1	1	1	0	1	1	1	#NULL!	#NULL!	1	0	1	0	3	0	1	R1	0	1	#NULL!	4	0	0	1	1	1	1	170	1.7	0	1	#NULL!	#NULL!	1	2	1	1	1	1
R02383	1	1	1	19	1	0	0	18.3655	1	0	1	1	1	1	1	1	2	#NULL!	#NULL!	1	0	1	2	3	0	1	R1	0	2	#NULL!	3	0	0	1	0	0	1	165	1.65	0	1	#NULL!	#NULL!	1	1	1	2	2	4
R02392	#NULL!	#NULL!	#NULL!	61	7	#NULL!	0	16.0494	1	0	0	0	1	0	1	0	1	#NULL!	#NULL!	0	0	1	0	0	0	#NULL!	R1	0	1	#NULL!	1	0	0	0	0	0	0	180	1.8	0	1	#NULL!	#NULL!	1	2	0	3	1	8
R02395	1	1	1	29	3	1	1	16.7487	1	0	0	1	1	0	1	1	3	#NULL!	#NULL!	1	1	1	0	0	0	#NULL!	R1	0	2	#NULL!	2	0	0	1	0	0	1	197	1.97	0	1	#NULL!	#NULL!	1	1	1	4	3	12
R02422	#NULL!	#NULL!	#NULL!	46	7	#NULL!	0	20.9573	2	0	0	0	1	1	1	0	7	#NULL!	#NULL!	0	0	2	0	0	0	1	R1	0	4	#NULL!	2	0	0	0	0	0	0	172	1.72	0	1	#NULL!	#NULL!	1	2	0	2	2	5
R02424	#NULL!	#NULL!	#NULL!	33	4	#NULL!	0	23.1481	2	0	0	0	1	1	1	0	5	#NULL!	#NULL!	0	0	1	0	0	0	1	R1	0	2	#NULL!	2	0	0	0	0	0	0	180	1.8	0	1	#NULL!	#NULL!	1	1	0	1	1	2
R02427	#NULL!	#NULL!	#NULL!	29	3	0	0	19.3792	2	0	0	1	1	1	1	0	3	#NULL!	#NULL!	0	0	1	0	0	0	1	R1	0	2	#NULL!	1	0	0	1	0	0	0	173	1.73	0	1	#NULL!	#NULL!	1	2	0	4	2	11
R02429	#NULL!	#NULL!	#NULL!	22	2	1	0	29.2969	3	0	0	1	1	1	1	0	1	#NULL!	#NULL!	0	0	1	0	0	0	#NULL!	R1	0	1	#NULL!	1	0	0	0	0	0	0	160	1.6	0	1	#NULL!	#NULL!	1	1	0	3	1	6
R02446	1	1	1	27	3	1	1	#NULL!	#NULL!	0	0	1	1	0	1	1	3	#NULL!	#NULL!	1	1	1	1	3	0	#NULL!	R1	0	1	#NULL!	2	0	0	1	0	0	0	173	1.73	0	1	#NULL!	#NULL!	1	1	1	2	1	5
R02451	#NULL!	#NULL!	#NULL!	24	2	1	0	#NULL!	#NULL!	0	0	1	1	0	1	0	2	#NULL!	#NULL!	0	0	1	1	3	0	#NULL!	R1	0	4	#NULL!	1	0	0	0	0	0	0	888	8.88	0	1	#NULL!	#NULL!	1	1	0	2	3	4
R02463	1	1	1	32	4	0	0	21.5139	2	0	1	1	1	1	1	1	8	#NULL!	#NULL!	1	0	2	0	1	0	#NULL!	R1	0	0	#NULL!	4	0	0	1	0	0	1	167	1.67	0	1	#NULL!	#NULL!	2	1	1	1	1	1
R02472	#NULL!	#NULL!	#NULL!	22	2	0	0	24.9135	#NULL!	0	0	1	1	0	1	0	8	#NULL!	#NULL!	0	0	2	2	3	0	#NULL!	R1	0	2	#NULL!	1	0	0	0	0	0	0	170	1.7	0	1	#NULL!	#NULL!	1	1	0	2	2	4
R02477	1	1	1	19	1	0	0	23.3234	2	0	0	1	1	0	1	1	3	#NULL!	#NULL!	1	0	1	0	0	0	#NULL!	R1	0	1	#NULL!	2	0	0	1	0	0	1	172	1.72	0	1	#NULL!	#NULL!	1	1	0	1	1	1
R02483	3	1	1	28	3	0	0	18.5185	2	0	0	1	1	1	1	1	0	0	0	1	0	1	0	0	0	1	R1	0	2	2	2	0	0	1	0	0	1	180	1.8	0	1	2	2	1	1	1	2	1	3
R02493	#NULL!	#NULL!	#NULL!	42	6	0	0	19.4444	2	0	0	1	1	0	1	0	1	#NULL!	#NULL!	0	0	1	0	0	0	#NULL!	R1	0	4	#NULL!	5	0	0	0	0	0	0	180	1.8	0	1	#NULL!	#NULL!	1	2	0	2	2	4
R02519	1	1	1	32	4	1	0	21.4533	2	0	0	1	1	1	1	1	0	#NULL!	#NULL!	1	1	1	0	0	0	1	R1	0	1	#NULL!	1	0	0	1	0	0	0	170	1.7	0	1	#NULL!	#NULL!	1	1	0	2	2	4
R02526	1	1	1	20	1	0	0	18.3391	1	0	0	1	1	1	1	1	8	#NULL!	#NULL!	1	0	2	0	0	0	#NULL!	R1	0	1	#NULL!	3	0	0	1	0	0	0	170	1.7	0	1	#NULL!	#NULL!	1	1	1	4	2	11
R02539	#NULL!	#NULL!	#NULL!	27	3	0	0	26.8274	3	0	0	1	1	1	1	0	1	#NULL!	#NULL!	0	0	1	0	0	1	#NULL!	R1	0	5	#NULL!	4	0	0	0	0	0	0	178	1.78	0	1	#NULL!	#NULL!	1	1	0	3	2	7
R02545	#NULL!	#NULL!	#NULL!	22	2	0	1	18.6122	2	0	0	1	1	0	1	1	1	#NULL!	#NULL!	1	0	1	0	0	0	1	R1	0	2	#NULL!	1	0	0	0	0	0	0	175	1.75	0	1	#NULL!	#NULL!	1	1	1	3	2	6
R02578	#NULL!	#NULL!	#NULL!	29	3	1	0	25.9516	3	0	0	1	1	1	1	0	1	#NULL!	#NULL!	0	0	1	0	0	0	#NULL!	R1	0	0	#NULL!	4	0	0	0	0	0	0	170	1.7	0	1	#NULL!	#NULL!	2	1	0	1	1	1
R02633	#NULL!	#NULL!	#NULL!	65	7	#NULL!	0	26.4236	3	0	0	0	1	1	1	0	1	#NULL!	#NULL!	1	0	1	0	0	0	#NULL!	R1	0	3	#NULL!	1	0	0	0	0	0	0	174	1.74	0	1	#NULL!	#NULL!	1	4	0	1	2	2
R02640	1	1	1	40	5	#NULL!	0	24.6559	2	0	0	0	1	1	1	1	0	#NULL!	#NULL!	1	0	1	0	0	0	1	R1	0	2	#NULL!	1	0	0	0	0	0	0	179	1.79	0	1	#NULL!	#NULL!	1	2	0	2	2	4
R02641	#NULL!	#NULL!	#NULL!	36	5	#NULL!	0	24.3824	2	0	0	0	1	1	1	0	4	#NULL!	#NULL!	0	0	1	0	0	0	#NULL!	R1	0	1	#NULL!	3	0	0	0	0	0	0	167	1.67	0	1	#NULL!	#NULL!	1	1	0	1	1	1
R02643	#NULL!	#NULL!	#NULL!	46	7	#NULL!	0	22.0386	2	0	0	0	1	1	1	0	1	#NULL!	#NULL!	0	0	1	0	0	0	#NULL!	R1	0	3	#NULL!	2	0	0	0	0	1	0	165	1.65	0	1	#NULL!	#NULL!	1	1	0	1	2	2
R02679	#NULL!	#NULL!	#NULL!	27	3	0	0	23.9995	2	0	0	1	1	0	1	0	7	#NULL!	#NULL!	0	0	2	0	0	0	#NULL!	R1	0	2	#NULL!	2	0	0	0	0	0	0	172	1.72	0	1	#NULL!	#NULL!	1	1	0	3	3	6
R02691	#NULL!	#NULL!	#NULL!	25	2	0	0	23.7228	2	0	0	1	1	0	1	0	1	#NULL!	#NULL!	0	0	1	0	0	0	#NULL!	R1	0	5	#NULL!	5	0	0	0	0	0	0	173	1.73	0	1	#NULL!	#NULL!	1	2	0	1	1	1
R02697	#NULL!	#NULL!	#NULL!	44	6	#NULL!	0	22.5309	2	0	0	0	1	1	1	0	16	#NULL!	#NULL!	0	0	4	0	0	0	#NULL!	R1	0	4	#NULL!	1	0	0	0	0	0	0	180	1.8	0	1	#NULL!	#NULL!	1	2	0	1	2	2
R02700	#NULL!	#NULL!	#NULL!	32	4	1	0	26.1286	3	0	0	1	1	1	1	0	1	#NULL!	#NULL!	0	0	1	0	0	0	#NULL!	R1	0	1	#NULL!	1	0	0	0	0	0	0	166	1.66	0	1	#NULL!	#NULL!	1	2	0	1	1	2
R02701	#NULL!	#NULL!	#NULL!	23	2	0	0	23.6652	2	0	0	1	1	1	1	0	3	#NULL!	#NULL!	0	0	1	0	0	0	#NULL!	R1	0	1	#NULL!	1	0	0	0	0	0	0	167	1.67	0	1	#NULL!	#NULL!	1	1	0	2	2	4
R02719	1	1	1	20	1	0	1	23.8751	2	0	1	1	1	1	1	1	#NULL!	#NULL!	#NULL!	1	0	#NULL!	0	0	0	#NULL!	R1	0	2	#NULL!	4	0	0	1	0	0	1	165	1.65	0	1	#NULL!	#NULL!	1	1	1	2	1	5
R02729	#NULL!	#NULL!	#NULL!	30	3	0	0	23.1206	2	0	0	1	1	1	1	0	5	#NULL!	#NULL!	0	0	1	0	0	0	#NULL!	R1	0	2	#NULL!	2	0	0	0	0	0	0	174	1.74	0	1	#NULL!	#NULL!	1	1	0	2	1	4
R02748	#NULL!	#NULL!	#NULL!	25	2	0	0	18.6122	2	0	0	1	1	1	1	0	0	#NULL!	#NULL!	0	0	1	0	0	0	#NULL!	R1	0	3	#NULL!	4	0	0	0	0	0	0	175	1.75	0	1	#NULL!	#NULL!	1	1	0	1	1	1
R02749	#NULL!	#NULL!	#NULL!	26	3	0	0	24.0238	2	0	0	1	1	1	1	0	1	#NULL!	#NULL!	0	0	1	0	0	0	#NULL!	R1	0	1	#NULL!	4	0	0	0	0	0	0	167	1.67	0	1	#NULL!	#NULL!	1	1	0	1	1	1
R02755	#NULL!	#NULL!	#NULL!	20	1	0	0	24.8889	2	0	0	1	1	1	1	0	1	#NULL!	#NULL!	0	0	1	0	0	0	#NULL!	R1	0	2	#NULL!	4	0	0	0	0	0	0	150	1.5	0	1	#NULL!	#NULL!	1	1	0	1	1	2
R02764	#NULL!	#NULL!	#NULL!	41	6	0	0	26.5731	3	0	0	1	1	1	1	0	2	#NULL!	#NULL!	0	0	1	0	0	0	#NULL!	R1	0	3	#NULL!	2	0	0	0	0	0	0	168	1.68	0	1	#NULL!	#NULL!	1	2	0	2	1	4
R02767	1	1	1	25	2	0	0	20.1995	2	0	0	1	1	1	1	1	4	#NULL!	#NULL!	1	0	1	0	0	0	#NULL!	R1	0	1	#NULL!	2	0	0	0	0	0	0	178	1.78	0	1	#NULL!	#NULL!	1	1	0	2	2	3
R02768	1	3	1	31	4	1	0	24.4898	2	0	0	1	1	1	1	1	1	#NULL!	#NULL!	1	1	1	0	0	0	#NULL!	R1	0	2	#NULL!	2	0	0	1	0	0	0	175	1.75	0	1	#NULL!	#NULL!	1	2	1	2	1	3
R02769	1	1	1	22	2	0	0	19.5682	2	0	0	1	1	1	1	1	1	#NULL!	#NULL!	1	0	1	0	0	0	#NULL!	R1	0	2	#NULL!	4	0	0	1	0	0	0	178	1.78	1	1	#NULL!	#NULL!	1	1	1	2	2	5
R02784	#NULL!	#NULL!	#NULL!	23	2	0	1	20.1951	2	0	1	1	1	1	1	0	0	#NULL!	#NULL!	0	0	1	0	0	1	#NULL!	R1	0	1	#NULL!	2	0	0	0	0	0	0	162	1.62	0	1	#NULL!	#NULL!	1	1	0	2	2	3
R02785	#NULL!	#NULL!	#NULL!	53	7	0	0	18.6214	2	0	1	1	1	1	1	0	0	#NULL!	#NULL!	0	0	1	0	0	1	#NULL!	R1	1	4	#NULL!	5	0	0	0	0	0	0	178	1.78	0	1	#NULL!	#NULL!	1	1	0	3	2	7
R02797	1	1	1	52	7	0	1	24.5675	2	0	0	1	1	0	1	1	4	#NULL!	#NULL!	1	0	1	0	0	0	1	R1	0	0	#NULL!	4	0	0	1	0	0	0	170	1.7	0	1	#NULL!	#NULL!	1	2	0	3	1	6
R02826	1	3	1	32	4	#NULL!	1	26.079	3	0	1	0	1	1	1	1	0	#NULL!	#NULL!	1	0	1	0	0	0	1	R1	0	1	#NULL!	4	0	0	0	0	0	1	165	1.65	0	1	#NULL!	#NULL!	1	1	1	4	2	11
R02837	#NULL!	#NULL!	#NULL!	28	3	0	0	21.7982	2	0	0	1	1	1	1	0	0	#NULL!	#NULL!	0	0	1	0	0	0	#NULL!	R1	0	1	#NULL!	4	0	0	0	0	0	0	183	1.83	1	1	#NULL!	#NULL!	1	1	0	1	1	1
R02847	#NULL!	#NULL!	#NULL!	21	2	0	0	27.3437	3	0	0	1	1	1	1	0	1	#NULL!	#NULL!	0	0	1	0	0	0	#NULL!	R1	0	1	#NULL!	2	0	0	0	1	0	0	160	1.6	0	1	#NULL!	#NULL!	1	2	0	2	2	3
R02849	#NULL!	#NULL!	#NULL!	56	7	0	0	31.2092	4	0	1	1	1	1	1	1	0	#NULL!	#NULL!	1	0	1	0	0	0	1	R1	0	3	#NULL!	2	0	0	0	0	0	0	166	1.66	0	1	#NULL!	#NULL!	1	2	1	2	1	5
R02866	#NULL!	#NULL!	#NULL!	49	7	1	1	26.7755	3	0	0	0	1	0	1	1	1	#NULL!	#NULL!	1	1	1	0	2	0	#NULL!	R1	0	3	#NULL!	2	0	0	1	0	0	0	175	1.75	0	1	#NULL!	#NULL!	1	2	1	2	2	5
R02868	1	#NULL!	#NULL!	40	5	0	0	27.9155	3	0	0	1	1	0	1	1	0	#NULL!	#NULL!	1	0	1	0	0	0	1	R1	0	2	#NULL!	1	0	0	0	0	0	0	165	1.65	0	1	#NULL!	#NULL!	1	2	0	2	2	4
R02875	#NULL!	#NULL!	#NULL!	36	5	0	0	27.7008	3	0	0	1	1	0	1	0	1	#NULL!	#NULL!	0	0	1	0	0	0	#NULL!	R1	0	3	#NULL!	1	0	0	0	0	0	0	190	1.9	0	1	#NULL!	#NULL!	1	1	0	2	2	4
R02880	#NULL!	#NULL!	#NULL!	48	7	1	0	25.5102	3	0	0	1	1	0	1	0	2	#NULL!	#NULL!	0	0	1	0	0	0	#NULL!	R1	0	1	#NULL!	1	0	0	0	0	0	0	168	1.68	0	1	#NULL!	#NULL!	1	1	0	2	2	5
R02888	#NULL!	#NULL!	#NULL!	53	7	1	0	22.6474	2	0	0	1	1	0	1	1	4	#NULL!	#NULL!	1	1	1	0	0	0	1	R1	0	1	#NULL!	2	0	0	0	1	1	0	172	1.72	1	1	#NULL!	#NULL!	1	1	0	1	1	1
R02899	1	1	1	42	6	#NULL!	0	25.7117	3	0	1	0	1	0	1	1	0	#NULL!	#NULL!	1	0	1	0	0	0	1	R1	0	3	#NULL!	1	0	0	0	0	0	0	165	1.65	1	1	#NULL!	#NULL!	1	2	1	2	1	3
R02909	#NULL!	#NULL!	#NULL!	26	3	#NULL!	0	24.7676	2	0	0	0	1	1	1	0	1	#NULL!	#NULL!	0	0	1	0	0	0	#NULL!	R1	0	4	#NULL!	1	0	0	0	0	0	0	162	1.62	0	1	#NULL!	#NULL!	1	2	0	2	1	3
R02928	#NULL!	#NULL!	#NULL!	42	6	1	0	#NULL!	#NULL!	0	0	1	1	0	1	0	6	#NULL!	#NULL!	0	0	2	0	0	0	#NULL!	R1	0	4	#NULL!	3	0	0	0	0	0	0	888	8.88	0	1	#NULL!	#NULL!	1	2	0	2	2	3
R02934	#NULL!	#NULL!	#NULL!	23	2	0	1	15.9597	1	0	0	1	1	1	1	0	0	#NULL!	#NULL!	0	0	1	0	0	1	#NULL!	R1	0	4	#NULL!	5	0	0	0	0	0	0	177	1.77	1	1	#NULL!	#NULL!	1	1	0	2	2	5
R02935	#NULL!	#NULL!	#NULL!	22	2	0	0	17.0068	1	0	0	1	1	1	1	0	1	#NULL!	#NULL!	0	0	1	0	0	1	#NULL!	R1	0	1	#NULL!	2	0	0	0	0	0	0	168	1.68	1	1	#NULL!	#NULL!	1	1	0	2	1	3
R02976	#NULL!	#NULL!	#NULL!	37	5	1	0	26.4236	3	0	0	1	1	1	1	0	1	#NULL!	#NULL!	0	0	1	0	0	0	#NULL!	R1	0	4	#NULL!	5	0	0	0	0	0	0	174	1.74	0	1	#NULL!	#NULL!	1	2	0	4	2	12
R02983	#NULL!	#NULL!	#NULL!	38	5	#NULL!	0	24.1415	2	0	0	0	1	1	1	0	8	#NULL!	#NULL!	0	0	2	0	0	0	#NULL!	R1	0	1	#NULL!	1	0	0	0	0	0	0	155	1.55	0	1	#NULL!	#NULL!	1	3	0	3	1	7
R02996	#NULL!	#NULL!	#NULL!	48	7	#NULL!	1	25.9455	3	0	0	0	1	1	1	0	0	#NULL!	#NULL!	0	0	1	0	0	0	#NULL!	R1	0	1	#NULL!	2	0	0	0	0	0	0	181	1.81	0	1	#NULL!	#NULL!	1	2	0	3	2	7
R03024	#NULL!	#NULL!	#NULL!	20	1	0	0	23.4375	2	0	0	1	1	0	1	0	1	#NULL!	#NULL!	0	0	1	2	3	1	#NULL!	R1	0	1	#NULL!	2	0	0	0	0	0	0	160	1.6	0	1	#NULL!	#NULL!	1	1	0	3	1	8
R03140	#NULL!	#NULL!	#NULL!	24	2	1	0	20.0617	2	0	0	1	1	0	1	0	1	#NULL!	#NULL!	0	0	1	0	0	0	#NULL!	R1	0	2	#NULL!	2	0	0	0	0	0	0	180	1.8	0	1	#NULL!	#NULL!	1	1	0	1	1	2
R20002	1	1	1	46	7	#NULL!	1	19.4444	2	0	0	0	1	0	1	1	6	#NULL!	#NULL!	1	0	2	0	0	0	1	R2	0	4	#NULL!	1	0	0	0	0	0	0	180	1.8	1	1	#NULL!	#NULL!	1	2	0	1	2	2
R20011	#NULL!	#NULL!	#NULL!	45	6	1	0	26.9896	3	0	1	1	1	0	1	0	7	#NULL!	#NULL!	0	0	2	0	0	0	#NULL!	R2	0	1	#NULL!	2	0	0	0	1	0	0	170	1.7	1	1	#NULL!	#NULL!	1	2	0	3	2	7
R20012	1	2	1	30	3	1	0	19.487	2	0	0	0	1	0	1	0	12	0	0	0	0	3	0	0	0	1	R2	0	1	#NULL!	3	0	0	1	1	1	0	168	1.68	0	1	#NULL!	#NULL!	1	1	1	4	2	12
R20015	#NULL!	#NULL!	#NULL!	44	6	1	0	18.4965	#NULL!	0	0	0	1	0	1	0	14	#NULL!	#NULL!	0	0	3	0	0	0	#NULL!	R2	0	1	#NULL!	1	0	0	0	0	0	0	174	1.74	0	1	#NULL!	#NULL!	1	2	0	3	1	9
R20019	#NULL!	#NULL!	#NULL!	28	3	1	0	16.3593	1	0	0	1	1	0	1	0	4	#NULL!	#NULL!	0	0	1	0	0	0	#NULL!	R2	0	1	#NULL!	1	0	0	0	0	0	0	164	1.64	0	1	#NULL!	#NULL!	1	1	0	2	2	5
R20022	#NULL!	#NULL!	#NULL!	35	4	1	0	19.1358	2	0	1	1	1	0	1	0	14	#NULL!	#NULL!	0	0	3	0	0	0	#NULL!	R2	0	2	#NULL!	2	0	0	0	0	0	0	180	1.8	1	1	#NULL!	#NULL!	1	2	0	2	2	4
R20027	#NULL!	#NULL!	#NULL!	32	4	1	0	22.0317	2	0	0	0	1	0	1	1	6	#NULL!	#NULL!	1	1	2	0	0	0	1	R2	0	2	#NULL!	1	0	0	1	0	0	0	158	1.58	0	1	#NULL!	#NULL!	1	1	1	1	1	2
R20032	1	3	1	35	4	1	0	24.8356	2	0	1	1	1	0	1	0	10	#NULL!	#NULL!	0	0	2	0	0	0	1	R2	0	3	#NULL!	1	0	0	0	0	0	0	185	1.85	1	1	#NULL!	#NULL!	1	1	1	3	3	8
R20036	1	3	1	19	1	1	1	#NULL!	#NULL!	0	0	1	1	0	1	1	4	0	0	1	1	1	0	2	0	1	R2	0	1	#NULL!	1	0	0	1	0	0	1	888	8.88	1	1	#NULL!	#NULL!	1	1	1	3	2	7
R20037	#NULL!	#NULL!	#NULL!	35	4	1	0	18.194	1	0	0	1	1	0	1	0	10	#NULL!	#NULL!	0	0	2	0	0	0	#NULL!	R2	0	1	#NULL!	2	0	0	0	1	1	0	177	1.77	0	1	#NULL!	#NULL!	1	2	0	3	1	9
R20040	1	1	1	39	5	1	1	21.3839	2	0	0	1	1	0	1	0	16	#NULL!	#NULL!	0	0	4	0	3	0	1	R2	0	2	#NULL!	4	0	0	1	1	1	0	173	1.73	0	1	#NULL!	#NULL!	1	3	1	4	2	19
R20065	#NULL!	#NULL!	#NULL!	53	7	1	0	18.3768	1	0	0	0	1	0	1	0	8	#NULL!	#NULL!	0	0	2	0	0	0	#NULL!	R2	0	3	#NULL!	2	0	0	0	0	0	0	173	1.73	0	1	#NULL!	#NULL!	1	2	0	1	1	2
R20078	1	1	2	62	7	0	0	26.0617	3	0	0	1	1	0	1	1	9	0	0	1	0	2	0	0	0	1	R2	0	1	#NULL!	1	0	0	0	0	0	0	173	1.73	0	1	#NULL!	#NULL!	1	1	0	3	2	8
R20104	#NULL!	#NULL!	#NULL!	31	4	0	0	25.2595	3	0	0	1	1	0	1	1	6	#NULL!	#NULL!	1	0	2	0	0	0	1	R2	0	3	#NULL!	2	0	0	1	0	0	0	170	1.7	1	1	#NULL!	#NULL!	1	1	1	1	1	1
R20129	#NULL!	#NULL!	#NULL!	30	3	#NULL!	0	25.8806	3	0	1	0	1	1	1	1	1	#NULL!	#NULL!	1	0	1	0	0	0	1	R2	0	1	#NULL!	4	0	0	1	0	0	0	178	1.78	0	1	#NULL!	#NULL!	1	1	1	1	1	2
R20130	#NULL!	#NULL!	#NULL!	27	3	#NULL!	1	20.0796	2	0	0	0	1	0	1	1	1	#NULL!	#NULL!	1	0	1	0	0	0	#NULL!	R2	0	1	#NULL!	4	0	0	1	0	0	0	167	1.67	0	1	#NULL!	#NULL!	1	2	1	2	2	4
R20184	#NULL!	#NULL!	#NULL!	54	7	#NULL!	0	24.4898	2	0	0	0	1	0	1	0	7	#NULL!	#NULL!	0	0	2	0	0	0	#NULL!	R2	0	1	#NULL!	1	0	0	0	0	0	0	175	1.75	0	1	#NULL!	#NULL!	1	2	0	1	1	1
R20213	#NULL!	#NULL!	#NULL!	23	2	0	0	29.2969	3	0	0	1	1	0	1	1	10	#NULL!	#NULL!	1	0	2	0	0	0	1	R2	0	1	#NULL!	2	0	0	0	0	0	0	160	1.6	0	1	#NULL!	#NULL!	1	1	0	2	2	5
R20215	#NULL!	#NULL!	#NULL!	56	7	1	0	29.3848	3	0	0	1	1	0	1	0	2	#NULL!	#NULL!	0	0	1	0	0	0	#NULL!	R2	0	3	#NULL!	1	0	0	0	0	0	0	165	1.65	0	1	#NULL!	#NULL!	1	2	0	2	2	3
R20239	#NULL!	#NULL!	#NULL!	24	2	1	1	20.4152	2	0	1	1	1	0	1	1	3	0	0	1	1	1	0	0	0	#NULL!	R2	0	1	#NULL!	1	0	0	1	0	0	0	170	1.7	1	1	#NULL!	#NULL!	1	1	1	2	1	4
R20247	1	1	1	34	4	1	0	19.6232	2	0	0	1	1	0	1	1	6	0	0	1	1	2	0	0	0	#NULL!	R2	0	1	#NULL!	2	0	0	1	0	0	0	182	1.82	0	1	#NULL!	#NULL!	1	1	1	2	3	4
R20260	#NULL!	#NULL!	#NULL!	37	5	0	0	24.968	#NULL!	0	1	1	1	0	1	0	12	#NULL!	#NULL!	0	0	3	0	0	0	#NULL!	R2	0	3	#NULL!	1	0	0	0	0	0	0	179	1.79	0	1	#NULL!	#NULL!	1	1	0	2	2	4
R20278	#NULL!	#NULL!	#NULL!	42	6	1	0	20.6612	2	0	0	1	1	0	1	0	4	#NULL!	#NULL!	0	0	1	0	0	0	#NULL!	R2	0	1	#NULL!	2	0	0	0	0	0	0	176	1.76	0	1	#NULL!	#NULL!	1	3	0	1	1	1
R20279	#NULL!	#NULL!	#NULL!	25	2	0	0	24.1633	2	0	0	1	1	0	1	0	7	#NULL!	#NULL!	0	0	2	0	0	1	#NULL!	R2	0	2	#NULL!	1	0	0	0	0	0	0	175	1.75	0	1	#NULL!	#NULL!	1	2	0	3	3	6
R20282	#NULL!	#NULL!	#NULL!	33	4	1	0	24.4898	2	0	0	1	1	0	1	0	2	#NULL!	#NULL!	0	0	1	0	0	0	#NULL!	R2	0	2	#NULL!	1	0	0	0	0	0	0	175	1.75	0	1	#NULL!	#NULL!	1	2	0	2	1	3
R20294	#NULL!	#NULL!	#NULL!	34	4	1	0	28.4053	3	0	0	1	1	0	1	0	7	#NULL!	#NULL!	0	0	2	0	0	0	#NULL!	R2	0	2	#NULL!	1	0	0	0	0	0	0	174	1.74	1	1	#NULL!	#NULL!	1	1	0	3	2	7
R20310	1	2	1	25	2	1	1	19.8413	2	0	0	1	1	0	1	1	2	#NULL!	#NULL!	1	1	1	0	0	0	#NULL!	R2	0	2	#NULL!	1	0	0	1	0	0	0	168	1.68	0	1	#NULL!	#NULL!	1	1	1	2	2	5
R20336	#NULL!	#NULL!	#NULL!	40	5	1	0	36.4444	4	0	0	1	1	0	1	0	4	#NULL!	#NULL!	0	0	1	0	0	0	#NULL!	R2	0	3	#NULL!	1	0	0	0	0	0	0	150	1.5	0	1	#NULL!	#NULL!	1	2	0	2	2	4
R20349	#NULL!	#NULL!	#NULL!	19	1	0	0	22.4813	2	0	0	1	1	0	1	0	2	#NULL!	#NULL!	0	0	1	0	0	1	#NULL!	R2	0	1	#NULL!	2	0	0	0	0	0	0	162	1.62	1	1	#NULL!	#NULL!	1	1	0	2	3	4
R20371	#NULL!	#NULL!	#NULL!	24	2	1	0	22.8374	2	0	0	1	1	1	1	0	2	#NULL!	#NULL!	0	0	1	0	0	0	#NULL!	R2	0	0	#NULL!	4	0	0	0	0	0	0	170	1.7	0	1	#NULL!	#NULL!	2	1	0	3	1	6
R20378	#NULL!	#NULL!	#NULL!	39	5	1	0	25.2595	3	0	0	1	1	0	1	0	3	#NULL!	#NULL!	0	0	1	0	0	0	#NULL!	R2	0	1	#NULL!	1	0	0	0	0	0	0	170	1.7	0	1	#NULL!	#NULL!	1	3	0	1	1	1
R20379	#NULL!	#NULL!	#NULL!	22	2	0	0	21.2245	2	0	0	1	1	0	1	0	6	#NULL!	#NULL!	0	0	2	0	0	0	#NULL!	R2	0	1	#NULL!	4	0	0	0	0	0	0	175	1.75	0	1	#NULL!	#NULL!	1	1	0	2	2	5
R20381	#NULL!	#NULL!	#NULL!	32	4	0	0	#NULL!	#NULL!	0	0	1	1	0	1	0	1	#NULL!	#NULL!	0	0	1	0	0	0	#NULL!	R2	0	2	#NULL!	4	0	0	0	0	0	0	888	8.88	0	1	#NULL!	#NULL!	1	3	0	3	2	7
R20398	1	2	2	45	6	1	1	17.2635	1	0	0	1	1	0	1	1	1	#NULL!	#NULL!	1	1	1	0	0	0	1	R2	0	3	#NULL!	1	0	0	1	0	0	0	165	1.65	1	1	#NULL!	#NULL!	1	2	1	2	2	5
R20425	2	2	1	27	3	1	0	22.8571	2	0	0	1	1	0	1	1	2	#NULL!	#NULL!	1	1	1	0	0	0	#NULL!	R2	0	1	#NULL!	4	0	0	0	0	0	0	175	1.75	0	1	#NULL!	#NULL!	1	1	0	1	1	1
R20484	#NULL!	#NULL!	#NULL!	20	1	#NULL!	0	19.3337	2	0	0	0	1	0	1	0	0	#NULL!	#NULL!	0	0	1	0	0	1	#NULL!	R2	0	2	#NULL!	1	0	0	0	0	0	0	164	1.64	0	1	#NULL!	#NULL!	1	1	0	2	2	5
R20487	2	2	1	26	3	#NULL!	1	19.0039	2	0	1	0	1	0	1	1	2	0	0	1	0	1	0	0	0	#NULL!	R2	1	1	#NULL!	1	1	1	1	0	0	1	167	1.67	0	1	#NULL!	#NULL!	1	1	1	3	2	6
R20488	2	2	2	23	2	#NULL!	1	16.5861	1	0	1	0	1	0	1	1	0	0	0	1	0	1	0	0	0	#NULL!	R2	0	3	#NULL!	3	1	1	1	0	0	1	187	1.87	0	1	#NULL!	#NULL!	1	1	1	4	2	13
R20489	2	2	2	38	5	#NULL!	1	16.7872	1	0	1	0	1	0	1	1	0	0	0	1	0	1	0	0	0	#NULL!	R2	0	1	#NULL!	2	1	1	1	1	0	1	176	1.76	0	1	#NULL!	#NULL!	1	1	1	3	2	7
R20491	1	2	1	50	7	1	0	26.7755	3	0	0	1	1	0	1	0	1	#NULL!	#NULL!	0	0	1	0	0	0	#NULL!	R2	0	5	#NULL!	1	0	0	0	0	0	1	175	1.75	0	1	#NULL!	#NULL!	1	2	0	3	2	6
R20501	1	3	2	19	1	#NULL!	0	16.901	1	0	0	0	1	0	1	1	2	#NULL!	#NULL!	1	0	1	0	0	0	1	R2	0	1	#NULL!	4	0	0	0	0	0	0	172	1.72	0	1	#NULL!	#NULL!	1	1	0	2	2	3
R20507	#NULL!	#NULL!	#NULL!	35	4	1	1	21.2245	2	0	0	1	1	1	1	0	1	#NULL!	#NULL!	0	0	1	0	0	0	#NULL!	R2	0	0	#NULL!	1	0	0	0	0	0	0	175	1.75	0	1	#NULL!	#NULL!	2	3	0	2	2	5
R20517	#NULL!	#NULL!	#NULL!	53	7	1	0	23.1983	2	0	0	1	1	0	1	0	8	#NULL!	#NULL!	0	0	2	0	0	0	#NULL!	R2	0	3	#NULL!	1	0	0	0	0	0	0	181	1.81	0	1	#NULL!	#NULL!	1	2	0	3	2	8
R20518	1	1	1	25	2	1	0	22.5827	2	0	0	1	1	1	1	1	1	#NULL!	#NULL!	1	1	1	0	0	0	1	R2	0	0	#NULL!	3	0	0	0	0	0	0	163	1.63	0	1	#NULL!	#NULL!	2	5	0	1	2	2
R20520	1	2	2	26	3	1	1	22.4323	2	0	0	1	1	0	1	1	1	#NULL!	#NULL!	1	1	1	0	0	0	1	R2	0	1	#NULL!	1	0	0	1	0	0	1	158	1.58	0	1	#NULL!	#NULL!	1	1	0	2	2	5
R20527	#NULL!	#NULL!	#NULL!	30	3	1	0	25.9516	3	0	0	1	1	0	1	0	6	#NULL!	#NULL!	0	0	2	0	0	0	#NULL!	R2	0	1	#NULL!	1	0	0	0	0	0	0	170	1.7	0	1	#NULL!	#NULL!	1	1	0	3	2	8
R20530	#NULL!	#NULL!	#NULL!	28	3	1	0	19.052	2	0	0	1	1	0	1	0	1	#NULL!	#NULL!	0	0	1	0	0	0	#NULL!	R2	0	3	#NULL!	1	0	0	0	0	0	0	162	1.62	0	1	#NULL!	#NULL!	1	2	0	2	2	3
R20551	1	3	1	40	5	1	1	21.6441	2	0	1	1	1	1	1	1	1	#NULL!	#NULL!	1	1	1	0	0	0	#NULL!	R2	0	0	#NULL!	1	0	0	1	0	1	0	155	1.55	1	1	#NULL!	#NULL!	2	2	1	2	2	3
R20553	1	3	1	29	3	1	1	21.6128	2	0	0	1	1	0	1	1	2	#NULL!	#NULL!	1	1	1	2	0	0	#NULL!	R2	0	4	#NULL!	4	0	0	1	0	0	0	168	1.68	1	1	#NULL!	#NULL!	1	1	0	2	1	3
R20565	#NULL!	#NULL!	#NULL!	19	1	1	1	21.0937	2	0	0	1	1	0	1	0	1	#NULL!	#NULL!	0	0	1	1	0	0	#NULL!	R2	0	2	#NULL!	1	0	0	0	0	0	0	160	1.6	0	1	#NULL!	#NULL!	1	1	0	2	2	5
R20594	2	3	2	28	3	#NULL!	0	17.301	1	0	0	0	1	0	1	1	3	1	1	1	0	1	2	2	0	1	R2	0	5	0	4	1	1	1	0	0	0	170	1.7	0	1	0	#NULL!	1	1	1	1	1	1
R20605	#NULL!	#NULL!	#NULL!	32	4	#NULL!	0	23.6614	2	0	0	0	1	0	1	0	0	#NULL!	#NULL!	0	0	1	0	0	0	1	R2	0	3	#NULL!	1	0	0	1	0	0	0	172	1.72	0	1	#NULL!	#NULL!	1	2	1	2	2	4
R20606	1	2	1	20	1	1	0	22.8571	2	0	0	1	1	0	1	1	1	#NULL!	#NULL!	1	1	1	0	0	0	1	R2	0	1	#NULL!	2	0	0	0	0	0	0	175	1.75	0	1	#NULL!	#NULL!	1	1	0	2	2	5
R20607	#NULL!	#NULL!	#NULL!	18	1	1	0	22.4913	2	0	0	1	1	0	1	0	0	#NULL!	#NULL!	0	0	1	2	0	0	#NULL!	R2	0	2	#NULL!	1	0	0	0	0	0	0	170	1.7	0	1	#NULL!	#NULL!	1	1	0	2	2	5
R20632	1	2	1	45	6	1	1	22.0932	2	0	0	1	1	0	1	1	4	1	1	1	1	1	0	0	1	#NULL!	R2	0	1	2	2	1	1	1	0	0	0	178	1.78	0	1	2	0	1	2	0	2	2	5
R20678	1	2	1	22	2	1	0	24.5675	2	0	0	1	1	0	1	1	2	#NULL!	#NULL!	1	1	1	0	0	0	#NULL!	R2	0	1	#NULL!	1	0	0	0	0	0	0	170	1.7	1	1	#NULL!	#NULL!	1	2	0	3	2	8
R20679	#NULL!	#NULL!	#NULL!	28	3	1	0	21.3382	2	0	0	1	1	0	1	0	1	#NULL!	#NULL!	0	0	1	0	0	0	#NULL!	R2	0	3	#NULL!	1	0	0	0	0	1	0	162	1.62	0	1	#NULL!	#NULL!	1	2	0	2	2	3
R20693	2	2	1	30	3	1	0	21.551	2	0	0	1	1	0	1	1	2	#NULL!	#NULL!	1	1	1	0	0	0	1	R2	0	1	#NULL!	3	0	0	1	0	0	0	175	1.75	0	1	#NULL!	#NULL!	1	2	0	2	1	3
R20697	1	3	1	56	7	0	0	17.9982	1	0	0	0	1	0	1	1	7	#NULL!	#NULL!	1	0	2	0	0	0	#NULL!	R2	0	3	#NULL!	4	0	0	0	0	0	0	165	1.65	0	1	#NULL!	#NULL!	1	2	0	3	2	8
R20836	1	1	1	28	3	1	1	23.3234	2	0	1	1	1	0	1	1	8	#NULL!	#NULL!	1	1	2	0	0	0	1	R2	0	2	#NULL!	2	0	0	1	0	0	1	172	1.72	0	1	#NULL!	#NULL!	1	1	1	3	2	8
R20870	#NULL!	#NULL!	#NULL!	22	2	0	0	21.2245	2	0	0	1	1	0	1	0	1	#NULL!	#NULL!	0	0	1	2	3	1	#NULL!	R2	0	2	#NULL!	3	0	0	0	0	0	0	175	1.75	0	1	#NULL!	#NULL!	1	1	0	3	2	8
R20879	2	1	2	27	3	#NULL!	1	20.2449	2	0	1	0	1	0	1	1	1	#NULL!	#NULL!	1	0	1	2	2	0	1	R2	0	5	#NULL!	4	0	0	1	0	0	0	175	1.75	0	1	#NULL!	#NULL!	1	1	1	1	1	2
R20890	#NULL!	#NULL!	#NULL!	24	2	#NULL!	1	22.7244	2	0	1	0	1	0	1	0	2	#NULL!	#NULL!	0	0	1	0	0	0	1	R2	0	2	#NULL!	2	0	0	1	0	0	0	178	1.78	1	1	#NULL!	#NULL!	1	1	1	3	3	8
R20959	1	1	1	52	7	#NULL!	0	23.4509	2	0	0	0	1	0	1	1	20	0	0	1	0	4	1	3	0	#NULL!	R2	0	3	#NULL!	1	0	0	0	0	0	0	174	1.74	0	1	#NULL!	#NULL!	1	2	0	3	2	6
R21057	#NULL!	#NULL!	#NULL!	61	7	1	0	27.3797	3	0	0	1	1	0	1	0	2	#NULL!	#NULL!	0	0	1	1	1	0	#NULL!	R2	0	1	#NULL!	2	0	0	0	0	0	0	172	1.72	0	1	#NULL!	#NULL!	1	2	0	2	3	3
R21086	1	3	2	20	1	#NULL!	0	20.7612	2	0	0	0	1	0	1	1	0	0	0	1	0	1	0	0	0	#NULL!	R2	0	1	#NULL!	4	0	0	0	0	0	0	170	1.7	0	1	#NULL!	#NULL!	1	1	0	2	3	3
R21141	#NULL!	#NULL!	#NULL!	42	6	1	0	20.6193	2	0	0	1	1	0	1	0	0	#NULL!	#NULL!	0	0	1	0	0	0	#NULL!	R2	0	2	#NULL!	3	0	0	0	0	0	0	172	1.72	0	1	#NULL!	#NULL!	1	4	0	2	2	5
R21157	#NULL!	#NULL!	#NULL!	39	5	1	0	24.1588	2	0	0	1	1	0	1	0	1	#NULL!	#NULL!	0	0	1	0	0	0	#NULL!	R2	0	4	#NULL!	4	0	0	0	0	0	0	169	1.69	0	1	#NULL!	#NULL!	1	3	0	2	3	4
R21304	#NULL!	#NULL!	#NULL!	61	7	1	0	21.875	2	0	0	1	1	0	1	0	4	#NULL!	#NULL!	0	0	1	0	0	0	#NULL!	R2	0	1	#NULL!	3	0	0	0	1	1	0	160	1.6	0	1	#NULL!	#NULL!	1	2	0	2	2	4
R21319	#NULL!	#NULL!	#NULL!	38	5	1	0	32.3232	4	0	0	1	1	1	1	0	4	#NULL!	#NULL!	0	0	1	0	0	0	#NULL!	R2	0	0	#NULL!	1	0	0	0	0	0	0	165	1.65	0	1	#NULL!	#NULL!	2	2	0	2	1	3
R21337	2	1	1	64	7	#NULL!	1	23.8754	2	0	1	0	1	0	1	1	10	#NULL!	#NULL!	1	0	2	0	2	0	#NULL!	R2	0	1	#NULL!	1	0	0	1	0	0	1	170	1.7	1	1	#NULL!	#NULL!	1	3	1	2	1	3
R21340	#NULL!	#NULL!	#NULL!	19	1	1	0	20.8889	2	0	0	1	1	0	1	0	2	#NULL!	#NULL!	0	0	1	0	0	0	#NULL!	R2	0	2	#NULL!	2	0	0	0	1	1	0	150	1.5	0	1	#NULL!	#NULL!	1	1	0	1	1	1
R21341	#NULL!	#NULL!	#NULL!	56	7	1	0	21.2585	2	0	0	1	1	0	1	0	9	#NULL!	#NULL!	0	0	2	0	0	0	#NULL!	R2	0	3	#NULL!	2	0	0	0	1	1	0	168	1.68	0	1	#NULL!	#NULL!	1	2	0	2	1	3
R21342	#NULL!	#NULL!	#NULL!	48	7	1	0	20.679	2	0	0	1	1	0	1	0	1	#NULL!	#NULL!	0	0	1	0	2	0	#NULL!	R2	0	4	#NULL!	3	0	0	0	1	1	0	180	1.8	0	1	#NULL!	#NULL!	1	2	0	2	2	3
R21343	#NULL!	#NULL!	#NULL!	38	5	1	0	26.2976	3	0	0	1	1	0	1	0	3	#NULL!	#NULL!	0	0	1	1	1	0	#NULL!	R2	0	4	#NULL!	2	0	0	0	0	0	0	170	1.7	0	1	#NULL!	#NULL!	1	2	0	1	1	2
R21344	#NULL!	#NULL!	#NULL!	55	7	1	0	24.6755	2	0	0	1	1	0	1	0	5	#NULL!	#NULL!	0	0	1	1	0	0	#NULL!	R2	0	1	#NULL!	2	0	0	0	1	1	0	172	1.72	0	1	#NULL!	#NULL!	1	1	0	3	2	6
R21345	#NULL!	#NULL!	#NULL!	28	3	1	0	22.3757	2	0	0	1	1	0	1	0	3	#NULL!	#NULL!	0	0	1	2	2	0	#NULL!	R2	0	4	#NULL!	4	0	0	0	0	0	0	161	1.61	0	1	#NULL!	#NULL!	1	1	0	1	1	2
R21346	#NULL!	#NULL!	#NULL!	34	4	1	0	24.2215	2	0	0	1	1	0	1	0	1	#NULL!	#NULL!	0	0	1	0	0	0	#NULL!	R2	0	1	#NULL!	1	0	0	0	0	0	0	170	1.7	0	1	#NULL!	#NULL!	1	2	0	3	1	8
R21378	1	1	1	62	7	0	0	21.6049	2	0	0	0	1	0	1	1	1	#NULL!	#NULL!	1	0	1	0	0	0	#NULL!	R2	0	0	#NULL!	1	0	0	0	0	0	0	180	1.8	0	1	#NULL!	#NULL!	1	2	1	2	1	5
R21389	#NULL!	#NULL!	#NULL!	48	7	0	0	24.3824	2	0	0	0	1	0	1	1	5	#NULL!	#NULL!	1	0	1	0	0	0	#NULL!	R2	1	1	#NULL!	3	0	0	1	0	0	0	167	1.67	0	1	#NULL!	#NULL!	1	3	0	3	4	10
R21390	1	1	1	38	5	#NULL!	0	18.3655	1	0	0	0	1	0	1	1	18	#NULL!	#NULL!	1	0	4	0	0	0	1	R2	0	2	#NULL!	1	0	0	1	0	0	0	165	1.65	0	1	#NULL!	#NULL!	1	1	1	2	1	3
R21399	1	3	3	65	7	1	0	30.8594	4	0	0	1	1	0	1	1	8	#NULL!	#NULL!	1	1	2	0	0	0	#NULL!	R2	0	4	#NULL!	2	0	0	0	1	0	0	160	1.6	0	1	#NULL!	#NULL!	1	2	0	2	2	5
R21400	1	1	1	50	7	0	0	25.2595	3	0	0	1	1	0	1	1	2	#NULL!	#NULL!	1	0	1	0	0	0	1	R2	0	5	#NULL!	1	0	0	1	0	0	1	170	1.7	0	1	#NULL!	#NULL!	1	2	1	2	2	3
R21408	#NULL!	#NULL!	#NULL!	45	6	1	0	28.3937	3	0	0	1	1	0	1	0	3	#NULL!	#NULL!	0	0	1	0	0	0	#NULL!	R2	0	0	#NULL!	1	0	0	0	0	1	0	172	1.72	0	1	#NULL!	#NULL!	1	2	0	2	2	5
R21441	1	1	1	28	3	0	1	23.3234	2	0	1	0	1	0	1	1	8	0	0	1	0	2	0	0	0	#NULL!	R2	0	2	#NULL!	2	0	0	1	0	0	0	172	1.72	1	1	#NULL!	#NULL!	1	1	1	3	2	8
R21442	#NULL!	#NULL!	#NULL!	57	7	1	0	27.3437	3	0	0	1	1	0	1	0	1	#NULL!	#NULL!	0	0	1	0	0	0	#NULL!	R2	0	1	#NULL!	1	0	0	0	0	0	0	160	1.6	0	1	#NULL!	#NULL!	1	2	0	2	2	3
R21443	#NULL!	#NULL!	#NULL!	55	7	1	0	26.4463	3	0	0	1	1	0	1	0	1	#NULL!	#NULL!	0	0	1	0	0	0	#NULL!	R2	0	1	#NULL!	1	0	0	0	0	0	0	165	1.65	0	1	#NULL!	#NULL!	1	2	0	2	1	4
R21444	1	1	1	32	4	#NULL!	1	25	#NULL!	0	0	0	1	1	1	1	4	0	0	1	0	1	0	3	0	#NULL!	R2	0	0	#NULL!	2	0	0	1	0	0	0	160	1.6	1	1	#NULL!	#NULL!	2	2	1	1	1	2
R21445	#NULL!	#NULL!	#NULL!	49	7	1	0	26.1493	3	0	0	1	1	0	1	0	3	#NULL!	#NULL!	0	0	1	0	0	0	#NULL!	R2	1	3	#NULL!	1	0	0	0	0	0	0	176	1.76	0	1	#NULL!	#NULL!	1	2	0	3	2	9
R21446	#NULL!	#NULL!	#NULL!	60	7	1	0	21.6713	2	0	0	1	1	0	1	0	1	#NULL!	#NULL!	0	0	1	0	0	0	#NULL!	R2	0	3	#NULL!	1	0	0	0	0	0	0	165	1.65	0	1	#NULL!	#NULL!	1	2	0	1	1	1
R21454	1	3	1	55	7	0	0	30.4705	4	0	1	1	1	0	1	1	1	#NULL!	#NULL!	1	0	1	2	3	0	1	R2	0	1	#NULL!	3	0	0	1	0	0	0	168	1.68	0	1	#NULL!	#NULL!	1	2	0	3	2	7
R21476	#NULL!	#NULL!	#NULL!	39	5	1	0	25.8645	3	0	0	1	1	0	1	0	6	#NULL!	#NULL!	0	0	2	0	3	0	#NULL!	R2	0	1	#NULL!	3	0	0	0	0	0	0	168	1.68	1	1	#NULL!	#NULL!	1	1	0	1	1	1
R21479	#NULL!	#NULL!	#NULL!	40	5	1	0	25.7117	3	0	0	1	1	0	1	0	1	#NULL!	#NULL!	0	0	1	0	0	0	#NULL!	R2	0	1	#NULL!	2	0	0	0	0	0	0	165	1.65	0	1	#NULL!	#NULL!	1	2	0	3	2	6
R21481	#NULL!	#NULL!	#NULL!	23	2	1	0	22.2063	2	0	0	1	1	0	1	0	2	#NULL!	#NULL!	0	0	1	0	0	0	#NULL!	R2	0	1	#NULL!	1	0	0	0	0	0	0	163	1.63	0	1	#NULL!	#NULL!	1	2	0	1	1	1
R21482	#NULL!	#NULL!	#NULL!	41	6	1	0	31.8047	4	0	0	1	1	0	1	0	0	#NULL!	#NULL!	0	0	1	2	3	0	#NULL!	R2	0	2	#NULL!	1	0	0	0	0	1	0	171	1.71	0	1	#NULL!	#NULL!	1	1	0	1	2	1
R21483	#NULL!	#NULL!	#NULL!	33	4	1	1	28.5156	3	0	0	1	1	0	1	0	3	#NULL!	#NULL!	0	0	1	0	0	0	#NULL!	R2	0	1	#NULL!	1	0	0	0	0	0	0	160	1.6	1	1	#NULL!	#NULL!	1	1	0	1	1	1
R21501	#NULL!	#NULL!	#NULL!	56	7	1	0	18.75	2	0	1	1	1	1	1	0	5	#NULL!	#NULL!	0	0	1	0	0	0	#NULL!	R2	0	0	#NULL!	3	0	0	0	0	0	0	160	1.6	0	1	#NULL!	#NULL!	2	3	0	2	1	3
R21504	#NULL!	#NULL!	#NULL!	32	4	0	0	#NULL!	#NULL!	0	0	1	1	0	1	0	2	#NULL!	#NULL!	0	0	1	2	2	0	#NULL!	R2	0	0	#NULL!	5	0	0	0	0	0	0	888	8.88	0	1	#NULL!	#NULL!	2	1	0	2	1	3
R21517	#NULL!	#NULL!	#NULL!	44	6	1	0	25.4581	3	0	1	1	1	1	1	0	3	#NULL!	#NULL!	0	0	1	0	0	0	#NULL!	R2	0	4	#NULL!	1	0	0	0	1	1	0	167	1.67	0	1	#NULL!	#NULL!	2	2	0	1	1	2
R21518	#NULL!	#NULL!	#NULL!	23	2	0	0	#NULL!	#NULL!	0	0	1	1	1	1	0	3	#NULL!	#NULL!	0	0	1	1	2	0	#NULL!	R2	0	0	#NULL!	1	0	0	0	0	0	0	888	8.88	0	1	#NULL!	#NULL!	2	1	0	3	1	10
R21525	#NULL!	#NULL!	#NULL!	39	5	1	0	21.3039	2	0	0	1	1	0	1	0	0	#NULL!	#NULL!	0	0	1	0	0	0	#NULL!	R2	0	3	#NULL!	1	0	0	0	0	0	0	165	1.65	0	1	#NULL!	#NULL!	1	3	0	2	2	3
R21551	1	3	1	37	5	1	1	16.609	1	0	0	1	1	0	1	1	1	0	0	1	1	1	2	3	0	#NULL!	R2	0	2	#NULL!	1	1	1	1	0	0	0	170	1.7	0	1	#NULL!	#NULL!	1	1	0	2	2	4
R21558	#NULL!	#NULL!	#NULL!	44	6	1	0	22.231	2	0	0	1	1	0	1	0	3	#NULL!	#NULL!	0	0	1	0	3	0	#NULL!	R2	0	4	#NULL!	1	0	0	0	1	1	0	167	1.67	0	1	#NULL!	#NULL!	1	4	0	2	2	5
R21615	#NULL!	#NULL!	#NULL!	45	6	1	0	28.7319	3	0	0	1	1	0	1	0	6	#NULL!	#NULL!	0	0	2	0	0	0	#NULL!	R2	0	4	#NULL!	3	0	0	0	0	1	0	176	1.76	0	1	#NULL!	#NULL!	1	2	0	2	3	4
R21637	1	1	1	35	4	1	1	19.5918	2	0	0	1	1	0	1	1	11	0	0	1	1	3	0	3	0	#NULL!	R2	0	1	#NULL!	2	0	0	1	0	0	0	175	1.75	0	1	#NULL!	#NULL!	1	1	1	4	2	13
R21688	1	1	1	40	5	1	1	17.9687	1	0	1	1	1	0	1	1	3	#NULL!	#NULL!	1	1	1	0	0	0	#NULL!	R2	0	2	#NULL!	3	0	0	1	0	0	1	160	1.6	0	1	#NULL!	#NULL!	1	2	1	2	1	4
R21689	#NULL!	#NULL!	#NULL!	30	3	1	0	33.6221	4	0	0	1	1	0	1	0	1	#NULL!	#NULL!	0	0	1	0	0	0	#NULL!	R2	0	4	#NULL!	5	0	0	0	1	0	0	159	1.59	0	1	#NULL!	#NULL!	1	4	0	2	2	5
R21690	1	1	1	40	5	1	1	27.2509	3	0	1	1	1	0	1	1	5	#NULL!	#NULL!	1	1	1	0	0	0	#NULL!	R2	0	1	#NULL!	1	0	0	0	1	1	0	167	1.67	0	1	#NULL!	#NULL!	1	2	1	2	2	4
R21718	#NULL!	#NULL!	#NULL!	22	2	1	0	23.4375	2	0	0	1	1	0	1	0	0	#NULL!	#NULL!	0	0	1	0	0	0	#NULL!	R2	0	2	#NULL!	2	0	0	0	0	0	0	160	1.6	0	1	#NULL!	#NULL!	1	2	0	3	2	9
R21731	2	2	2	30	3	#NULL!	1	16.3024	1	0	0	0	1	0	1	1	0	0	0	1	0	1	0	0	0	#NULL!	R2	0	1	#NULL!	1	1	1	1	0	0	1	182	1.82	0	1	#NULL!	#NULL!	1	1	1	3	2	7
R21755	2	2	2	29	3	1	0	27.31	3	0	0	1	1	0	1	1	2	#NULL!	#NULL!	1	1	1	0	0	0	#NULL!	R2	0	4	#NULL!	2	0	0	1	0	0	0	169	1.69	0	1	#NULL!	#NULL!	1	5	1	1	2	1
R21766	#NULL!	#NULL!	#NULL!	43	6	1	0	22.5896	2	0	0	1	1	0	1	0	8	#NULL!	#NULL!	0	0	2	0	0	0	#NULL!	R2	0	3	#NULL!	1	0	0	0	0	0	0	167	1.67	0	1	#NULL!	#NULL!	1	2	0	3	2	7
R21792	1	1	1	43	6	#NULL!	1	26.5338	3	0	0	0	1	0	1	1	7	#NULL!	#NULL!	1	0	2	0	0	0	#NULL!	R2	0	4	#NULL!	3	0	0	0	0	0	0	167	1.67	1	1	#NULL!	#NULL!	1	2	0	2	2	5
R21796	2	2	2	26	3	0	0	20.5151	2	0	1	1	1	0	1	1	3	1	1	1	0	1	0	0	0	1	R2	0	2	0	4	1	1	1	0	0	0	178	1.78	1	1	0	#NULL!	1	1	1	3	2	10
R21811	1	1	3	31	4	#NULL!	0	23.6614	2	0	0	0	1	0	1	1	8	#NULL!	#NULL!	1	0	2	0	0	0	#NULL!	R2	0	2	#NULL!	2	0	0	0	0	0	0	172	1.72	0	1	#NULL!	#NULL!	1	1	0	3	3	9
R21833	1	3	1	22	2	#NULL!	0	26.3702	3	0	1	0	1	0	1	1	2	#NULL!	#NULL!	1	0	1	0	0	0	#NULL!	R2	0	2	#NULL!	4	0	0	0	0	0	0	157	1.57	0	1	#NULL!	#NULL!	1	1	1	2	2	4
R21844	1	1	1	19	1	0	0	29.4321	3	0	0	1	1	0	1	0	2	#NULL!	#NULL!	0	0	1	0	0	0	1	R2	0	2	#NULL!	2	0	0	1	0	0	0	152	1.52	0	1	#NULL!	#NULL!	1	5	0	2	2	3
R21869	1	1	1	37	5	#NULL!	0	16.5289	1	0	1	0	1	1	1	0	1	#NULL!	#NULL!	0	0	1	0	0	0	#NULL!	R2	0	0	#NULL!	1	0	0	0	0	0	0	165	1.65	0	1	#NULL!	#NULL!	2	1	1	1	2	2
R21890	1	1	1	30	3	1	0	22.6562	2	0	0	1	1	0	1	1	1	#NULL!	#NULL!	1	1	1	1	0	0	#NULL!	R2	0	2	#NULL!	1	0	0	0	0	0	0	160	1.6	0	1	#NULL!	#NULL!	1	1	1	1	2	2
R21914	#NULL!	#NULL!	#NULL!	27	3	1	0	24.2187	2	0	0	1	1	0	1	0	5	#NULL!	#NULL!	0	0	1	0	0	0	#NULL!	R2	0	2	#NULL!	1	0	0	0	0	0	0	160	1.6	0	1	#NULL!	#NULL!	1	2	0	1	1	2
R21936	#NULL!	#NULL!	#NULL!	59	7	1	0	27.6817	3	0	0	1	1	0	1	0	2	#NULL!	#NULL!	0	0	1	0	0	0	#NULL!	R2	0	1	#NULL!	5	0	0	0	0	0	0	170	1.7	0	1	#NULL!	#NULL!	1	2	0	2	2	5
R21944	#NULL!	#NULL!	#NULL!	19	1	1	0	25.7812	3	0	0	1	1	0	1	0	6	#NULL!	#NULL!	0	0	2	0	0	0	#NULL!	R2	0	2	#NULL!	1	0	0	0	0	0	0	160	1.6	0	1	#NULL!	#NULL!	1	1	0	2	2	4
R21956	#NULL!	#NULL!	#NULL!	40	5	1	0	21.0772	2	0	0	1	1	0	1	0	2	#NULL!	#NULL!	0	0	1	0	0	0	#NULL!	R2	0	6	#NULL!	2	0	0	0	0	0	0	163	1.63	0	1	#NULL!	#NULL!	1	2	0	2	3	5
R22040	3	3	1	58	7	0	0	28.257	3	0	0	1	1	0	1	1	1	#NULL!	#NULL!	1	0	1	1	1	0	1	R2	0	1	#NULL!	5	0	0	0	0	0	0	164	1.64	0	1	#NULL!	#NULL!	1	2	0	1	1	2
R22058	1	1	1	28	3	#NULL!	1	22.4059	2	0	1	0	1	0	1	1	11	#NULL!	#NULL!	1	0	3	0	0	0	1	R2	0	1	#NULL!	4	0	0	1	0	1	1	165	1.65	0	1	#NULL!	#NULL!	1	1	1	4	2	11
R22104	2	2	2	46	7	#NULL!	0	18.7109	2	0	1	0	1	0	1	1	0	#NULL!	#NULL!	1	0	1	0	0	0	#NULL!	R2	0	3	#NULL!	3	0	0	1	0	0	0	173	1.73	1	1	#NULL!	#NULL!	1	2	0	2	2	4
R22105	#NULL!	#NULL!	#NULL!	28	3	0	0	19.5918	2	0	0	1	1	0	1	1	1	#NULL!	#NULL!	1	0	1	0	0	0	1	R2	0	1	#NULL!	1	0	0	1	0	0	0	175	1.75	0	1	#NULL!	#NULL!	1	1	1	1	2	2
R22113	#NULL!	#NULL!	#NULL!	22	2	0	0	19.047	2	0	0	1	1	0	1	0	5	#NULL!	#NULL!	0	0	1	0	0	1	#NULL!	R2	0	1	#NULL!	2	0	0	0	0	0	0	176	1.76	0	1	#NULL!	#NULL!	1	1	0	2	2	5
R22151	1	1	1	19	1	1	1	23.7332	2	0	0	1	1	0	1	1	0	#NULL!	#NULL!	1	1	1	0	0	0	1	R2	0	1	#NULL!	2	0	0	1	1	0	0	159	1.59	0	1	#NULL!	#NULL!	1	1	1	3	1	6
R22156	1	1	1	40	5	1	1	24.3865	2	0	1	1	1	0	1	1	1	#NULL!	#NULL!	1	1	1	0	0	0	1	R2	0	4	#NULL!	5	0	0	0	0	0	0	162	1.62	0	1	#NULL!	#NULL!	1	3	0	2	3	5
R22193	#NULL!	#NULL!	#NULL!	18	1	1	0	19.5312	2	0	0	1	1	0	1	0	6	#NULL!	#NULL!	0	0	2	0	0	0	#NULL!	R2	0	1	#NULL!	1	0	0	0	0	0	0	160	1.6	0	1	#NULL!	#NULL!	1	1	0	1	1	2
R22225	1	1	1	82	7	0	1	24.9135	#NULL!	0	1	1	1	0	1	1	6	0	0	1	0	2	0	0	0	1	R2	0	1	#NULL!	1	0	0	1	0	0	0	170	1.7	1	1	#NULL!	#NULL!	1	2	1	3	2	7
R22231	1	1	1	43	6	0	1	15.3697	1	0	0	1	1	0	1	0	1	0	0	0	0	1	0	0	0	#NULL!	R2	0	3	#NULL!	3	0	0	1	0	0	0	173	1.73	1	1	#NULL!	#NULL!	1	2	0	2	2	4
R22276	1	1	1	30	3	1	0	22.7904	2	0	0	1	1	0	1	1	3	#NULL!	#NULL!	1	1	1	0	0	0	1	R2	0	5	#NULL!	2	0	0	0	0	1	0	185	1.85	0	1	#NULL!	#NULL!	1	1	0	2	2	5
R22306	1	2	1	38	5	1	0	23.8754	2	0	0	1	1	0	1	0	2	#NULL!	#NULL!	0	0	1	0	0	0	#NULL!	R2	0	3	#NULL!	1	0	0	0	0	0	0	170	1.7	0	1	#NULL!	#NULL!	1	1	0	1	1	1
R22307	1	1	3	31	4	1	0	19.257	2	0	1	1	1	1	1	1	3	#NULL!	#NULL!	1	1	1	0	0	0	1	R2	0	0	#NULL!	1	0	0	0	1	0	0	169	1.69	0	1	#NULL!	#NULL!	2	3	1	2	1	4
R22313	#NULL!	#NULL!	#NULL!	18	1	0	0	22.8571	2	0	0	1	1	0	1	0	3	#NULL!	#NULL!	0	0	1	1	0	0	#NULL!	R2	0	1	#NULL!	1	0	0	0	0	0	0	175	1.75	0	1	#NULL!	#NULL!	1	1	0	2	1	5
R22322	#NULL!	#NULL!	#NULL!	26	3	0	0	18.9292	2	0	0	1	1	0	1	0	2	#NULL!	#NULL!	0	0	1	1	0	0	#NULL!	R2	0	1	#NULL!	4	0	0	0	0	0	0	172	1.72	0	1	#NULL!	#NULL!	1	1	0	2	2	3
R22323	#NULL!	#NULL!	#NULL!	35	4	0	0	24.5675	2	0	0	1	1	0	1	0	6	#NULL!	#NULL!	0	0	2	0	0	0	#NULL!	R2	0	3	#NULL!	1	0	0	0	0	0	0	170	1.7	0	1	#NULL!	#NULL!	1	2	0	2	2	4
R22324	#NULL!	#NULL!	#NULL!	43	6	0	0	28.125	3	0	0	1	1	0	1	0	2	#NULL!	#NULL!	0	0	1	0	0	0	#NULL!	R2	0	3	#NULL!	2	0	0	0	0	0	0	160	1.6	0	1	#NULL!	#NULL!	1	2	0	2	1	3
R22339	#NULL!	#NULL!	#NULL!	25	2	#NULL!	0	24.977	#NULL!	0	0	0	1	0	1	0	9	#NULL!	#NULL!	0	0	2	0	0	0	#NULL!	R2	0	2	#NULL!	4	0	0	0	0	0	0	165	1.65	0	1	#NULL!	#NULL!	1	1	0	3	2	9
R22345	#NULL!	#NULL!	#NULL!	52	7	#NULL!	0	24.0238	2	0	0	0	1	1	1	1	0	#NULL!	#NULL!	1	0	1	0	0	0	#NULL!	R2	0	0	#NULL!	4	0	0	0	0	0	0	167	1.67	0	1	#NULL!	#NULL!	2	2	0	3	2	8
R22346	#NULL!	#NULL!	#NULL!	27	3	#NULL!	0	21.4109	2	0	0	0	1	0	1	0	2	#NULL!	#NULL!	0	0	1	0	0	0	#NULL!	R2	0	3	#NULL!	1	0	0	0	0	0	0	166	1.66	0	1	#NULL!	#NULL!	1	2	0	2	2	5
R22349	#NULL!	#NULL!	#NULL!	27	3	1	0	22.2222	2	0	0	1	1	0	1	0	1	#NULL!	#NULL!	0	0	1	0	0	0	#NULL!	R2	0	1	#NULL!	1	0	0	0	0	0	0	180	1.8	0	1	#NULL!	#NULL!	1	2	0	1	1	2
R22354	#NULL!	#NULL!	#NULL!	90	7	0	0	21.6049	2	0	0	1	1	1	1	0	8	#NULL!	#NULL!	0	0	2	0	0	0	#NULL!	R2	0	0	#NULL!	5	0	0	1	0	0	0	180	1.8	0	1	#NULL!	#NULL!	2	2	1	4	2	20
R22356	1	2	3	35	4	0	0	20.2449	2	0	0	1	1	0	1	1	4	0	0	1	0	1	2	3	0	1	R2	0	1	#NULL!	1	0	0	1	0	0	0	175	1.75	0	1	#NULL!	#NULL!	1	2	1	2	1	3
R22360	#NULL!	#NULL!	#NULL!	27	3	0	0	21.0498	2	0	0	1	1	0	1	0	1	#NULL!	#NULL!	0	0	1	2	3	0	#NULL!	R2	0	1	#NULL!	2	0	0	1	0	0	0	173	1.73	0	1	#NULL!	#NULL!	1	1	1	3	2	7
R22366	#NULL!	#NULL!	#NULL!	28	3	0	0	23.8754	2	0	0	1	1	0	1	0	1	#NULL!	#NULL!	0	0	1	2	0	0	#NULL!	R2	0	1	#NULL!	1	0	0	0	0	0	0	170	1.7	0	1	#NULL!	#NULL!	1	1	0	1	1	1
R22369	#NULL!	#NULL!	#NULL!	58	7	#NULL!	0	23.5294	2	0	0	0	1	0	1	0	3	#NULL!	#NULL!	0	0	1	2	3	0	1	R2	0	1	#NULL!	1	0	0	1	0	0	0	170	1.7	0	1	#NULL!	#NULL!	1	1	1	3	1	10
R22370	1	2	1	42	6	0	0	25.7117	3	0	0	1	1	0	1	1	5	#NULL!	#NULL!	1	0	1	0	0	0	#NULL!	R2	0	2	#NULL!	2	0	0	1	0	0	0	165	1.65	0	1	#NULL!	#NULL!	1	1	1	1	1	1
R22371	#NULL!	#NULL!	#NULL!	34	4	0	0	25.0593	3	0	0	1	1	0	1	0	3	#NULL!	#NULL!	0	0	1	2	3	0	#NULL!	R2	0	2	#NULL!	2	0	0	0	0	0	0	173	1.73	0	1	#NULL!	#NULL!	1	2	0	2	1	3
R22374	#NULL!	#NULL!	#NULL!	60	7	1	0	27.3588	3	0	0	1	1	0	1	0	3	#NULL!	#NULL!	0	0	1	0	0	0	#NULL!	R2	0	2	#NULL!	1	0	0	0	0	0	0	171	1.71	0	1	#NULL!	#NULL!	1	2	0	2	2	3
R22376	#NULL!	#NULL!	#NULL!	23	2	0	0	23.0469	2	0	0	1	1	0	1	0	5	#NULL!	#NULL!	0	0	1	0	1	0	#NULL!	R2	0	3	#NULL!	3	0	0	0	0	0	0	160	1.6	0	1	#NULL!	#NULL!	1	2	0	1	1	1
R22377	#NULL!	#NULL!	#NULL!	26	3	1	0	22.5896	2	0	0	1	1	0	1	1	2	#NULL!	#NULL!	1	1	1	0	0	0	#NULL!	R2	0	4	#NULL!	1	0	0	1	0	0	0	167	1.67	0	1	#NULL!	#NULL!	1	1	1	2	2	3
R22378	#NULL!	#NULL!	#NULL!	33	4	0	0	22.7732	2	0	0	1	1	0	1	0	5	#NULL!	#NULL!	0	0	1	1	1	0	#NULL!	R2	0	1	#NULL!	2	0	0	0	0	0	0	165	1.65	0	1	#NULL!	#NULL!	1	1	0	3	2	6
R22387	#NULL!	#NULL!	#NULL!	34	4	0	0	19.0311	2	0	0	1	1	0	1	0	4	#NULL!	#NULL!	0	0	1	0	0	0	#NULL!	R2	0	1	#NULL!	5	0	0	0	0	0	0	170	1.7	0	1	#NULL!	#NULL!	1	2	0	3	2	8
R22389	#NULL!	#NULL!	#NULL!	28	3	0	0	20.0617	2	0	0	1	1	0	1	0	3	#NULL!	#NULL!	0	0	1	0	0	0	#NULL!	R2	0	4	#NULL!	4	0	0	0	0	0	0	180	1.8	0	1	#NULL!	#NULL!	1	2	0	2	1	3
R22401	#NULL!	#NULL!	#NULL!	18	1	0	0	20.3954	2	0	0	1	1	0	1	0	1	#NULL!	#NULL!	0	0	1	0	0	0	#NULL!	R2	0	1	#NULL!	2	0	0	0	0	0	0	155	1.55	0	1	#NULL!	#NULL!	1	1	0	2	1	5
R22405	#NULL!	#NULL!	#NULL!	27	3	#NULL!	0	17.301	1	0	0	1	1	0	1	0	1	#NULL!	#NULL!	0	0	1	0	0	0	#NULL!	R2	0	1	#NULL!	4	0	0	0	1	0	0	170	1.7	0	1	#NULL!	#NULL!	1	1	0	2	2	5
R22421	#NULL!	#NULL!	#NULL!	36	5	1	0	27.5482	3	0	0	1	1	0	1	0	0	#NULL!	#NULL!	0	0	1	0	0	0	#NULL!	R2	0	3	#NULL!	2	0	0	0	0	0	0	165	1.65	0	1	#NULL!	#NULL!	1	2	0	2	2	3
R22423	#NULL!	#NULL!	#NULL!	38	5	1	0	25.9516	3	0	0	1	1	0	1	0	0	#NULL!	#NULL!	0	0	1	0	1	0	#NULL!	R2	0	2	#NULL!	1	0	0	0	0	0	0	170	1.7	0	1	#NULL!	#NULL!	1	2	0	2	2	3
R22441	1	1	1	25	2	0	0	21.7993	2	0	0	1	1	0	1	1	1	0	0	1	0	1	0	0	0	#NULL!	R2	0	1	#NULL!	1	0	0	1	0	0	0	170	1.7	0	1	#NULL!	#NULL!	1	1	1	2	1	3
R22442	#NULL!	#NULL!	#NULL!	24	2	0	0	20.7612	2	0	0	1	1	0	1	0	1	#NULL!	#NULL!	0	0	1	2	0	0	#NULL!	R2	0	1	#NULL!	5	0	0	0	0	0	0	170	1.7	0	1	#NULL!	#NULL!	1	1	0	1	1	1
R22443	1	1	1	30	3	0	1	22.8395	2	0	1	1	1	0	1	1	2	#NULL!	#NULL!	1	0	1	2	2	0	#NULL!	R2	0	1	#NULL!	1	0	0	1	0	0	1	180	1.8	0	1	#NULL!	#NULL!	1	1	1	2	1	4
R22444	1	1	1	32	4	1	1	24.2215	2	0	0	1	1	0	1	1	0	0	0	1	1	1	2	0	0	#NULL!	R2	0	2	#NULL!	4	0	0	1	0	0	0	170	1.7	1	1	#NULL!	#NULL!	1	1	1	1	1	1
R22445	1	1	1	38	5	0	0	21.6049	2	0	1	1	1	0	1	1	1	#NULL!	#NULL!	1	0	1	0	0	0	#NULL!	R2	0	3	#NULL!	2	0	0	1	0	0	1	180	1.8	0	1	#NULL!	#NULL!	1	2	1	2	1	4
R22469	#NULL!	#NULL!	#NULL!	33	4	0	0	24.4646	2	0	0	1	1	0	1	0	1	#NULL!	#NULL!	0	0	1	0	2	0	#NULL!	R2	0	1	#NULL!	4	0	0	0	0	0	0	163	1.63	0	1	#NULL!	#NULL!	1	2	0	2	1	3
R22476	#NULL!	#NULL!	#NULL!	23	2	0	0	22.8624	2	0	0	1	1	1	1	0	6	#NULL!	#NULL!	0	0	2	0	0	0	#NULL!	R2	0	0	#NULL!	4	0	0	0	0	0	0	162	1.62	0	1	#NULL!	#NULL!	2	5	0	2	2	4
R22522	#NULL!	#NULL!	#NULL!	35	4	1	0	26.4463	3	0	0	0	1	0	1	0	8	#NULL!	#NULL!	0	0	2	0	0	0	#NULL!	R2	0	3	#NULL!	1	0	0	0	0	0	0	165	1.65	0	1	#NULL!	#NULL!	1	2	0	2	3	5
R22561	1	1	1	34	4	0	0	19.3213	2	0	0	1	1	0	1	1	6	#NULL!	#NULL!	1	0	2	2	2	0	#NULL!	R2	0	5	#NULL!	4	0	0	1	0	0	0	182	1.82	0	1	#NULL!	#NULL!	1	1	0	3	1	8
R22601	1	1	1	18	1	1	0	20.9366	2	0	0	1	1	0	1	1	1	#NULL!	#NULL!	1	1	1	0	0	0	#NULL!	R2	0	2	#NULL!	3	0	0	1	0	0	0	165	1.65	0	1	#NULL!	#NULL!	1	1	1	1	1	2
R22604	#NULL!	#NULL!	#NULL!	40	5	0	0	28.4082	3	0	0	1	1	0	1	0	1	#NULL!	#NULL!	0	0	1	1	0	0	#NULL!	R2	0	2	#NULL!	1	0	0	0	0	0	0	175	1.75	0	1	#NULL!	#NULL!	1	2	0	2	1	3
R22619	#NULL!	#NULL!	#NULL!	64	7	#NULL!	0	36.3322	4	0	0	1	1	0	1	0	0	#NULL!	#NULL!	0	0	1	1	1	0	#NULL!	R2	0	4	#NULL!	1	0	0	0	0	0	0	170	1.7	0	1	#NULL!	#NULL!	1	2	0	2	3	5
R22646	1	1	1	26	3	0	1	24.4898	2	0	0	1	1	0	1	1	4	#NULL!	#NULL!	1	0	1	2	0	0	#NULL!	R2	0	1	#NULL!	4	0	0	0	0	0	0	175	1.75	0	1	#NULL!	#NULL!	1	1	1	3	2	6
R22652	1	1	1	40	5	0	0	27.3437	3	0	0	1	1	0	1	1	8	#NULL!	#NULL!	1	0	2	2	2	0	#NULL!	R2	0	1	#NULL!	5	0	0	0	0	0	0	160	1.6	0	1	#NULL!	#NULL!	1	2	0	3	1	7
R22658	1	3	3	30	3	0	1	19.5918	2	0	0	1	1	0	1	1	8	0	0	1	0	2	1	1	0	#NULL!	R2	0	1	#NULL!	1	0	0	1	0	0	0	175	1.75	0	1	#NULL!	#NULL!	1	1	1	2	2	5
R22666	#NULL!	#NULL!	#NULL!	18	1	0	0	23.2335	2	0	0	1	1	0	1	0	1	#NULL!	#NULL!	0	0	1	2	2	0	#NULL!	R2	0	1	#NULL!	4	0	0	0	0	0	0	158	1.58	0	1	#NULL!	#NULL!	1	1	0	2	1	4
R22681	#NULL!	#NULL!	#NULL!	29	3	1	0	23.5078	2	0	0	1	1	0	1	0	1	#NULL!	#NULL!	0	0	1	0	0	1	#NULL!	R2	0	1	#NULL!	2	0	0	0	0	0	0	165	1.65	0	1	#NULL!	#NULL!	1	2	0	2	2	3
R22687	#NULL!	#NULL!	#NULL!	28	3	1	0	20.0617	2	0	0	1	1	0	1	0	1	#NULL!	#NULL!	0	0	1	1	1	0	#NULL!	R2	0	2	#NULL!	1	0	0	0	0	0	0	180	1.8	0	1	#NULL!	#NULL!	1	1	0	2	2	5
R22706	#NULL!	#NULL!	#NULL!	73	7	0	0	21.8776	2	0	0	1	1	0	1	0	7	#NULL!	#NULL!	0	0	2	0	0	0	#NULL!	R2	0	3	#NULL!	2	0	0	0	0	0	0	175	1.75	0	1	#NULL!	#NULL!	1	2	0	4	2	12
R22707	#NULL!	#NULL!	#NULL!	36	5	0	0	23.1206	2	0	0	1	1	0	1	0	4	#NULL!	#NULL!	0	0	1	0	0	0	#NULL!	R2	0	1	#NULL!	1	0	0	0	0	0	0	174	1.74	0	1	#NULL!	#NULL!	1	2	0	2	1	3
R22708	#NULL!	#NULL!	#NULL!	51	7	1	0	24.4898	2	0	0	1	1	0	1	0	15	#NULL!	#NULL!	0	0	3	0	0	0	#NULL!	R2	0	1	#NULL!	1	0	0	0	0	0	0	175	1.75	0	1	#NULL!	#NULL!	1	2	0	2	2	4
R22709	#NULL!	#NULL!	#NULL!	23	2	0	0	21.4533	2	0	0	1	1	0	1	0	3	#NULL!	#NULL!	0	0	1	0	0	0	#NULL!	R2	0	2	#NULL!	1	0	0	0	1	0	0	170	1.7	0	1	#NULL!	#NULL!	1	1	0	2	2	5
R22710	#NULL!	#NULL!	#NULL!	81	7	0	0	25.3906	3	0	0	1	1	0	1	0	9	#NULL!	#NULL!	0	0	2	0	0	0	#NULL!	R2	0	1	#NULL!	1	0	0	0	0	0	0	160	1.6	0	1	#NULL!	#NULL!	1	2	0	2	1	4
R22711	#NULL!	#NULL!	#NULL!	33	4	0	0	23.1837	2	0	0	1	1	0	1	0	6	#NULL!	#NULL!	0	0	2	0	0	0	#NULL!	R2	0	2	#NULL!	1	0	0	0	0	0	0	175	1.75	0	1	#NULL!	#NULL!	1	1	0	3	2	6
R22712	#NULL!	#NULL!	#NULL!	29	3	0	0	23.3556	2	0	0	1	1	0	1	0	2	#NULL!	#NULL!	0	0	1	0	0	0	#NULL!	R2	0	1	#NULL!	1	0	0	0	0	1	0	178	1.78	0	1	#NULL!	#NULL!	1	2	0	2	1	4
R22713	#NULL!	#NULL!	#NULL!	25	2	0	0	20.7612	2	0	0	1	1	0	1	0	4	#NULL!	#NULL!	0	0	1	0	0	0	#NULL!	R2	0	2	#NULL!	1	0	0	0	0	0	0	170	1.7	0	1	#NULL!	#NULL!	1	1	0	2	1	4
R22714	#NULL!	#NULL!	#NULL!	62	7	#NULL!	0	18.5185	2	0	0	0	1	0	1	0	6	#NULL!	#NULL!	0	0	2	0	0	0	#NULL!	R2	0	1	#NULL!	2	0	0	0	0	0	0	180	1.8	0	1	#NULL!	#NULL!	1	2	0	1	1	2
R22715	#NULL!	#NULL!	#NULL!	47	7	0	0	25.4028	3	0	0	1	1	0	1	0	20	#NULL!	#NULL!	0	0	4	0	0	0	#NULL!	R2	0	1	#NULL!	4	0	0	0	0	0	0	166	1.66	0	1	#NULL!	#NULL!	1	1	0	1	2	2
R22716	#NULL!	#NULL!	#NULL!	37	5	0	0	22.8374	2	0	0	1	1	0	1	0	2	#NULL!	#NULL!	0	0	1	0	0	0	#NULL!	R2	0	3	#NULL!	1	0	0	0	0	0	0	170	1.7	0	1	#NULL!	#NULL!	1	2	0	2	2	3
R22717	#NULL!	#NULL!	#NULL!	54	7	0	0	25.4694	3	0	0	1	1	0	1	0	6	#NULL!	#NULL!	0	0	2	0	0	0	#NULL!	R2	0	1	#NULL!	5	0	0	0	0	0	0	175	1.75	0	1	#NULL!	#NULL!	1	2	0	2	1	5
R22718	#NULL!	#NULL!	#NULL!	24	2	0	0	21.5139	2	0	0	1	1	0	1	0	5	#NULL!	#NULL!	0	0	1	0	0	0	#NULL!	R2	0	1	#NULL!	3	0	0	0	0	0	0	167	1.67	0	1	#NULL!	#NULL!	1	1	0	2	1	5
R22719	#NULL!	#NULL!	#NULL!	28	3	0	0	27.1549	3	0	0	1	1	1	1	0	2	#NULL!	#NULL!	0	0	1	0	0	0	#NULL!	R2	0	0	#NULL!	2	0	0	0	0	0	0	189	1.89	0	1	#NULL!	#NULL!	2	2	0	3	2	8
R22720	#NULL!	#NULL!	#NULL!	47	7	0	0	22.8571	2	0	0	1	1	0	1	0	14	#NULL!	#NULL!	0	0	3	0	0	0	#NULL!	R2	0	1	#NULL!	1	0	0	0	0	0	0	175	1.75	0	1	#NULL!	#NULL!	1	1	0	1	1	1
R22721	#NULL!	#NULL!	#NULL!	31	4	0	0	22.8571	2	0	0	1	1	0	1	0	8	#NULL!	#NULL!	0	0	2	0	0	0	#NULL!	R2	0	2	#NULL!	2	0	0	0	0	0	0	175	1.75	0	1	#NULL!	#NULL!	1	1	0	3	3	7
R22722	#NULL!	#NULL!	#NULL!	28	3	0	0	27.7551	3	0	0	1	1	0	1	0	7	#NULL!	#NULL!	0	0	2	0	0	0	#NULL!	R2	0	2	#NULL!	3	0	0	0	0	0	0	175	1.75	0	1	#NULL!	#NULL!	1	1	0	1	1	1
R22723	#NULL!	#NULL!	#NULL!	48	7	0	0	26.9896	3	0	0	1	1	0	1	0	3	#NULL!	#NULL!	0	0	1	0	0	0	#NULL!	R2	0	2	#NULL!	1	0	0	0	0	0	0	170	1.7	0	1	#NULL!	#NULL!	1	2	0	2	2	4
R22724	#NULL!	#NULL!	#NULL!	28	3	1	0	22.0386	2	0	0	1	1	0	1	0	2	#NULL!	#NULL!	0	0	1	0	0	0	#NULL!	R2	0	3	#NULL!	1	0	0	0	0	0	0	165	1.65	0	1	#NULL!	#NULL!	1	2	0	1	2	2
R22725	#NULL!	#NULL!	#NULL!	42	6	0	0	23.7654	2	0	0	1	1	0	1	0	4	#NULL!	#NULL!	0	0	1	0	0	0	#NULL!	R2	0	1	#NULL!	1	0	0	0	0	0	0	180	1.8	0	1	#NULL!	#NULL!	1	1	0	2	2	4
R22726	#NULL!	#NULL!	#NULL!	69	7	0	0	25.4028	3	0	0	1	1	0	1	0	8	#NULL!	#NULL!	0	0	2	0	0	0	#NULL!	R2	0	2	#NULL!	4	0	0	0	0	0	0	166	1.66	0	1	#NULL!	#NULL!	1	2	0	3	3	8
R22727	#NULL!	#NULL!	#NULL!	33	4	0	0	23.9869	2	0	0	1	1	0	1	0	3	#NULL!	#NULL!	0	0	1	0	0	0	#NULL!	R2	0	1	#NULL!	2	0	0	0	0	0	0	178	1.78	0	1	#NULL!	#NULL!	1	2	0	1	1	1
R22728	#NULL!	#NULL!	#NULL!	59	7	0	0	28.3951	3	0	0	1	1	0	1	0	6	#NULL!	#NULL!	0	0	2	0	0	0	#NULL!	R2	0	4	#NULL!	4	0	0	0	0	0	0	180	1.8	0	1	#NULL!	#NULL!	1	2	0	3	2	8
R22729	#NULL!	#NULL!	#NULL!	32	4	0	0	25.9909	3	0	0	1	1	0	1	0	8	#NULL!	#NULL!	0	0	2	0	0	0	#NULL!	R2	0	1	#NULL!	5	0	0	0	0	0	0	171	1.71	0	1	#NULL!	#NULL!	1	1	0	1	1	1
R22730	#NULL!	#NULL!	#NULL!	61	7	0	0	24.114	2	0	0	1	1	0	1	0	4	#NULL!	#NULL!	0	0	1	0	0	0	#NULL!	R2	0	5	#NULL!	2	0	0	0	0	0	0	181	1.81	0	1	#NULL!	#NULL!	1	2	0	3	2	6
R22731	#NULL!	#NULL!	#NULL!	32	4	0	0	23.1834	2	0	0	1	1	0	1	0	5	#NULL!	#NULL!	0	0	1	0	0	0	#NULL!	R2	0	1	#NULL!	5	0	0	0	0	0	0	170	1.7	0	1	#NULL!	#NULL!	1	1	0	1	1	2
R22732	#NULL!	#NULL!	#NULL!	42	6	0	0	23.5294	2	0	0	1	1	0	1	0	13	#NULL!	#NULL!	0	0	3	0	0	0	#NULL!	R2	0	1	#NULL!	1	0	0	0	0	0	0	170	1.7	0	1	#NULL!	#NULL!	1	1	0	1	1	1
R22733	#NULL!	#NULL!	#NULL!	25	2	0	0	20.898	2	0	0	1	1	0	1	0	7	#NULL!	#NULL!	0	0	2	0	0	0	#NULL!	R2	0	1	#NULL!	1	0	0	0	0	0	0	175	1.75	0	1	#NULL!	#NULL!	1	1	0	2	1	3
R22734	#NULL!	#NULL!	#NULL!	54	7	0	0	23.5102	2	0	0	1	1	0	1	0	8	#NULL!	#NULL!	0	0	2	0	0	0	#NULL!	R2	0	4	#NULL!	1	0	0	0	0	0	0	175	1.75	0	1	#NULL!	#NULL!	1	2	0	3	4	8
R22735	#NULL!	#NULL!	#NULL!	48	7	0	0	22.1453	2	0	0	1	1	0	1	0	10	#NULL!	#NULL!	0	0	2	0	0	0	#NULL!	R2	0	3	#NULL!	1	0	0	0	0	0	0	170	1.7	0	1	#NULL!	#NULL!	1	2	0	2	1	3
R22736	#NULL!	#NULL!	#NULL!	25	2	0	0	24.3824	2	0	0	1	1	0	1	0	3	#NULL!	#NULL!	0	0	1	0	0	0	#NULL!	R2	0	1	#NULL!	1	0	0	0	0	0	0	167	1.67	0	1	#NULL!	#NULL!	1	1	0	1	1	1
R22737	#NULL!	#NULL!	#NULL!	33	4	0	0	24.8163	2	0	0	1	1	0	1	0	3	#NULL!	#NULL!	0	0	1	0	0	0	#NULL!	R2	0	4	#NULL!	1	0	0	0	0	0	0	175	1.75	0	1	#NULL!	#NULL!	1	2	0	2	2	3
R22738	#NULL!	#NULL!	#NULL!	36	5	1	0	19.79	2	0	0	1	1	0	1	0	13	#NULL!	#NULL!	0	0	3	0	0	0	#NULL!	R2	0	1	#NULL!	1	0	0	0	0	0	0	177	1.77	0	1	#NULL!	#NULL!	1	2	0	2	2	3
R22739	#NULL!	#NULL!	#NULL!	54	7	1	0	20.4294	2	0	0	1	1	0	1	0	8	#NULL!	#NULL!	0	0	2	0	0	0	#NULL!	R2	0	1	#NULL!	1	0	0	0	0	0	0	158	1.58	0	1	#NULL!	#NULL!	1	2	0	1	1	1
R22740	#NULL!	#NULL!	#NULL!	23	2	0	0	24.6755	2	0	0	1	1	0	1	0	6	#NULL!	#NULL!	0	0	2	0	0	0	#NULL!	R2	0	1	#NULL!	1	0	0	0	0	0	0	172	1.72	0	1	#NULL!	#NULL!	1	1	0	1	1	1
R22741	#NULL!	#NULL!	#NULL!	42	6	0	0	25.0593	3	0	0	1	1	0	1	0	12	#NULL!	#NULL!	0	0	3	0	0	0	#NULL!	R2	0	3	#NULL!	3	0	0	0	0	0	0	173	1.73	0	1	#NULL!	#NULL!	1	2	0	1	1	2
R22742	#NULL!	#NULL!	#NULL!	27	3	0	0	17.51	1	0	0	1	1	0	1	0	6	#NULL!	#NULL!	0	0	2	0	0	0	#NULL!	R2	0	2	#NULL!	4	0	0	0	0	0	0	182	1.82	0	1	#NULL!	#NULL!	1	1	0	1	1	1
R22743	#NULL!	#NULL!	#NULL!	40	5	0	0	24.5675	2	0	0	1	1	0	1	0	13	#NULL!	#NULL!	0	0	3	0	0	0	#NULL!	R2	0	2	#NULL!	1	0	0	0	0	0	0	170	1.7	0	1	#NULL!	#NULL!	1	2	0	1	1	1
R22744	#NULL!	#NULL!	#NULL!	40	5	0	0	22.8625	2	0	0	1	1	0	1	0	3	#NULL!	#NULL!	0	0	1	0	0	0	#NULL!	R2	0	1	#NULL!	4	0	0	0	0	0	0	166	1.66	0	1	#NULL!	#NULL!	1	1	0	1	1	1
R22745	#NULL!	#NULL!	#NULL!	18	1	0	0	21.0077	2	0	0	1	1	0	1	0	3	#NULL!	#NULL!	0	0	1	0	0	0	#NULL!	R2	0	1	#NULL!	2	0	0	0	0	0	0	169	1.69	0	1	#NULL!	#NULL!	1	1	0	2	2	4
R22746	#NULL!	#NULL!	#NULL!	42	6	0	0	22.2222	2	0	0	1	1	0	1	0	13	#NULL!	#NULL!	0	0	3	0	0	0	#NULL!	R2	0	1	#NULL!	1	0	0	0	0	0	0	180	1.8	0	1	#NULL!	#NULL!	1	1	0	1	1	1
R22747	#NULL!	#NULL!	#NULL!	31	4	0	0	24.1633	2	0	0	1	1	0	1	0	8	#NULL!	#NULL!	0	0	2	0	0	0	#NULL!	R2	0	2	#NULL!	3	0	0	0	0	0	0	175	1.75	0	1	#NULL!	#NULL!	1	1	0	1	1	1
R22748	#NULL!	#NULL!	#NULL!	32	4	0	0	25.3906	3	0	0	1	1	0	1	0	13	#NULL!	#NULL!	0	0	3	0	0	0	#NULL!	R2	0	1	#NULL!	5	0	0	0	0	0	0	160	1.6	0	1	#NULL!	#NULL!	1	1	0	1	1	1
R22749	#NULL!	#NULL!	#NULL!	36	5	0	0	23.4568	2	0	0	1	1	0	1	0	9	#NULL!	#NULL!	0	0	2	0	0	0	#NULL!	R2	0	2	#NULL!	5	0	0	0	0	0	0	180	1.8	0	1	#NULL!	#NULL!	1	2	0	3	3	7
R22750	#NULL!	#NULL!	#NULL!	53	7	0	0	24.3911	2	0	0	1	1	0	1	0	19	#NULL!	#NULL!	0	0	4	0	0	0	#NULL!	R2	0	3	#NULL!	1	0	0	0	0	0	0	173	1.73	0	1	#NULL!	#NULL!	1	2	0	4	2	13
R22751	#NULL!	#NULL!	#NULL!	30	3	0	0	25.5095	3	0	0	1	1	0	1	0	8	#NULL!	#NULL!	0	0	2	0	0	0	#NULL!	R2	0	2	#NULL!	4	0	0	0	0	0	0	195	1.95	0	1	#NULL!	#NULL!	1	2	0	3	2	8
R22752	#NULL!	#NULL!	#NULL!	41	6	0	0	22.2291	2	0	0	1	1	0	1	0	8	#NULL!	#NULL!	0	0	2	0	0	0	#NULL!	R2	0	1	#NULL!	1	0	0	0	0	0	0	171	1.71	0	1	#NULL!	#NULL!	1	1	0	1	2	1
R22753	#NULL!	#NULL!	#NULL!	31	4	0	0	23.4509	2	0	0	1	1	0	1	0	7	#NULL!	#NULL!	0	0	2	0	0	0	#NULL!	R2	0	5	#NULL!	2	0	0	0	0	0	0	174	1.74	0	1	#NULL!	#NULL!	1	1	0	1	1	1
R22754	#NULL!	#NULL!	#NULL!	34	4	0	0	26.1224	3	0	0	1	1	0	1	0	10	#NULL!	#NULL!	0	0	2	0	0	0	#NULL!	R2	0	3	#NULL!	5	0	0	0	0	0	0	175	1.75	0	1	#NULL!	#NULL!	1	2	0	2	2	4
R22755	#NULL!	#NULL!	#NULL!	32	4	0	0	23.3887	2	0	0	1	1	0	1	0	2	#NULL!	#NULL!	0	0	1	0	0	0	#NULL!	R2	0	1	#NULL!	3	0	0	0	0	0	0	173	1.73	0	1	#NULL!	#NULL!	1	2	0	3	2	7
R22756	#NULL!	#NULL!	#NULL!	34	4	0	0	19.6232	2	0	1	1	1	0	1	0	3	#NULL!	#NULL!	0	0	1	0	0	0	#NULL!	R2	0	1	#NULL!	4	0	0	0	0	0	0	182	1.82	0	1	#NULL!	#NULL!	1	1	0	2	1	4
R22757	#NULL!	#NULL!	#NULL!	21	2	0	0	22.4059	2	0	0	1	1	0	1	0	1	#NULL!	#NULL!	0	0	1	0	0	0	#NULL!	R2	0	1	#NULL!	2	0	0	0	0	0	0	165	1.65	0	1	#NULL!	#NULL!	1	2	0	1	1	2
R22758	#NULL!	#NULL!	#NULL!	19	1	0	0	22.4913	2	0	0	1	1	0	1	0	2	#NULL!	#NULL!	0	0	1	0	0	0	#NULL!	R2	0	1	#NULL!	2	0	0	0	0	0	0	170	1.7	0	1	#NULL!	#NULL!	1	1	0	1	1	2
R22759	#NULL!	#NULL!	#NULL!	32	4	0	0	20.898	2	0	0	1	1	0	1	1	7	#NULL!	#NULL!	1	0	2	0	0	0	#NULL!	R2	0	2	#NULL!	2	0	0	1	0	0	0	175	1.75	0	1	#NULL!	#NULL!	1	1	0	1	1	1
R22760	#NULL!	#NULL!	#NULL!	25	2	0	0	20.0692	2	0	0	1	1	0	1	0	7	#NULL!	#NULL!	0	0	2	0	0	0	#NULL!	R2	0	1	#NULL!	2	0	0	0	0	0	0	170	1.7	0	1	#NULL!	#NULL!	1	1	0	1	1	1
R22761	#NULL!	#NULL!	#NULL!	28	3	0	0	22.0932	2	0	0	1	1	0	1	0	3	#NULL!	#NULL!	0	0	1	0	0	0	#NULL!	R2	0	1	#NULL!	2	0	0	0	0	0	0	178	1.78	0	1	#NULL!	#NULL!	1	1	0	1	1	1
R22762	#NULL!	#NULL!	#NULL!	24	2	0	0	22.3757	2	0	0	1	1	0	1	0	4	#NULL!	#NULL!	0	0	1	0	0	0	#NULL!	R2	0	1	#NULL!	3	0	0	0	1	0	0	161	1.61	0	1	#NULL!	#NULL!	1	1	0	1	1	1
R22763	#NULL!	#NULL!	#NULL!	26	3	0	0	18.2857	1	0	0	1	1	0	1	1	8	#NULL!	#NULL!	1	0	2	0	0	0	#NULL!	R2	0	1	#NULL!	2	0	0	1	1	0	0	175	1.75	0	1	#NULL!	#NULL!	1	1	0	3	2	8
R22764	#NULL!	#NULL!	#NULL!	25	2	0	0	22.9854	2	0	0	1	1	0	1	0	2	#NULL!	#NULL!	0	0	1	0	0	0	#NULL!	R2	0	1	#NULL!	4	0	0	0	0	0	0	172	1.72	0	1	#NULL!	#NULL!	1	2	0	2	2	3
R22765	#NULL!	#NULL!	#NULL!	20	1	0	0	23.8751	2	0	0	1	1	0	1	0	3	#NULL!	#NULL!	0	0	1	0	0	0	#NULL!	R2	0	1	#NULL!	1	0	0	0	1	0	0	165	1.65	0	1	#NULL!	#NULL!	1	2	0	1	1	2
R22766	#NULL!	#NULL!	#NULL!	31	4	0	0	21.7993	2	0	0	1	1	0	1	0	1	#NULL!	#NULL!	0	0	1	0	0	0	#NULL!	R2	0	1	#NULL!	1	0	0	0	0	0	0	170	1.7	0	1	#NULL!	#NULL!	1	1	0	1	1	1
R22767	#NULL!	#NULL!	#NULL!	27	3	0	0	24.4646	2	0	0	1	1	0	1	0	6	#NULL!	#NULL!	0	0	2	0	0	0	#NULL!	R2	0	3	#NULL!	1	0	0	0	0	0	0	163	1.63	0	1	#NULL!	#NULL!	1	2	0	1	1	2
R22768	#NULL!	#NULL!	#NULL!	59	7	0	0	19.6555	2	0	0	1	1	0	1	0	6	#NULL!	#NULL!	0	0	2	0	0	0	#NULL!	R2	0	1	#NULL!	2	0	0	0	0	0	0	186	1.86	0	1	#NULL!	#NULL!	1	2	0	3	2	7
R22769	#NULL!	#NULL!	#NULL!	52	7	0	0	24.5435	2	0	0	1	1	0	1	0	7	#NULL!	#NULL!	0	0	2	0	0	0	#NULL!	R2	0	1	#NULL!	2	0	0	0	0	0	0	185	1.85	0	1	#NULL!	#NULL!	1	2	0	3	2	6
R22770	#NULL!	#NULL!	#NULL!	23	2	0	0	24.0882	2	0	0	1	1	0	1	0	6	#NULL!	#NULL!	0	0	2	0	0	0	#NULL!	R2	0	1	#NULL!	4	0	0	0	0	0	0	163	1.63	0	1	#NULL!	#NULL!	1	1	0	1	1	2
R22771	#NULL!	#NULL!	#NULL!	38	5	0	0	25.5922	3	0	0	1	1	0	1	0	13	#NULL!	#NULL!	0	0	3	0	0	0	#NULL!	R2	0	3	#NULL!	1	0	0	0	0	0	0	179	1.79	0	1	#NULL!	#NULL!	1	1	0	2	2	3
R22772	#NULL!	#NULL!	#NULL!	36	5	0	0	22.8571	2	0	0	1	1	0	1	0	1	#NULL!	#NULL!	0	0	1	0	0	0	#NULL!	R2	0	2	#NULL!	3	0	0	0	0	0	0	175	1.75	0	1	#NULL!	#NULL!	1	2	0	2	1	5
R22773	#NULL!	#NULL!	#NULL!	30	3	0	0	19.5918	2	0	0	1	1	0	1	0	3	#NULL!	#NULL!	0	0	1	0	0	0	#NULL!	R2	0	1	#NULL!	4	0	0	0	0	0	0	175	1.75	0	1	#NULL!	#NULL!	1	2	0	2	1	3
R22774	#NULL!	#NULL!	#NULL!	23	2	0	0	16.955	1	0	0	1	1	0	1	0	9	#NULL!	#NULL!	0	0	2	0	0	0	#NULL!	R2	0	1	#NULL!	2	0	0	0	0	0	0	170	1.7	0	1	#NULL!	#NULL!	1	1	0	3	3	9
R22775	#NULL!	#NULL!	#NULL!	26	3	0	0	22.8625	2	0	0	1	1	0	1	0	4	#NULL!	#NULL!	0	0	1	0	0	0	#NULL!	R2	0	2	#NULL!	1	0	0	0	0	0	0	166	1.66	0	1	#NULL!	#NULL!	1	1	0	2	2	4
R22776	#NULL!	#NULL!	#NULL!	24	2	0	0	23.8751	2	0	0	1	1	0	1	0	5	#NULL!	#NULL!	0	0	1	0	0	0	#NULL!	R2	0	1	#NULL!	2	0	0	0	0	0	0	165	1.65	0	1	#NULL!	#NULL!	1	1	0	4	2	12
R22777	#NULL!	#NULL!	#NULL!	28	3	0	0	21.2585	2	0	0	1	1	0	1	0	3	#NULL!	#NULL!	0	0	1	0	0	0	#NULL!	R2	0	1	#NULL!	1	0	0	0	0	0	0	168	1.68	0	1	#NULL!	#NULL!	1	2	0	2	2	5
R22778	#NULL!	#NULL!	#NULL!	41	6	0	0	21.5451	2	0	0	1	1	0	1	0	5	#NULL!	#NULL!	0	0	1	0	0	0	#NULL!	R2	0	1	#NULL!	3	0	0	0	0	0	0	171	1.71	0	1	#NULL!	#NULL!	1	1	0	2	2	5
R22779	#NULL!	#NULL!	#NULL!	20	1	0	0	20.5499	2	0	0	1	1	0	1	0	3	#NULL!	#NULL!	0	0	1	0	0	0	#NULL!	R2	0	1	#NULL!	1	0	0	0	0	0	0	168	1.68	0	1	#NULL!	#NULL!	1	1	0	2	2	5
R22780	#NULL!	#NULL!	#NULL!	27	3	#NULL!	0	21.2585	2	0	0	0	1	0	1	1	6	#NULL!	#NULL!	1	0	2	0	0	0	1	R2	0	3	#NULL!	2	0	0	1	0	0	0	168	1.68	0	1	#NULL!	#NULL!	1	1	0	3	2	8
R22781	#NULL!	#NULL!	#NULL!	40	5	0	0	26.8745	3	0	0	1	1	0	1	0	7	#NULL!	#NULL!	0	0	2	0	0	0	#NULL!	R2	0	3	#NULL!	1	0	0	0	0	0	0	183	1.83	0	1	#NULL!	#NULL!	1	2	0	3	2	7
R22786	2	2	2	18	1	0	0	19.4674	2	0	1	1	1	0	1	1	0	#NULL!	#NULL!	1	0	1	0	0	1	1	R2	0	1	#NULL!	1	0	0	0	0	0	0	165	1.65	0	1	#NULL!	#NULL!	1	1	0	2	1	4
R22787	1	2	2	48	7	0	0	23.1405	2	0	1	1	1	0	1	1	0	#NULL!	#NULL!	1	0	1	0	0	1	1	R2	0	1	#NULL!	1	0	0	0	0	0	0	165	1.65	0	1	#NULL!	#NULL!	1	2	0	1	1	1
R22788	1	2	2	30	3	0	0	18.7328	2	0	1	1	1	0	1	1	0	#NULL!	#NULL!	1	0	1	0	0	1	1	R2	0	4	#NULL!	1	0	0	0	0	0	0	165	1.65	1	1	#NULL!	#NULL!	1	1	0	3	2	6
R22789	1	2	2	23	2	0	0	17.3061	1	0	0	1	1	0	1	1	1	#NULL!	#NULL!	1	0	1	0	0	1	1	R2	0	2	#NULL!	1	0	0	0	0	0	0	175	1.75	1	1	#NULL!	#NULL!	1	1	1	2	3	5
R22790	1	2	2	40	5	0	0	21.4533	2	0	0	1	1	0	1	1	2	#NULL!	#NULL!	1	0	1	0	0	1	1	R2	0	1	#NULL!	4	0	0	0	0	0	0	170	1.7	1	1	#NULL!	#NULL!	1	2	1	2	2	4
R22791	#NULL!	#NULL!	#NULL!	50	7	0	0	22.5896	2	0	0	1	1	0	1	0	1	#NULL!	#NULL!	0	0	1	0	0	1	1	R2	0	3	#NULL!	2	0	0	0	0	0	0	167	1.67	1	1	#NULL!	#NULL!	1	2	0	2	2	4
R22792	#NULL!	#NULL!	#NULL!	28	3	1	0	18.9069	2	0	0	1	1	0	1	0	0	#NULL!	#NULL!	0	0	1	0	0	1	1	R2	0	1	#NULL!	3	0	0	0	0	0	0	169	1.69	1	1	#NULL!	#NULL!	1	1	0	1	1	1
R22793	1	2	2	30	3	0	0	21.4536	2	0	0	1	1	0	1	1	2	#NULL!	#NULL!	1	0	1	0	0	0	1	R2	0	1	#NULL!	4	0	0	0	0	0	0	163	1.63	0	1	#NULL!	#NULL!	1	1	0	3	2	6
R22794	1	1	1	46	7	0	0	26.3329	3	0	0	1	1	0	1	1	10	#NULL!	#NULL!	1	0	2	0	0	0	1	R2	0	1	#NULL!	1	0	0	0	0	0	0	171	1.71	1	1	#NULL!	#NULL!	1	1	0	2	1	3
E00001	#NULL!	#NULL!	#NULL!	27	3	0	0	#NULL!	#NULL!	0	0	1	1	1	1	0	0	#NULL!	#NULL!	0	0	1	0	0	0	#NULL!	E1	0	0	#NULL!	2	0	0	0	0	0	0	888	8.88	0	1	#NULL!	#NULL!	2	1	0	2	1	3
E00002	#NULL!	#NULL!	#NULL!	30	3	0	0	22.206	2	0	0	1	1	0	1	0	0	#NULL!	#NULL!	0	0	1	2	1	0	#NULL!	E1	0	1	#NULL!	3	0	0	0	0	0	0	185	1.85	0	1	#NULL!	#NULL!	1	1	0	3	2	6
E00003	#NULL!	#NULL!	#NULL!	21	2	0	0	20.9877	2	0	0	1	1	0	1	0	0	#NULL!	#NULL!	0	0	1	0	0	0	#NULL!	E1	0	1	#NULL!	4	0	0	0	0	0	0	180	1.8	0	1	#NULL!	#NULL!	1	1	0	1	2	2
E00004	#NULL!	#NULL!	#NULL!	33	4	0	0	19.8177	2	0	0	1	1	0	1	0	0	#NULL!	#NULL!	0	0	1	1	0	0	#NULL!	E1	0	5	#NULL!	5	0	0	0	0	0	0	174	1.74	0	1	#NULL!	#NULL!	1	2	0	3	3	6
E00005	#NULL!	#NULL!	#NULL!	18	1	0	0	18.6453	2	0	0	1	1	1	1	0	0	#NULL!	#NULL!	0	0	1	0	0	0	#NULL!	E1	0	2	#NULL!	1	0	0	0	0	0	0	167	1.67	0	1	#NULL!	#NULL!	1	1	0	2	2	3
E00007	#NULL!	#NULL!	#NULL!	20	1	0	0	#NULL!	#NULL!	0	0	1	1	0	1	0	0	#NULL!	#NULL!	0	0	1	0	0	0	#NULL!	E1	0	1	#NULL!	1	0	0	0	0	0	0	888	8.88	0	1	#NULL!	#NULL!	1	1	0	2	2	4
E00008	#NULL!	#NULL!	#NULL!	27	3	0	0	20.7612	2	0	0	1	1	0	1	0	0	#NULL!	#NULL!	0	0	1	0	1	0	#NULL!	E1	0	2	#NULL!	3	0	0	0	0	0	0	170	1.7	0	1	#NULL!	#NULL!	1	2	0	2	2	3
E00009	#NULL!	#NULL!	#NULL!	24	2	0	0	22.5827	2	0	0	1	1	1	1	0	0	#NULL!	#NULL!	0	0	1	0	0	0	#NULL!	E1	0	0	#NULL!	1	0	0	0	0	0	0	163	1.63	0	1	#NULL!	#NULL!	2	1	0	3	1	6
E00011	#NULL!	#NULL!	#NULL!	27	3	0	0	21.2228	2	0	0	1	1	0	1	0	0	#NULL!	#NULL!	0	0	1	0	0	0	#NULL!	E1	0	1	#NULL!	1	0	0	0	0	0	0	179	1.79	0	1	#NULL!	#NULL!	1	1	0	1	1	2
E00012	#NULL!	#NULL!	#NULL!	60	7	0	0	22.719	2	0	0	1	1	0	1	0	0	#NULL!	#NULL!	0	0	1	0	0	0	#NULL!	E1	0	4	#NULL!	1	0	0	0	0	0	0	157	1.57	0	1	#NULL!	#NULL!	1	2	0	3	2	7
E00013	#NULL!	#NULL!	#NULL!	18	1	0	1	23.4375	2	0	0	1	1	1	1	0	0	#NULL!	#NULL!	0	0	1	0	0	0	#NULL!	E1	0	0	#NULL!	1	0	0	0	0	0	0	160	1.6	0	1	#NULL!	#NULL!	2	1	0	2	2	5
E00017	#NULL!	#NULL!	#NULL!	32	4	0	0	25.0593	3	0	0	1	1	0	1	0	0	#NULL!	#NULL!	0	0	1	2	0	0	#NULL!	E1	0	2	#NULL!	1	0	0	0	0	0	0	173	1.73	0	1	#NULL!	#NULL!	1	1	0	2	1	3
E00018	#NULL!	#NULL!	#NULL!	20	1	0	0	#NULL!	#NULL!	0	0	1	1	0	1	0	0	#NULL!	#NULL!	0	0	1	0	0	0	#NULL!	E1	0	1	#NULL!	1	0	0	0	0	0	0	888	8.88	0	1	#NULL!	#NULL!	1	1	0	1	1	1
E00019	1	1	1	18	1	0	0	21.7778	2	0	0	1	1	0	1	0	0	#NULL!	#NULL!	0	0	1	1	0	0	1	E1	0	1	#NULL!	5	0	0	0	0	0	0	150	1.5	0	1	#NULL!	#NULL!	1	1	0	3	1	9
E00020	#NULL!	#NULL!	#NULL!	20	1	0	0	21.3039	2	0	0	1	1	0	1	0	0	#NULL!	#NULL!	0	0	1	0	0	0	#NULL!	E1	0	1	#NULL!	1	0	0	0	0	0	0	165	1.65	0	1	#NULL!	#NULL!	1	1	0	2	1	4
E00021	#NULL!	#NULL!	#NULL!	25	2	0	0	21.7993	2	0	0	1	1	0	1	0	0	#NULL!	#NULL!	0	0	1	1	2	0	#NULL!	E1	0	1	#NULL!	1	0	0	0	0	1	0	170	1.7	0	1	#NULL!	#NULL!	1	3	0	3	2	6
E00023	#NULL!	#NULL!	#NULL!	35	4	0	0	18.9069	2	0	0	1	1	0	1	0	0	#NULL!	#NULL!	0	0	1	0	0	0	#NULL!	E1	0	2	#NULL!	1	0	0	0	0	0	0	169	1.69	0	1	#NULL!	#NULL!	1	1	0	3	2	7
E00025	2	2	2	20	1	0	0	19.5312	2	0	0	1	1	0	1	1	0	#NULL!	#NULL!	1	0	1	0	0	0	1	E1	0	1	#NULL!	1	0	0	1	0	0	0	160	1.6	0	1	#NULL!	#NULL!	1	1	1	2	1	3
E00026	#NULL!	#NULL!	#NULL!	18	1	0	0	19.4734	2	0	0	1	1	1	1	0	0	#NULL!	#NULL!	0	0	1	0	1	0	#NULL!	E1	0	2	#NULL!	1	0	0	0	0	0	0	157	1.57	0	1	#NULL!	#NULL!	1	1	0	2	3	5
E00027	#NULL!	#NULL!	#NULL!	19	1	0	1	24.6548	2	0	0	1	1	1	1	0	0	#NULL!	#NULL!	0	0	1	1	0	0	#NULL!	E1	0	1	#NULL!	4	0	0	0	0	0	0	156	1.56	0	1	#NULL!	#NULL!	1	1	0	1	1	2
E00028	1	1	1	20	1	0	0	22.3081	2	0	0	1	1	1	1	0	0	#NULL!	#NULL!	0	0	1	2	3	0	1	E1	0	1	#NULL!	4	0	0	1	0	0	0	164	1.64	0	1	#NULL!	#NULL!	2	1	0	1	1	2
E00029	1	3	1	18	1	0	1	21.9363	2	0	1	1	1	1	1	1	0	#NULL!	#NULL!	1	0	1	0	0	0	1	E1	0	2	#NULL!	4	0	0	1	0	0	0	164	1.64	0	1	#NULL!	#NULL!	1	1	1	2	3	5
E00030	1	1	1	24	2	0	0	21.4109	2	0	0	1	1	1	1	0	0	#NULL!	#NULL!	0	0	1	2	3	0	#NULL!	E1	0	2	#NULL!	1	0	0	0	0	0	0	166	1.66	0	1	#NULL!	#NULL!	1	1	0	3	1	6
E00031	#NULL!	#NULL!	#NULL!	25	2	0	0	17.51	1	0	0	1	1	0	1	0	0	#NULL!	#NULL!	0	0	1	2	1	0	#NULL!	E1	0	1	#NULL!	4	0	0	0	0	0	0	182	1.82	0	1	#NULL!	#NULL!	1	2	0	2	1	3
E00032	#NULL!	#NULL!	#NULL!	19	1	0	0	23.4221	2	0	0	1	1	1	1	0	0	#NULL!	#NULL!	0	0	1	0	0	0	#NULL!	E1	0	2	#NULL!	4	0	0	0	0	0	0	156	1.56	0	1	#NULL!	#NULL!	1	1	0	3	1	10
E00033	#NULL!	#NULL!	#NULL!	31	4	0	1	24	2	0	1	1	1	1	1	0	0	#NULL!	#NULL!	0	0	1	1	3	0	1	E1	0	1	#NULL!	1	0	0	1	1	1	0	150	1.5	0	1	#NULL!	#NULL!	1	1	1	2	2	3
E00034	#NULL!	#NULL!	#NULL!	20	1	#NULL!	0	17.3589	1	0	0	0	1	1	1	0	0	#NULL!	#NULL!	0	0	1	#NULL!	0	0	#NULL!	E1	0	1	#NULL!	2	0	0	0	0	0	0	178	1.78	0	1	#NULL!	#NULL!	2	1	0	2	1	3
E00035	#NULL!	#NULL!	#NULL!	23	2	0	0	22.3133	2	0	1	1	1	1	1	0	0	#NULL!	#NULL!	0	0	1	0	0	0	#NULL!	E1	0	1	#NULL!	1	0	0	1	0	0	0	157	1.57	0	1	#NULL!	#NULL!	2	1	1	2	2	3
E00036	1	1	1	19	1	0	0	24	2	0	0	1	1	1	1	0	0	#NULL!	#NULL!	1	0	1	0	0	0	#NULL!	E1	0	0	#NULL!	4	0	0	1	0	0	0	150	1.5	0	1	#NULL!	#NULL!	2	2	1	2	1	4
E00037	#NULL!	#NULL!	#NULL!	23	2	0	0	19.736	2	0	0	1	1	1	1	0	0	#NULL!	#NULL!	0	0	1	0	1	0	#NULL!	E1	0	1	#NULL!	3	0	0	0	0	0	0	151	1.51	0	1	#NULL!	#NULL!	2	1	0	1	1	1
E00038	1	1	1	27	3	0	0	20.0692	2	0	0	1	1	1	1	0	0	#NULL!	#NULL!	1	0	1	2	0	0	1	E1	0	2	#NULL!	4	0	0	1	0	0	0	170	1.7	0	1	#NULL!	#NULL!	1	2	1	2	2	4
E00039	#NULL!	#NULL!	#NULL!	29	3	0	1	22.4913	2	0	0	1	1	1	1	0	0	#NULL!	#NULL!	0	0	1	2	3	0	#NULL!	E1	0	1	#NULL!	1	0	0	0	0	0	0	170	1.7	0	1	#NULL!	#NULL!	1	1	0	1	1	1
E00040	#NULL!	#NULL!	#NULL!	20	1	0	0	23.5294	2	0	0	1	1	1	1	0	0	#NULL!	#NULL!	0	0	1	0	0	0	#NULL!	E1	0	2	#NULL!	1	0	0	0	0	0	0	170	1.7	0	1	#NULL!	#NULL!	1	1	0	1	1	2
E00041	1	1	1	19	1	0	0	20.7157	2	0	0	1	1	0	1	1	0	#NULL!	#NULL!	1	0	1	0	0	0	#NULL!	E1	0	4	#NULL!	2	0	0	0	0	0	0	173	1.73	0	1	#NULL!	#NULL!	1	1	0	2	2	5
E00042	#NULL!	#NULL!	#NULL!	25	2	0	0	22.2222	2	0	0	1	1	1	1	0	0	#NULL!	#NULL!	0	0	1	0	1	0	#NULL!	E1	0	1	#NULL!	1	0	0	0	0	0	0	150	1.5	0	1	#NULL!	#NULL!	1	1	0	2	1	3
E00043	#NULL!	#NULL!	#NULL!	18	1	0	0	27.993	3	0	0	1	1	0	1	0	0	#NULL!	#NULL!	0	0	1	0	0	0	#NULL!	E1	0	1	#NULL!	4	0	0	0	0	0	0	157	1.57	0	1	#NULL!	#NULL!	1	1	0	2	4	4
E00044	1	1	1	40	5	#NULL!	1	22.1526	2	0	0	0	1	1	1	1	0	#NULL!	#NULL!	1	0	1	0	3	0	#NULL!	E1	0	1	#NULL!	1	0	0	1	0	0	0	184	1.84	0	1	#NULL!	#NULL!	1	2	1	2	1	4
E00045	1	3	3	20	1	0	1	19.6167	2	0	1	1	1	0	1	1	0	#NULL!	#NULL!	1	0	1	0	0	0	1	E1	0	1	#NULL!	1	0	0	1	0	0	1	141	1.41	0	1	#NULL!	#NULL!	1	3	1	2	2	4
E00046	#NULL!	#NULL!	#NULL!	22	2	0	1	13.8889	1	0	0	1	1	1	1	0	0	#NULL!	#NULL!	0	0	1	0	0	0	#NULL!	E1	0	2	#NULL!	1	0	0	0	0	0	0	180	1.8	0	1	#NULL!	#NULL!	1	2	0	1	1	2
E00047	#NULL!	#NULL!	#NULL!	20	1	0	0	20.9644	2	0	0	1	1	1	1	0	0	#NULL!	#NULL!	0	0	1	0	0	0	#NULL!	E1	0	0	#NULL!	1	0	0	0	0	0	0	159	1.59	0	1	#NULL!	#NULL!	2	1	0	2	1	4
E00048	#NULL!	#NULL!	#NULL!	21	2	0	0	14.0248	1	0	0	1	1	1	1	0	0	#NULL!	#NULL!	0	0	1	2	0	0	#NULL!	E1	0	0	#NULL!	1	0	0	0	0	0	0	185	1.85	0	1	#NULL!	#NULL!	2	1	0	1	1	2
E00049	#NULL!	#NULL!	#NULL!	28	3	0	0	19.2653	2	0	0	1	1	0	1	0	0	#NULL!	#NULL!	0	0	1	1	3	0	#NULL!	E1	0	2	#NULL!	2	0	0	0	0	0	0	175	1.75	0	1	#NULL!	#NULL!	1	1	0	2	3	5
E00050	#NULL!	#NULL!	#NULL!	25	2	0	0	22.7694	2	0	0	1	1	1	1	0	0	#NULL!	#NULL!	0	0	1	0	0	0	#NULL!	E1	0	0	#NULL!	5	0	0	0	0	0	0	154	1.54	0	1	#NULL!	#NULL!	2	1	0	3	1	10
E00051	#NULL!	#NULL!	#NULL!	20	1	0	1	16.5289	1	0	1	1	1	1	1	0	0	#NULL!	#NULL!	0	0	1	0	0	0	#NULL!	E1	0	1	#NULL!	2	0	0	0	0	0	0	165	1.65	0	1	#NULL!	#NULL!	1	1	0	1	1	1
E00052	#NULL!	#NULL!	#NULL!	29	3	0	0	18.6453	2	0	0	1	1	1	1	0	0	#NULL!	#NULL!	0	0	1	0	3	0	#NULL!	E1	0	1	#NULL!	1	0	0	0	0	0	0	167	1.67	0	1	#NULL!	#NULL!	2	1	0	2	1	4
E00054	#NULL!	#NULL!	#NULL!	22	2	0	0	19.5312	2	0	0	1	1	1	1	0	0	#NULL!	#NULL!	0	0	1	0	0	0	#NULL!	E1	0	0	#NULL!	2	0	0	0	0	0	0	160	1.6	0	1	#NULL!	#NULL!	2	1	0	1	1	1
E00055	#NULL!	#NULL!	#NULL!	19	1	0	0	19.8177	2	0	0	1	1	0	1	0	0	#NULL!	#NULL!	0	0	1	1	0	0	#NULL!	E1	0	2	#NULL!	4	0	0	0	0	0	0	174	1.74	0	1	#NULL!	#NULL!	1	1	0	2	1	3
E00056	#NULL!	#NULL!	#NULL!	18	1	0	0	22.0604	2	0	0	1	1	1	1	0	0	#NULL!	#NULL!	0	0	1	0	0	0	#NULL!	E1	0	1	#NULL!	1	0	0	0	0	0	0	155	1.55	0	1	#NULL!	#NULL!	1	1	0	1	2	2
E00057	#NULL!	#NULL!	#NULL!	18	1	0	0	18.7305	2	0	0	1	1	0	1	0	0	#NULL!	#NULL!	0	0	1	0	0	0	#NULL!	E1	0	1	#NULL!	4	0	0	0	0	0	0	155	1.55	0	1	#NULL!	#NULL!	1	1	0	3	2	6
E00058	#NULL!	#NULL!	#NULL!	18	1	0	0	19.7055	2	0	0	1	1	1	1	0	0	#NULL!	#NULL!	0	0	1	0	0	0	#NULL!	E1	0	1	#NULL!	2	0	0	0	0	0	0	164	1.64	0	1	#NULL!	#NULL!	2	1	0	3	2	6
E00059	#NULL!	#NULL!	#NULL!	40	5	0	1	19.721	2	0	0	1	1	0	1	0	0	#NULL!	#NULL!	0	0	1	0	0	0	#NULL!	E1	0	4	#NULL!	2	0	0	1	0	0	0	167	1.67	0	1	#NULL!	#NULL!	1	1	1	3	3	6
E00060	#NULL!	#NULL!	#NULL!	20	1	0	0	20.1771	2	0	0	1	1	0	1	0	0	#NULL!	#NULL!	0	0	1	2	1	0	#NULL!	E1	0	1	#NULL!	3	0	0	0	0	0	0	171	1.71	0	1	#NULL!	#NULL!	1	1	0	2	2	5
E00061	#NULL!	#NULL!	#NULL!	28	3	0	0	21.4031	2	0	0	1	1	1	1	0	0	#NULL!	#NULL!	0	0	1	0	0	0	#NULL!	E1	0	0	#NULL!	1	0	0	0	0	0	0	145	1.45	0	1	#NULL!	#NULL!	2	1	0	2	3	3
E00062	#NULL!	#NULL!	#NULL!	18	1	0	0	18.5901	2	0	0	1	1	1	1	0	0	#NULL!	#NULL!	0	0	1	2	0	0	#NULL!	E1	0	2	#NULL!	4	0	0	0	0	0	0	164	1.64	0	1	#NULL!	#NULL!	1	2	0	1	1	1
E00063	#NULL!	#NULL!	#NULL!	32	4	0	0	18.6453	2	0	0	1	1	1	1	0	0	#NULL!	#NULL!	0	0	1	2	3	0	#NULL!	E1	0	1	#NULL!	2	0	0	0	0	0	0	167	1.67	0	1	#NULL!	#NULL!	2	1	0	1	1	1
E00064	#NULL!	#NULL!	#NULL!	19	1	1	0	20.7967	2	0	0	1	1	0	1	0	0	#NULL!	#NULL!	0	0	1	0	0	0	#NULL!	E1	0	1	#NULL!	3	0	0	0	0	0	0	167	1.67	0	1	#NULL!	#NULL!	1	1	0	1	1	1
E00066	#NULL!	#NULL!	#NULL!	18	1	0	0	23.5304	2	0	0	1	1	1	1	0	0	#NULL!	#NULL!	0	0	1	0	0	0	#NULL!	E1	0	0	#NULL!	1	0	0	0	0	0	0	157	1.57	0	1	#NULL!	#NULL!	2	1	0	3	1	8
E00067	#NULL!	#NULL!	#NULL!	20	1	0	1	20.5499	2	0	0	1	1	0	1	0	0	#NULL!	#NULL!	0	0	1	0	0	0	1	E1	0	2	#NULL!	2	0	0	0	0	0	0	168	1.68	0	1	#NULL!	#NULL!	1	1	1	1	1	1
E00068	#NULL!	#NULL!	#NULL!	29	3	0	0	14.8633	1	0	0	1	1	0	1	1	0	#NULL!	#NULL!	1	0	1	2	3	0	1	E1	0	2	#NULL!	1	0	0	0	0	0	0	174	1.74	0	1	#NULL!	#NULL!	1	1	0	1	1	1
E00069	#NULL!	#NULL!	#NULL!	30	3	0	0	21.9713	2	0	0	1	1	0	1	0	0	#NULL!	#NULL!	0	0	1	1	0	0	#NULL!	E1	0	1	#NULL!	4	0	0	0	0	0	0	172	1.72	0	1	#NULL!	#NULL!	1	1	0	2	1	3
E00070	#NULL!	#NULL!	#NULL!	21	2	#NULL!	0	23.1837	2	0	1	0	1	0	1	0	0	#NULL!	#NULL!	0	0	1	0	3	0	#NULL!	E1	0	1	#NULL!	1	0	0	0	0	0	0	175	1.75	0	1	#NULL!	#NULL!	1	1	0	1	2	2
E00071	#NULL!	#NULL!	#NULL!	19	1	0	0	20.202	2	0	0	1	1	1	1	0	0	#NULL!	#NULL!	0	0	1	0	0	0	#NULL!	E1	0	2	#NULL!	4	0	0	0	0	0	0	165	1.65	0	1	#NULL!	#NULL!	1	1	0	3	2	6
E00072	#NULL!	#NULL!	#NULL!	22	2	0	0	21.3839	2	0	0	1	1	0	1	1	0	#NULL!	#NULL!	1	0	1	0	0	0	1	E1	0	2	#NULL!	4	0	0	0	0	0	0	173	1.73	0	1	#NULL!	#NULL!	1	1	0	4	1	15
E00073	1	3	3	23	2	0	1	18.6709	2	0	0	1	1	0	1	1	0	#NULL!	#NULL!	1	0	1	2	1	0	1	E1	0	1	#NULL!	3	0	0	1	0	0	0	162	1.62	0	1	#NULL!	#NULL!	1	1	0	1	1	1
E00074	#NULL!	#NULL!	#NULL!	30	3	0	0	18.2183	1	0	0	1	1	0	1	0	0	#NULL!	#NULL!	0	0	1	0	0	0	#NULL!	E1	0	4	#NULL!	3	0	0	0	0	0	0	164	1.64	0	1	#NULL!	#NULL!	1	1	0	3	2	8
E00075	#NULL!	#NULL!	#NULL!	20	1	0	0	24.3141	2	0	0	1	1	1	1	1	0	#NULL!	#NULL!	1	0	1	0	0	0	1	E1	0	0	#NULL!	2	0	0	0	0	0	0	166	1.66	0	1	#NULL!	#NULL!	2	1	1	1	1	2
E00076	#NULL!	#NULL!	#NULL!	20	1	0	0	20.0474	2	0	0	1	1	0	1	0	0	#NULL!	#NULL!	0	0	1	0	0	0	#NULL!	E1	0	1	#NULL!	2	0	0	0	0	0	0	173	1.73	0	1	#NULL!	#NULL!	1	1	0	4	1	12
E00077	#NULL!	#NULL!	#NULL!	23	2	0	0	19.5682	2	0	0	1	1	0	1	1	0	#NULL!	#NULL!	1	0	1	0	0	0	1	E1	0	1	#NULL!	4	0	0	0	0	0	0	178	1.78	0	1	#NULL!	#NULL!	1	1	0	1	1	1
E00078	#NULL!	#NULL!	#NULL!	26	3	0	0	27.5556	3	0	0	1	1	1	1	0	0	#NULL!	#NULL!	0	0	1	1	0	0	#NULL!	E1	0	1	#NULL!	4	0	0	0	0	0	0	150	1.5	0	1	#NULL!	#NULL!	1	1	0	1	2	1
E00079	#NULL!	#NULL!	#NULL!	40	5	0	0	18.5132	2	0	0	1	1	1	1	0	0	#NULL!	#NULL!	0	0	1	2	0	0	#NULL!	E1	0	0	#NULL!	1	0	0	0	0	0	0	177	1.77	0	1	#NULL!	#NULL!	2	1	0	1	1	1
E00080	#NULL!	#NULL!	#NULL!	26	3	0	0	24.093	2	0	0	1	1	0	1	0	0	#NULL!	#NULL!	0	0	1	0	0	0	#NULL!	E1	0	2	#NULL!	2	0	0	0	0	0	0	168	1.68	0	1	#NULL!	#NULL!	1	1	0	1	2	2
E00081	#NULL!	#NULL!	#NULL!	23	2	0	0	24.6755	2	0	0	1	1	0	1	1	0	#NULL!	#NULL!	1	0	1	1	0	0	1	E1	0	2	#NULL!	4	0	0	0	0	0	0	172	1.72	0	1	#NULL!	#NULL!	1	1	0	2	2	5
E00082	#NULL!	#NULL!	#NULL!	18	1	0	0	19.5717	2	0	0	1	1	1	1	0	0	#NULL!	#NULL!	0	0	1	1	1	0	#NULL!	E1	0	1	#NULL!	4	0	0	0	0	0	0	163	1.63	0	1	#NULL!	#NULL!	2	1	0	1	2	2
E00083	#NULL!	#NULL!	#NULL!	19	1	0	0	20	2	0	0	1	1	0	1	0	0	#NULL!	#NULL!	0	0	1	2	1	0	#NULL!	E1	0	1	#NULL!	4	0	0	0	0	0	0	150	1.5	0	1	#NULL!	#NULL!	1	1	0	2	1	5
E00084	#NULL!	#NULL!	#NULL!	23	2	0	0	20.1771	2	0	0	1	1	0	1	0	0	#NULL!	#NULL!	0	0	1	0	0	0	1	E1	0	2	#NULL!	3	0	0	0	0	0	0	171	1.71	0	1	#NULL!	#NULL!	1	1	0	1	1	2
E00086	#NULL!	#NULL!	#NULL!	25	2	0	0	16.9753	1	0	0	1	1	0	1	0	0	#NULL!	#NULL!	0	0	1	0	1	0	#NULL!	E1	0	1	#NULL!	2	0	0	0	0	0	0	180	1.8	0	1	#NULL!	#NULL!	1	1	0	1	1	1
E00088	#NULL!	#NULL!	#NULL!	50	7	0	0	20.6575	2	0	0	1	1	1	1	0	0	#NULL!	#NULL!	0	0	1	0	0	0	#NULL!	E1	0	0	#NULL!	2	0	0	0	0	0	0	169	1.69	0	1	#NULL!	#NULL!	2	1	0	3	1	6
E00089	#NULL!	#NULL!	#NULL!	50	7	0	0	18.424	#NULL!	0	0	1	1	0	1	0	0	#NULL!	#NULL!	0	0	1	2	3	0	#NULL!	E1	0	1	#NULL!	1	0	0	0	0	0	0	168	1.68	0	1	#NULL!	#NULL!	1	3	0	2	1	4
E00090	#NULL!	#NULL!	#NULL!	29	3	0	1	18.3768	1	0	1	1	1	0	1	1	0	#NULL!	#NULL!	1	0	1	2	3	0	1	E1	0	2	#NULL!	1	0	0	1	1	0	0	173	1.73	0	1	#NULL!	#NULL!	1	1	1	1	1	1
E00092	#NULL!	#NULL!	#NULL!	20	1	0	0	22.4913	2	0	0	1	1	0	1	0	0	#NULL!	#NULL!	0	0	1	0	0	0	#NULL!	E1	0	2	#NULL!	4	0	0	0	0	0	0	170	1.7	0	1	#NULL!	#NULL!	1	1	0	1	1	1
E00093	#NULL!	#NULL!	#NULL!	20	1	0	0	17.7832	1	0	0	1	1	0	1	0	0	#NULL!	#NULL!	0	0	1	0	3	0	#NULL!	E1	0	1	#NULL!	4	0	0	0	0	0	0	171	1.71	0	1	#NULL!	#NULL!	1	1	0	2	3	4
E00094	#NULL!	#NULL!	#NULL!	28	3	0	0	16.901	1	0	0	1	1	0	1	1	0	#NULL!	#NULL!	1	0	1	2	3	0	#NULL!	E1	0	1	#NULL!	1	0	0	0	0	0	0	172	1.72	0	1	#NULL!	#NULL!	1	1	1	3	1	8
E00095	#NULL!	#NULL!	#NULL!	30	3	0	0	21.9363	2	0	0	1	1	0	1	0	0	#NULL!	#NULL!	0	0	1	0	0	0	#NULL!	E1	0	2	#NULL!	1	0	0	0	0	0	0	164	1.64	0	1	#NULL!	#NULL!	1	1	0	2	1	4
E00096	#NULL!	#NULL!	#NULL!	20	1	0	0	20.148	2	0	0	1	1	0	1	1	0	#NULL!	#NULL!	1	0	1	2	3	0	1	E1	0	1	#NULL!	4	0	0	1	0	0	0	174	1.74	0	1	#NULL!	#NULL!	1	1	0	2	1	4
E00097	#NULL!	#NULL!	#NULL!	22	2	0	0	19.3337	2	0	0	1	1	1	1	0	0	#NULL!	#NULL!	0	0	1	2	3	0	#NULL!	E1	0	0	#NULL!	2	0	0	0	0	0	0	164	1.64	0	1	#NULL!	#NULL!	2	5	0	2	2	3
E00098	#NULL!	#NULL!	#NULL!	28	3	0	0	21.4844	2	0	0	1	1	0	1	0	0	#NULL!	#NULL!	0	0	1	0	0	0	#NULL!	E1	0	4	#NULL!	1	0	0	0	0	0	0	160	1.6	0	1	#NULL!	#NULL!	1	2	0	2	2	5
E00099	#NULL!	#NULL!	#NULL!	23	2	0	0	17.4413	1	0	0	1	1	0	1	0	0	#NULL!	#NULL!	0	0	1	1	0	0	#NULL!	E1	0	1	#NULL!	3	0	0	0	0	0	0	171	1.71	0	1	#NULL!	#NULL!	1	3	0	3	2	9
E00100	#NULL!	#NULL!	#NULL!	21	2	0	0	18.5185	2	0	0	1	1	0	1	0	0	#NULL!	#NULL!	0	0	1	0	0	0	#NULL!	E1	0	4	#NULL!	4	0	0	0	0	0	0	180	1.8	0	1	#NULL!	#NULL!	1	2	0	2	1	3
E00101	#NULL!	#NULL!	#NULL!	25	2	0	1	21.4109	2	0	0	1	1	1	1	1	0	#NULL!	#NULL!	1	0	1	2	1	0	#NULL!	E1	0	1	#NULL!	1	0	0	1	0	0	1	166	1.66	0	1	#NULL!	#NULL!	2	3	0	1	1	1
E00102	#NULL!	#NULL!	#NULL!	18	1	0	0	16.5147	1	0	0	1	1	0	1	0	0	#NULL!	#NULL!	0	0	1	0	0	0	#NULL!	E1	0	2	#NULL!	2	0	0	0	0	0	0	174	1.74	0	1	#NULL!	#NULL!	1	1	0	2	1	3
E00103	#NULL!	#NULL!	#NULL!	18	1	0	0	20.1956	2	0	0	1	1	0	1	0	0	#NULL!	#NULL!	0	0	1	0	0	0	#NULL!	E1	0	1	#NULL!	2	0	0	0	0	0	0	168	1.68	0	1	#NULL!	#NULL!	1	1	0	2	1	3
E00104	#NULL!	#NULL!	#NULL!	18	1	0	0	18.5185	2	0	0	1	1	0	1	0	0	#NULL!	#NULL!	0	0	1	0	0	0	#NULL!	E1	0	1	#NULL!	2	0	0	0	0	0	0	180	1.8	0	1	#NULL!	#NULL!	1	1	0	2	1	3
E00105	#NULL!	#NULL!	#NULL!	25	2	0	0	16.8525	1	0	0	1	1	0	1	0	0	#NULL!	#NULL!	0	0	1	2	3	0	#NULL!	E1	0	2	#NULL!	1	0	0	0	0	0	0	167	1.67	0	1	#NULL!	#NULL!	1	1	0	3	2	7
E00106	#NULL!	#NULL!	#NULL!	23	2	0	0	24.4473	2	0	0	1	1	1	1	0	0	#NULL!	#NULL!	0	0	1	0	0	0	#NULL!	E1	0	1	#NULL!	4	0	0	0	0	0	0	168	1.68	0	1	#NULL!	#NULL!	1	2	0	3	2	6
E00107	#NULL!	#NULL!	#NULL!	18	1	0	0	21.3039	2	0	0	1	1	0	1	0	0	#NULL!	#NULL!	0	0	1	0	1	0	#NULL!	E1	0	2	#NULL!	2	0	0	0	0	0	0	165	1.65	0	1	#NULL!	#NULL!	1	1	0	1	2	2
E00108	#NULL!	#NULL!	#NULL!	27	3	0	0	27.0641	3	0	0	1	1	1	1	0	0	#NULL!	#NULL!	0	0	1	0	0	0	#NULL!	E1	0	1	#NULL!	1	0	0	0	0	0	0	173	1.73	0	1	#NULL!	#NULL!	2	1	0	1	1	1
E00109	#NULL!	#NULL!	#NULL!	25	2	0	0	18.8268	2	0	0	1	1	0	1	0	0	#NULL!	#NULL!	0	0	1	0	1	0	#NULL!	E1	0	3	#NULL!	3	0	0	0	0	0	0	174	1.74	0	1	#NULL!	#NULL!	1	1	0	2	1	4
E00110	#NULL!	#NULL!	#NULL!	22	2	0	0	19.6283	2	0	1	1	1	1	1	1	0	#NULL!	#NULL!	1	0	1	0	1	0	1	E1	0	0	#NULL!	1	0	0	1	0	0	0	158	1.58	0	1	#NULL!	#NULL!	2	1	0	1	1	1
E00111	#NULL!	#NULL!	#NULL!	25	2	0	0	18.3058	1	0	0	1	1	0	1	1	0	#NULL!	#NULL!	1	0	1	2	3	0	#NULL!	E1	0	1	#NULL!	2	0	0	0	0	0	0	178	1.78	0	1	#NULL!	#NULL!	1	1	0	3	2	8
E00112	#NULL!	#NULL!	#NULL!	40	5	0	0	22.6474	2	0	0	1	1	1	1	0	0	#NULL!	#NULL!	0	0	1	0	0	0	#NULL!	E1	0	0	#NULL!	2	0	0	0	0	0	0	172	1.72	0	1	#NULL!	#NULL!	2	2	0	1	1	1
E00113	#NULL!	#NULL!	#NULL!	19	1	0	0	20.9572	2	0	0	1	1	0	1	0	0	#NULL!	#NULL!	0	0	1	0	0	0	#NULL!	E1	0	2	#NULL!	2	0	0	0	0	0	0	162	1.62	0	1	#NULL!	#NULL!	1	1	0	1	1	1
E00114	#NULL!	#NULL!	#NULL!	45	6	0	1	19.257	2	0	0	1	1	0	1	0	0	#NULL!	#NULL!	0	0	1	0	3	0	1	E1	0	3	#NULL!	1	0	0	0	0	0	0	169	1.69	0	1	#NULL!	#NULL!	1	1	1	1	2	2
E00115	#NULL!	#NULL!	#NULL!	23	2	0	0	19.4674	2	0	0	1	1	0	1	0	0	#NULL!	#NULL!	0	0	1	0	0	0	#NULL!	E1	0	4	#NULL!	2	0	0	0	0	0	0	165	1.65	0	1	#NULL!	#NULL!	1	1	0	2	2	3
E00116	#NULL!	#NULL!	#NULL!	19	1	0	0	19.2653	2	0	0	1	1	0	1	0	0	#NULL!	#NULL!	0	0	1	0	0	0	#NULL!	E1	0	1	#NULL!	2	0	0	0	0	0	0	175	1.75	0	1	#NULL!	#NULL!	1	1	0	1	2	1
E00117	#NULL!	#NULL!	#NULL!	22	2	0	0	16.263	1	0	0	1	1	0	1	0	0	#NULL!	#NULL!	0	0	1	0	0	0	#NULL!	E1	0	1	#NULL!	3	0	0	0	0	0	0	170	1.7	1	1	#NULL!	#NULL!	1	1	0	2	1	4
E00118	#NULL!	#NULL!	#NULL!	18	1	0	0	18.8324	2	0	0	1	1	0	1	0	0	#NULL!	#NULL!	0	0	1	1	0	0	#NULL!	E1	0	1	#NULL!	2	0	0	0	0	0	0	177	1.77	0	1	#NULL!	#NULL!	1	1	0	1	1	1
E00119	#NULL!	#NULL!	#NULL!	21	2	0	0	24.093	2	0	0	1	1	1	1	0	0	#NULL!	#NULL!	0	0	1	0	1	0	1	E1	0	0	#NULL!	4	0	0	0	0	0	0	168	1.68	0	1	#NULL!	#NULL!	2	2	1	2	1	3
E00120	#NULL!	#NULL!	#NULL!	25	2	0	0	22.2063	2	0	0	1	1	0	1	0	0	#NULL!	#NULL!	0	0	1	1	1	0	#NULL!	E1	0	1	#NULL!	2	0	0	0	0	0	0	163	1.63	1	1	#NULL!	#NULL!	1	1	0	1	2	2
E00121	#NULL!	#NULL!	#NULL!	20	1	0	0	23.8367	2	0	0	1	1	0	1	0	0	#NULL!	#NULL!	0	0	1	1	0	0	#NULL!	E1	0	2	#NULL!	4	0	0	0	0	0	0	175	1.75	0	1	#NULL!	#NULL!	1	1	0	2	2	5
E00122	#NULL!	#NULL!	#NULL!	41	6	0	0	18.2066	1	0	0	1	1	0	1	0	0	#NULL!	#NULL!	0	0	1	0	0	0	#NULL!	E1	0	1	#NULL!	1	0	0	0	0	0	0	169	1.69	1	1	#NULL!	#NULL!	1	1	1	2	2	4
E00123	#NULL!	#NULL!	#NULL!	29	3	#NULL!	0	19.4874	2	0	0	0	1	0	1	0	0	#NULL!	#NULL!	0	0	1	1	0	0	#NULL!	E1	0	1	#NULL!	4	0	0	0	0	0	0	174	1.74	0	1	#NULL!	#NULL!	1	1	0	1	1	1
E00124	#NULL!	#NULL!	#NULL!	26	3	0	0	20.3704	2	0	0	1	1	0	1	0	0	#NULL!	#NULL!	0	0	1	0	0	0	#NULL!	E1	0	2	#NULL!	1	0	0	0	0	0	0	180	1.8	0	1	#NULL!	#NULL!	1	1	0	1	1	2
E00125	#NULL!	#NULL!	#NULL!	19	1	0	0	20.7967	2	0	0	1	1	0	1	1	0	#NULL!	#NULL!	1	0	1	0	3	0	#NULL!	E1	0	3	#NULL!	4	0	0	0	0	0	0	167	1.67	0	1	#NULL!	#NULL!	1	1	0	3	3	8
E00126	#NULL!	#NULL!	#NULL!	18	1	0	0	17.6327	1	0	0	1	1	0	1	0	0	#NULL!	#NULL!	0	0	1	0	0	0	#NULL!	E1	0	2	#NULL!	3	0	0	0	0	0	0	175	1.75	0	1	#NULL!	#NULL!	1	1	0	1	1	1
E00127	#NULL!	#NULL!	#NULL!	23	2	0	0	20.7157	2	0	0	1	1	0	1	0	0	#NULL!	#NULL!	0	0	1	1	3	0	#NULL!	E1	0	2	#NULL!	1	0	0	0	0	0	0	173	1.73	0	1	#NULL!	#NULL!	1	1	0	3	2	8
E00128	#NULL!	#NULL!	#NULL!	25	2	0	0	19.3792	2	0	0	1	1	0	1	0	0	#NULL!	#NULL!	0	0	1	0	3	0	#NULL!	E1	0	4	#NULL!	3	0	0	0	0	0	0	173	1.73	0	1	#NULL!	#NULL!	1	1	0	1	2	2
E00129	#NULL!	#NULL!	#NULL!	20	1	0	0	34.6021	4	0	0	1	1	0	1	0	0	#NULL!	#NULL!	0	0	1	0	3	0	#NULL!	E1	0	3	#NULL!	1	0	0	0	0	0	0	119	1.19	0	1	#NULL!	#NULL!	1	1	0	2	2	5
E00130	#NULL!	#NULL!	#NULL!	19	1	0	0	21.7738	2	0	0	1	1	0	1	1	0	#NULL!	#NULL!	1	0	1	1	0	0	1	E1	0	2	#NULL!	3	0	0	1	0	0	0	166	1.66	0	1	#NULL!	#NULL!	1	1	1	3	2	6
E00131	#NULL!	#NULL!	#NULL!	38	5	0	0	21.4844	2	0	0	1	1	0	1	0	0	#NULL!	#NULL!	0	0	1	2	3	0	#NULL!	E1	0	1	#NULL!	4	0	0	0	0	0	0	160	1.6	0	1	#NULL!	#NULL!	1	1	0	2	1	3
E00132	#NULL!	#NULL!	#NULL!	45	6	0	0	19.3337	2	0	0	1	1	0	1	0	0	#NULL!	#NULL!	0	0	1	0	0	0	#NULL!	E1	0	2	#NULL!	4	0	0	0	0	0	0	164	1.64	0	1	#NULL!	#NULL!	1	4	0	1	1	1
E00133	#NULL!	#NULL!	#NULL!	40	5	0	0	23.634	2	0	0	1	1	0	1	0	0	#NULL!	#NULL!	0	0	1	1	1	0	#NULL!	E1	0	2	#NULL!	2	0	0	0	0	0	0	158	1.58	0	1	#NULL!	#NULL!	1	3	0	2	2	5
E00134	#NULL!	#NULL!	#NULL!	32	4	0	0	18.5185	2	0	0	1	1	0	1	0	0	#NULL!	#NULL!	0	0	1	2	2	0	#NULL!	E1	0	1	#NULL!	4	0	0	0	0	0	0	180	1.8	0	1	#NULL!	#NULL!	1	2	0	2	1	3
E00135	#NULL!	#NULL!	#NULL!	22	2	0	0	22.5827	2	0	0	1	1	0	1	0	0	#NULL!	#NULL!	0	0	1	1	0	0	#NULL!	E1	0	1	#NULL!	4	0	0	0	0	0	0	163	1.63	0	1	#NULL!	#NULL!	1	1	0	2	1	4
E00136	#NULL!	#NULL!	#NULL!	26	3	0	0	26.3465	3	0	0	1	1	0	1	0	0	#NULL!	#NULL!	0	0	1	0	2	0	#NULL!	E1	0	2	#NULL!	4	0	0	0	0	0	0	163	1.63	0	1	#NULL!	#NULL!	1	2	0	3	2	6
E00137	#NULL!	#NULL!	#NULL!	36	5	0	0	23.3011	2	0	0	1	1	1	1	0	0	#NULL!	#NULL!	0	0	1	0	0	0	#NULL!	E1	0	1	#NULL!	1	0	0	0	0	0	0	177	1.77	0	1	#NULL!	#NULL!	1	2	0	2	2	3
E00138	#NULL!	#NULL!	#NULL!	28	3	0	0	22.1591	2	0	0	1	1	0	1	0	0	#NULL!	#NULL!	0	0	1	1	0	0	#NULL!	E1	0	3	#NULL!	4	0	0	0	0	0	0	179	1.79	0	1	#NULL!	#NULL!	1	1	0	3	3	8
E00139	#NULL!	#NULL!	#NULL!	25	2	0	0	20.0692	2	0	0	1	1	0	1	0	0	#NULL!	#NULL!	0	0	1	0	0	0	#NULL!	E1	0	2	#NULL!	1	0	0	0	0	0	0	170	1.7	0	1	#NULL!	#NULL!	1	1	0	1	1	1
E00140	#NULL!	#NULL!	#NULL!	24	2	0	0	21.1073	2	0	0	1	1	0	1	0	0	#NULL!	#NULL!	0	0	1	0	0	0	#NULL!	E1	0	2	#NULL!	1	0	0	0	0	0	0	170	1.7	0	1	#NULL!	#NULL!	1	1	0	1	1	1
E00141	#NULL!	#NULL!	#NULL!	21	2	#NULL!	0	22.4913	2	0	0	0	1	1	1	0	0	#NULL!	#NULL!	0	0	1	0	0	0	#NULL!	E1	0	0	#NULL!	5	0	0	0	0	0	0	170	1.7	0	1	#NULL!	#NULL!	2	2	0	1	1	1
E00142	#NULL!	#NULL!	#NULL!	30	3	#NULL!	0	20.0474	2	0	0	0	1	0	1	0	0	#NULL!	#NULL!	0	0	1	2	0	0	#NULL!	E1	0	4	#NULL!	3	0	0	0	0	0	0	173	1.73	1	1	#NULL!	#NULL!	1	1	0	1	1	1
E00143	#NULL!	#NULL!	#NULL!	19	1	0	0	19.2653	2	0	0	1	1	0	1	0	0	#NULL!	#NULL!	0	0	1	2	1	0	#NULL!	E1	0	2	#NULL!	1	0	0	0	0	0	0	175	1.75	0	1	#NULL!	#NULL!	1	1	0	2	2	4
E00144	#NULL!	#NULL!	#NULL!	35	4	0	0	23.939	2	0	0	1	1	0	1	0	0	#NULL!	#NULL!	0	0	1	2	0	0	#NULL!	E1	0	1	#NULL!	3	0	0	0	0	0	0	171	1.71	0	1	#NULL!	#NULL!	1	3	0	3	2	6
E00145	#NULL!	#NULL!	#NULL!	35	4	0	0	19.5918	2	0	0	1	1	0	1	0	0	#NULL!	#NULL!	0	0	1	0	3	0	#NULL!	E1	0	1	#NULL!	4	0	0	0	0	0	0	175	1.75	0	1	#NULL!	#NULL!	1	2	0	1	2	1
E00146	#NULL!	#NULL!	#NULL!	19	1	0	0	17.5064	1	0	0	1	1	0	1	0	0	#NULL!	#NULL!	0	0	1	1	1	0	#NULL!	E1	0	2	#NULL!	1	0	0	0	0	0	0	169	1.69	0	1	#NULL!	#NULL!	1	1	0	1	2	2
E00147	1	1	1	72	7	0	1	18.0697	1	0	1	1	1	1	1	1	0	#NULL!	#NULL!	1	0	1	0	0	0	1	E1	0	0	#NULL!	3	0	0	1	0	1	0	168	1.68	0	1	#NULL!	#NULL!	2	3	1	1	1	1
E00148	1	1	1	40	5	0	0	19.7232	2	0	0	1	1	0	1	1	0	#NULL!	#NULL!	1	0	1	1	1	0	1	E1	0	1	#NULL!	1	0	0	0	0	0	0	170	1.7	0	1	#NULL!	#NULL!	1	1	1	1	1	1
E00149	#NULL!	#NULL!	#NULL!	30	3	0	0	19.7531	2	0	0	1	1	1	1	0	0	#NULL!	#NULL!	0	0	1	0	0	0	#NULL!	E1	0	0	#NULL!	1	0	0	0	0	0	0	180	1.8	0	1	#NULL!	#NULL!	2	2	0	1	2	1
E00150	#NULL!	#NULL!	#NULL!	58	7	0	1	21.0498	2	0	1	1	1	0	1	1	0	#NULL!	#NULL!	1	0	1	2	3	0	1	E1	0	1	#NULL!	4	0	0	1	0	0	1	173	1.73	0	1	#NULL!	#NULL!	1	3	1	3	1	7
E00151	#NULL!	#NULL!	#NULL!	27	3	0	0	18.75	2	0	0	1	1	0	1	0	0	#NULL!	#NULL!	0	0	1	0	0	0	#NULL!	E1	0	3	#NULL!	2	0	0	0	0	0	0	160	1.6	0	1	#NULL!	#NULL!	1	2	0	1	2	2
E00152	#NULL!	#NULL!	#NULL!	28	3	0	1	19.5918	2	0	0	1	1	0	1	0	0	#NULL!	#NULL!	0	0	1	0	0	0	#NULL!	E1	0	2	#NULL!	4	0	0	0	0	0	0	175	1.75	0	1	#NULL!	#NULL!	1	3	0	2	2	5
E00153	#NULL!	#NULL!	#NULL!	27	3	0	0	25.5354	3	0	0	1	1	1	1	0	0	#NULL!	#NULL!	0	0	1	2	3	0	#NULL!	E1	0	0	#NULL!	1	0	0	0	1	0	0	177	1.77	0	1	#NULL!	#NULL!	2	1	0	1	1	1
E00154	#NULL!	#NULL!	#NULL!	32	4	0	0	20.0617	2	0	0	1	1	1	1	0	0	#NULL!	#NULL!	0	0	1	0	0	0	#NULL!	E1	0	1	#NULL!	2	0	0	0	0	0	0	180	1.8	0	1	#NULL!	#NULL!	2	1	0	2	1	3
E00155	1	1	1	20	1	0	0	17.0433	1	0	0	1	1	1	1	1	0	#NULL!	#NULL!	1	0	1	1	0	0	#NULL!	E1	0	0	#NULL!	1	0	0	0	0	0	0	178	1.78	0	1	#NULL!	#NULL!	2	1	0	1	2	1
E00156	#NULL!	#NULL!	#NULL!	19	1	0	0	17.1753	1	0	0	1	1	0	1	0	0	#NULL!	#NULL!	0	0	1	0	0	0	#NULL!	E1	0	1	#NULL!	3	0	0	0	0	0	0	174	1.74	0	1	#NULL!	#NULL!	1	1	0	2	1	5
E00157	#NULL!	#NULL!	#NULL!	23	2	0	0	22.6562	2	0	0	1	1	0	1	0	0	#NULL!	#NULL!	0	0	1	0	0	0	1	E1	0	3	#NULL!	1	0	0	0	1	1	0	160	1.6	0	1	#NULL!	#NULL!	1	1	1	1	2	1
E00158	#NULL!	#NULL!	#NULL!	28	3	#NULL!	0	15.7407	1	0	0	0	1	1	1	0	0	#NULL!	#NULL!	0	0	1	2	3	0	#NULL!	E1	0	0	#NULL!	2	0	0	0	0	0	0	180	1.8	0	1	#NULL!	#NULL!	2	1	0	1	1	1
E00159	#NULL!	#NULL!	#NULL!	35	4	0	0	18.3058	1	0	0	1	1	0	1	0	0	#NULL!	#NULL!	0	0	1	0	0	0	#NULL!	E1	0	2	#NULL!	1	0	0	0	0	0	0	178	1.78	0	1	#NULL!	#NULL!	1	2	0	1	2	1
E00160	#NULL!	#NULL!	#NULL!	25	2	0	0	21.1553	2	0	0	1	1	0	1	0	0	#NULL!	#NULL!	0	0	1	0	0	0	#NULL!	E1	0	1	#NULL!	4	0	0	0	0	0	0	167	1.67	0	1	#NULL!	#NULL!	1	1	0	1	1	1
E00161	#NULL!	#NULL!	#NULL!	31	4	0	0	31.0979	4	0	0	1	1	0	1	0	0	#NULL!	#NULL!	0	0	1	0	0	0	#NULL!	E1	0	2	#NULL!	2	0	0	0	0	0	0	172	1.72	0	1	#NULL!	#NULL!	1	1	0	1	1	1
E00162	#NULL!	#NULL!	#NULL!	23	2	0	0	23.7387	2	0	0	1	1	0	1	0	0	#NULL!	#NULL!	0	0	1	1	2	0	#NULL!	E1	0	1	#NULL!	2	0	0	0	0	0	0	168	1.68	0	1	#NULL!	#NULL!	1	1	0	1	2	2
E00163	1	1	1	22	2	0	0	16.955	1	0	0	1	1	1	1	1	0	#NULL!	#NULL!	1	0	1	0	3	0	1	E1	0	0	#NULL!	2	0	0	0	0	0	0	170	1.7	0	1	#NULL!	#NULL!	2	1	0	1	2	1
E00164	#NULL!	#NULL!	#NULL!	38	5	#NULL!	0	18.726	2	0	0	0	1	0	1	0	0	#NULL!	#NULL!	0	0	1	0	0	0	#NULL!	E1	0	3	#NULL!	2	0	0	0	0	0	0	179	1.79	0	1	#NULL!	#NULL!	1	1	0	2	2	4
E00165	#NULL!	#NULL!	#NULL!	22	2	0	0	22.7732	2	0	0	1	1	1	1	0	0	#NULL!	#NULL!	0	0	1	0	1	0	#NULL!	E1	0	0	#NULL!	2	0	0	0	0	0	0	165	1.65	0	1	#NULL!	#NULL!	2	1	0	1	1	1
E00166	1	1	1	32	4	0	0	24.9649	#NULL!	0	0	1	1	0	1	1	0	#NULL!	#NULL!	1	0	1	0	0	0	1	E1	0	4	#NULL!	2	0	0	0	0	0	0	171	1.71	0	1	#NULL!	#NULL!	1	2	0	2	2	3
E00167	#NULL!	#NULL!	#NULL!	35	4	0	0	20.7008	2	0	0	1	1	1	1	0	0	#NULL!	#NULL!	0	0	1	1	0	0	#NULL!	E1	0	0	#NULL!	4	0	0	0	0	0	0	163	1.63	0	1	#NULL!	#NULL!	2	1	0	1	2	1
E00168	#NULL!	#NULL!	#NULL!	28	3	0	0	20.0617	2	0	0	1	1	0	1	0	0	#NULL!	#NULL!	0	0	1	0	0	0	#NULL!	E1	0	1	#NULL!	2	0	0	0	0	0	0	180	1.8	0	1	#NULL!	#NULL!	1	2	0	2	2	5
E00169	#NULL!	#NULL!	#NULL!	25	2	0	0	22.6757	2	0	0	1	1	1	1	0	0	#NULL!	#NULL!	0	0	1	2	2	0	#NULL!	E1	0	0	#NULL!	2	0	0	0	0	0	0	168	1.68	0	1	#NULL!	#NULL!	2	1	0	1	1	1
E00170	#NULL!	#NULL!	#NULL!	20	1	0	0	19.721	2	0	0	1	1	1	1	0	0	#NULL!	#NULL!	0	0	1	0	0	0	#NULL!	E1	0	0	#NULL!	4	0	0	0	0	0	0	167	1.67	0	1	#NULL!	#NULL!	2	1	0	2	2	4
E00171	#NULL!	#NULL!	#NULL!	26	3	0	0	27.4077	3	0	0	1	1	0	1	1	0	#NULL!	#NULL!	1	0	1	0	0	0	1	E1	0	1	#NULL!	3	0	0	0	0	0	0	154	1.54	0	1	#NULL!	#NULL!	1	2	1	1	2	2
E00172	#NULL!	#NULL!	#NULL!	23	2	0	0	25.8876	3	0	0	1	1	1	1	0	0	#NULL!	#NULL!	0	0	1	0	0	0	#NULL!	E1	0	2	#NULL!	2	0	0	0	0	0	0	156	1.56	0	1	#NULL!	#NULL!	1	2	0	1	3	1
E00173	#NULL!	#NULL!	#NULL!	22	2	0	0	21.3039	2	0	0	1	1	0	1	0	0	#NULL!	#NULL!	0	0	1	0	0	0	#NULL!	E1	0	3	#NULL!	4	0	0	0	0	0	0	165	1.65	0	1	#NULL!	#NULL!	1	1	0	1	3	2
E00174	#NULL!	#NULL!	#NULL!	35	4	0	0	20.7612	2	0	0	1	1	0	1	0	0	#NULL!	#NULL!	0	0	1	0	0	0	#NULL!	E1	0	1	#NULL!	4	0	0	0	0	0	0	170	1.7	0	1	#NULL!	#NULL!	1	2	0	1	2	1
E00175	#NULL!	#NULL!	#NULL!	34	4	0	0	28.699	3	0	0	1	1	0	1	0	0	#NULL!	#NULL!	0	0	1	0	0	0	#NULL!	E1	0	3	#NULL!	2	0	0	0	0	0	0	168	1.68	0	1	#NULL!	#NULL!	1	2	0	3	2	7
E00176	#NULL!	#NULL!	#NULL!	37	5	0	0	19.9432	2	0	0	1	1	0	1	0	0	#NULL!	#NULL!	0	0	1	0	0	0	#NULL!	E1	0	0	#NULL!	2	0	0	0	0	0	0	172	1.72	0	1	#NULL!	#NULL!	2	2	0	3	1	6
E00177	#NULL!	#NULL!	#NULL!	25	2	0	0	18.3655	1	0	0	1	1	0	1	0	0	#NULL!	#NULL!	0	0	1	0	0	0	#NULL!	E1	0	1	#NULL!	2	0	0	0	0	0	0	165	1.65	0	1	#NULL!	#NULL!	1	2	0	2	4	4
E00178	#NULL!	#NULL!	#NULL!	20	1	0	0	19.6752	2	0	0	1	1	0	1	0	0	#NULL!	#NULL!	0	0	1	2	3	0	#NULL!	E1	0	1	#NULL!	2	0	0	0	0	0	0	161	1.61	0	1	#NULL!	#NULL!	1	1	0	1	2	1
E00179	#NULL!	#NULL!	#NULL!	24	2	0	0	21.3675	2	0	0	1	1	0	1	0	0	#NULL!	#NULL!	0	0	1	0	0	0	#NULL!	E1	0	1	#NULL!	4	0	0	0	0	0	0	156	1.56	0	1	#NULL!	#NULL!	1	3	0	3	2	6
E00180	#NULL!	#NULL!	#NULL!	33	4	0	0	19.8347	2	0	0	1	1	0	1	0	0	#NULL!	#NULL!	0	0	1	2	3	0	1	E1	0	3	#NULL!	3	0	0	0	0	0	0	165	1.65	0	1	#NULL!	#NULL!	1	2	0	2	2	3
E00181	#NULL!	#NULL!	#NULL!	29	3	#NULL!	0	22.0386	2	0	0	0	1	0	1	1	0	#NULL!	#NULL!	1	0	1	2	3	0	1	E1	0	2	#NULL!	3	0	0	0	0	0	0	165	1.65	0	1	#NULL!	#NULL!	1	2	0	2	1	4
E00182	#NULL!	#NULL!	#NULL!	32	4	#NULL!	0	24.1288	2	0	0	0	1	0	1	0	0	#NULL!	#NULL!	0	0	1	0	0	0	#NULL!	E1	0	1	#NULL!	3	0	0	0	0	0	0	159	1.59	0	1	#NULL!	#NULL!	1	1	0	3	2	8
E00183	#NULL!	#NULL!	#NULL!	47	7	#NULL!	0	24.5089	2	0	0	0	1	0	1	0	0	#NULL!	#NULL!	0	0	1	0	0	0	#NULL!	E1	0	1	#NULL!	2	0	0	0	0	0	0	169	1.69	0	1	#NULL!	#NULL!	1	3	0	2	1	3
E00184	#NULL!	#NULL!	#NULL!	35	4	#NULL!	0	20.8611	2	0	0	0	1	1	1	0	0	#NULL!	#NULL!	0	0	1	0	3	0	#NULL!	E1	0	0	#NULL!	2	0	0	0	0	0	0	171	1.71	0	1	#NULL!	#NULL!	2	2	0	3	1	7
E00185	#NULL!	#NULL!	#NULL!	29	3	#NULL!	0	21.6713	2	0	1	0	1	1	1	0	0	#NULL!	#NULL!	0	0	1	0	0	0	1	E1	0	0	#NULL!	2	0	0	1	0	0	1	165	1.65	0	1	#NULL!	#NULL!	2	1	1	1	1	1
E00186	#NULL!	#NULL!	#NULL!	18	1	#NULL!	0	20.1771	2	0	0	0	1	1	1	0	0	#NULL!	#NULL!	0	0	1	0	0	0	#NULL!	E1	0	0	#NULL!	2	0	0	0	0	0	0	171	1.71	0	1	#NULL!	#NULL!	2	1	0	3	2	6
E00187	#NULL!	#NULL!	#NULL!	22	2	#NULL!	0	21.7738	2	0	0	0	1	0	1	0	0	#NULL!	#NULL!	0	0	1	0	0	0	#NULL!	E1	0	1	#NULL!	1	0	0	0	0	0	0	166	1.66	0	1	#NULL!	#NULL!	1	2	0	1	1	2
E00188	#NULL!	#NULL!	#NULL!	25	2	0	0	20.3125	2	0	0	1	1	0	1	0	0	#NULL!	#NULL!	0	0	1	0	0	0	#NULL!	E1	0	1	#NULL!	2	0	0	0	0	0	0	160	1.6	0	1	#NULL!	#NULL!	1	1	0	1	1	2
E00189	#NULL!	#NULL!	#NULL!	24	2	0	0	20.2449	2	0	0	1	1	0	1	0	0	#NULL!	#NULL!	0	0	1	0	0	0	#NULL!	E1	0	1	#NULL!	1	0	0	0	0	0	0	175	1.75	0	1	#NULL!	#NULL!	1	2	0	2	2	3
E00190	#NULL!	#NULL!	#NULL!	25	2	0	0	20.0288	2	0	0	1	1	0	1	0	0	#NULL!	#NULL!	0	0	1	0	0	0	#NULL!	E1	0	1	#NULL!	4	0	0	0	0	0	0	158	1.58	0	1	#NULL!	#NULL!	1	1	0	1	1	1
E00191	#NULL!	#NULL!	#NULL!	30	3	0	0	21.8573	2	0	0	1	1	0	1	1	0	#NULL!	#NULL!	1	0	1	0	3	0	1	E1	0	2	#NULL!	2	0	0	1	0	0	0	184	1.84	0	1	#NULL!	#NULL!	1	1	1	1	1	1
E00192	#NULL!	#NULL!	#NULL!	26	3	0	0	19.9481	2	0	0	1	1	1	1	0	0	#NULL!	#NULL!	0	0	1	0	0	0	#NULL!	E1	0	0	#NULL!	2	0	0	0	0	0	0	163	1.63	0	1	#NULL!	#NULL!	2	1	0	1	1	1
E00193	#NULL!	#NULL!	#NULL!	39	5	0	0	18.5596	2	0	0	1	1	0	1	0	0	#NULL!	#NULL!	0	0	1	0	0	0	1	E1	0	1	#NULL!	2	0	0	0	0	0	0	190	1.9	0	1	#NULL!	#NULL!	1	3	1	1	1	1
E00194	#NULL!	#NULL!	#NULL!	25	2	0	0	18.8092	2	0	0	1	1	1	1	0	0	#NULL!	#NULL!	0	0	1	2	1	0	#NULL!	E1	0	0	#NULL!	4	0	0	0	0	0	0	171	1.71	0	1	#NULL!	#NULL!	2	1	0	4	1	20
E00195	#NULL!	#NULL!	#NULL!	65	7	0	0	20.679	2	0	0	1	1	1	1	0	0	#NULL!	#NULL!	0	0	1	0	0	0	#NULL!	E1	0	0	#NULL!	2	0	0	0	0	0	0	180	1.8	0	1	#NULL!	#NULL!	2	2	0	1	2	1
E00196	#NULL!	#NULL!	#NULL!	34	4	0	0	20.202	2	0	0	1	1	0	1	0	0	#NULL!	#NULL!	0	0	1	1	1	0	#NULL!	E1	0	2	#NULL!	1	0	0	0	0	0	0	165	1.65	0	1	#NULL!	#NULL!	1	1	0	1	3	2
E00197	#NULL!	#NULL!	#NULL!	22	2	0	0	21.9671	2	0	0	1	1	0	1	0	0	#NULL!	#NULL!	0	0	1	0	0	0	#NULL!	E1	0	1	#NULL!	1	0	0	0	0	0	0	168	1.68	0	1	#NULL!	#NULL!	1	1	0	1	1	1
E00198	#NULL!	#NULL!	#NULL!	27	3	0	0	25.8264	3	0	1	1	1	0	1	0	0	#NULL!	#NULL!	0	0	1	0	0	0	#NULL!	E1	0	2	#NULL!	2	0	0	0	0	0	0	176	1.76	0	1	#NULL!	#NULL!	1	2	0	2	1	4
E00199	#NULL!	#NULL!	#NULL!	24	2	0	0	20.7967	2	0	0	1	1	0	1	0	0	#NULL!	#NULL!	0	0	1	0	0	0	#NULL!	E1	0	2	#NULL!	1	0	0	0	0	0	0	167	1.67	0	1	#NULL!	#NULL!	1	2	0	1	2	2
E00200	#NULL!	#NULL!	#NULL!	33	4	0	0	17.2389	1	0	0	1	1	0	1	0	0	#NULL!	#NULL!	0	0	1	0	0	0	#NULL!	E1	0	4	#NULL!	2	0	0	0	0	0	0	185	1.85	0	1	#NULL!	#NULL!	1	1	0	1	1	2
E00202	#NULL!	#NULL!	#NULL!	24	2	0	0	#NULL!	#NULL!	0	0	1	1	0	1	0	0	#NULL!	#NULL!	0	0	1	0	1	0	#NULL!	E1	0	2	#NULL!	1	0	0	0	0	0	0	888	8.88	0	1	#NULL!	#NULL!	1	1	0	1	2	1
E00203	#NULL!	#NULL!	#NULL!	22	2	0	0	20.0155	2	0	0	1	1	1	1	0	0	#NULL!	#NULL!	0	0	1	0	0	0	#NULL!	E1	0	0	#NULL!	4	0	0	0	0	0	0	176	1.76	0	1	#NULL!	#NULL!	2	1	0	2	2	4
E00204	#NULL!	#NULL!	#NULL!	23	2	#NULL!	0	19.4874	2	0	0	0	1	0	1	0	0	#NULL!	#NULL!	0	0	1	1	1	0	#NULL!	E1	0	2	#NULL!	3	0	0	0	0	0	0	174	1.74	0	1	#NULL!	#NULL!	1	1	0	1	2	1
E00205	#NULL!	#NULL!	#NULL!	19	1	0	1	20.3244	2	0	0	1	1	0	1	0	0	#NULL!	#NULL!	0	0	1	0	0	0	#NULL!	E1	0	4	#NULL!	2	0	0	0	0	0	0	163	1.63	0	1	#NULL!	#NULL!	1	1	0	2	2	3
E00206	#NULL!	#NULL!	#NULL!	21	2	0	0	20.202	2	0	0	1	1	0	1	0	0	#NULL!	#NULL!	0	0	1	0	0	0	#NULL!	E1	0	1	#NULL!	1	0	0	0	0	0	0	165	1.65	0	1	#NULL!	#NULL!	1	1	0	2	2	3
E00207	#NULL!	#NULL!	#NULL!	21	2	0	0	19.433	2	0	0	1	1	0	1	0	0	#NULL!	#NULL!	0	0	1	0	0	0	#NULL!	E1	0	1	#NULL!	1	0	0	0	0	0	0	162	1.62	0	1	#NULL!	#NULL!	1	3	0	3	1	7
E00208	#NULL!	#NULL!	#NULL!	20	1	0	0	23.597	2	0	1	1	1	0	1	0	0	#NULL!	#NULL!	0	0	1	0	0	0	#NULL!	E1	0	1	#NULL!	1	0	0	0	1	0	0	171	1.71	0	1	#NULL!	#NULL!	1	1	0	3	3	8
E00209	#NULL!	#NULL!	#NULL!	38	5	0	0	21.7993	2	0	0	1	1	1	1	0	0	#NULL!	#NULL!	0	0	1	0	0	0	#NULL!	E1	0	1	#NULL!	3	0	0	0	0	0	0	170	1.7	0	1	#NULL!	#NULL!	1	1	0	1	2	1
E00210	#NULL!	#NULL!	#NULL!	18	1	#NULL!	0	19.0311	2	0	0	0	1	0	1	0	0	#NULL!	#NULL!	0	0	1	1	1	0	#NULL!	E1	0	1	#NULL!	1	0	0	0	0	0	0	170	1.7	0	1	#NULL!	#NULL!	1	1	0	2	2	3
E00211	#NULL!	#NULL!	#NULL!	18	1	#NULL!	0	20.7612	2	0	0	0	1	0	1	0	0	#NULL!	#NULL!	0	0	1	0	0	0	#NULL!	E1	0	1	#NULL!	1	0	0	0	1	0	0	170	1.7	0	1	#NULL!	#NULL!	1	1	0	1	1	2
E00212	#NULL!	#NULL!	#NULL!	25	2	0	0	19.2672	2	0	0	1	1	0	1	0	0	#NULL!	#NULL!	0	0	1	1	1	0	#NULL!	E1	0	2	#NULL!	1	0	0	0	0	0	0	172	1.72	0	1	#NULL!	#NULL!	1	1	0	1	1	1
E00213	#NULL!	#NULL!	#NULL!	32	4	#NULL!	0	18.8092	2	0	0	0	1	0	1	0	0	#NULL!	#NULL!	0	0	1	0	0	0	#NULL!	E1	0	3	#NULL!	1	0	0	0	0	0	0	171	1.71	0	1	#NULL!	#NULL!	1	1	0	2	2	4
E00214	#NULL!	#NULL!	#NULL!	18	1	#NULL!	0	16.0231	1	0	0	0	1	0	1	0	0	#NULL!	#NULL!	0	0	1	2	2	0	#NULL!	E1	0	1	#NULL!	2	0	0	0	0	0	0	158	1.58	0	1	#NULL!	#NULL!	1	1	0	1	1	1
E00215	#NULL!	#NULL!	#NULL!	26	3	#NULL!	0	21.7738	2	0	0	0	1	0	1	0	0	#NULL!	#NULL!	0	0	1	2	2	0	#NULL!	E1	0	1	#NULL!	1	0	0	0	0	0	0	166	1.66	0	1	#NULL!	#NULL!	1	1	0	3	2	7
E00216	#NULL!	#NULL!	#NULL!	19	1	0	0	21.7738	2	0	0	1	1	0	1	0	0	#NULL!	#NULL!	0	0	1	0	0	0	#NULL!	E1	0	1	#NULL!	4	0	0	0	0	0	0	166	1.66	0	1	#NULL!	#NULL!	1	1	0	1	1	2
E00217	1	1	1	18	1	0	0	19.8177	2	0	0	1	1	0	1	1	0	#NULL!	#NULL!	1	0	1	2	3	0	1	E1	0	1	#NULL!	4	0	0	1	0	0	0	174	1.74	0	1	#NULL!	#NULL!	1	1	1	2	1	3
E00218	#NULL!	#NULL!	#NULL!	26	3	0	0	18.8272	2	0	0	1	1	0	1	0	0	#NULL!	#NULL!	0	0	1	1	0	0	#NULL!	E1	0	3	#NULL!	2	0	0	0	0	0	0	180	1.8	0	1	#NULL!	#NULL!	1	1	0	3	2	6
E00219	#NULL!	#NULL!	#NULL!	18	1	0	0	17.5781	1	0	0	1	1	0	1	0	0	#NULL!	#NULL!	0	0	1	0	0	0	#NULL!	E1	0	2	#NULL!	2	0	0	0	0	0	0	160	1.6	0	1	#NULL!	#NULL!	1	1	0	1	2	2
E00220	#NULL!	#NULL!	#NULL!	18	1	#NULL!	0	18.1449	1	0	0	0	1	0	1	0	0	#NULL!	#NULL!	0	0	1	0	0	0	#NULL!	E1	0	1	#NULL!	1	0	0	0	0	0	0	166	1.66	0	1	#NULL!	#NULL!	1	1	0	1	2	1
E00221	#NULL!	#NULL!	#NULL!	22	2	#NULL!	0	23.1834	2	0	0	0	1	1	1	0	0	#NULL!	#NULL!	0	0	1	1	0	0	#NULL!	E1	0	1	#NULL!	2	0	0	0	0	0	0	170	1.7	0	1	#NULL!	#NULL!	1	1	0	2	4	4
E00222	#NULL!	#NULL!	#NULL!	30	3	#NULL!	0	21.4844	2	0	0	0	1	1	1	0	0	#NULL!	#NULL!	0	0	1	1	3	0	#NULL!	E1	0	1	#NULL!	4	0	0	0	0	0	0	160	1.6	0	1	#NULL!	#NULL!	1	1	0	2	2	4
E00223	#NULL!	#NULL!	#NULL!	28	3	0	0	25.0995	3	0	0	1	1	0	1	0	0	#NULL!	#NULL!	0	0	1	2	3	0	#NULL!	E1	0	2	#NULL!	1	0	0	0	0	0	0	167	1.67	0	1	#NULL!	#NULL!	1	2	0	1	2	2
E00224	#NULL!	#NULL!	#NULL!	28	3	0	0	16.901	1	0	0	1	1	0	1	0	0	#NULL!	#NULL!	0	0	1	0	0	0	#NULL!	E1	0	1	#NULL!	1	0	0	0	0	0	0	172	1.72	0	1	#NULL!	#NULL!	1	1	0	1	2	1
E00225	#NULL!	#NULL!	#NULL!	18	1	0	0	16.7872	1	0	0	1	1	0	1	0	0	#NULL!	#NULL!	0	0	1	1	0	0	#NULL!	E1	0	1	#NULL!	3	0	0	0	0	0	0	176	1.76	0	1	#NULL!	#NULL!	1	2	0	1	2	1
E00226	#NULL!	#NULL!	#NULL!	25	2	0	0	20.4152	2	0	0	1	1	0	1	0	0	#NULL!	#NULL!	0	0	1	0	0	0	#NULL!	E1	0	2	#NULL!	1	0	0	0	0	0	0	170	1.7	0	1	#NULL!	#NULL!	1	1	0	1	3	2
E00227	#NULL!	#NULL!	#NULL!	38	5	#NULL!	0	24.977	#NULL!	0	0	0	1	1	1	0	0	#NULL!	#NULL!	0	0	1	0	0	0	#NULL!	E1	0	1	#NULL!	4	0	0	0	0	0	0	165	1.65	0	1	#NULL!	#NULL!	1	2	0	3	2	6
E00228	#NULL!	#NULL!	#NULL!	19	1	#NULL!	0	29.1736	3	0	0	0	1	1	1	0	0	#NULL!	#NULL!	0	0	1	0	0	0	#NULL!	E1	0	4	#NULL!	4	0	0	0	0	0	0	141	1.41	0	1	#NULL!	#NULL!	1	1	0	2	1	5
E00229	#NULL!	#NULL!	#NULL!	22	2	#NULL!	0	20.0692	2	0	0	0	1	0	1	0	0	#NULL!	#NULL!	0	0	1	0	0	0	#NULL!	E1	0	1	#NULL!	2	0	0	0	0	0	0	170	1.7	0	1	#NULL!	#NULL!	1	1	0	1	3	2
E00230	#NULL!	#NULL!	#NULL!	18	1	#NULL!	0	22.6562	2	0	0	0	1	1	1	0	0	#NULL!	#NULL!	0	0	1	0	0	0	#NULL!	E1	0	1	#NULL!	2	0	0	0	0	0	0	160	1.6	0	1	#NULL!	#NULL!	1	1	0	2	2	5
E00231	#NULL!	#NULL!	#NULL!	22	2	0	0	21.4844	2	0	0	1	1	0	1	0	0	#NULL!	#NULL!	0	0	1	0	0	0	#NULL!	E1	0	1	#NULL!	1	0	0	0	0	0	0	160	1.6	0	1	#NULL!	#NULL!	1	1	0	3	2	8
E00233	#NULL!	#NULL!	#NULL!	45	6	0	0	21.4533	2	0	0	1	1	1	1	0	0	#NULL!	#NULL!	0	0	1	1	1	0	#NULL!	E1	0	1	#NULL!	3	0	0	0	0	0	0	170	1.7	0	1	#NULL!	#NULL!	1	2	0	2	2	4
E00234	#NULL!	#NULL!	#NULL!	20	1	0	0	15.7808	1	0	0	1	1	0	1	0	0	#NULL!	#NULL!	0	0	1	1	0	0	#NULL!	E1	0	1	#NULL!	4	0	0	0	0	0	0	178	1.78	0	1	#NULL!	#NULL!	1	1	0	1	1	1
E00235	#NULL!	#NULL!	#NULL!	25	2	0	0	19.2653	2	0	0	1	1	1	1	0	0	#NULL!	#NULL!	0	0	1	0	0	0	#NULL!	E1	0	1	#NULL!	1	0	0	0	0	0	0	175	1.75	0	1	#NULL!	#NULL!	1	2	0	1	1	2
E00236	#NULL!	#NULL!	#NULL!	58	7	0	0	23.939	2	0	0	1	1	1	1	0	0	#NULL!	#NULL!	0	0	1	0	0	0	#NULL!	E1	0	1	#NULL!	2	0	0	0	0	0	0	171	1.71	0	1	#NULL!	#NULL!	1	2	0	3	2	8
E00237	1	1	1	45	6	#NULL!	0	19.3772	2	0	0	0	1	0	1	0	0	#NULL!	#NULL!	0	0	1	0	0	0	#NULL!	E1	0	1	#NULL!	4	0	0	1	0	0	1	170	1.7	0	1	#NULL!	#NULL!	1	1	0	1	3	1
E00238	#NULL!	#NULL!	#NULL!	20	1	#NULL!	0	23.8087	2	0	0	0	1	0	1	0	0	#NULL!	#NULL!	0	0	1	0	0	0	#NULL!	E1	0	3	#NULL!	4	0	0	0	0	0	0	169	1.69	1	1	#NULL!	#NULL!	1	1	0	3	2	6
E00239	#NULL!	#NULL!	#NULL!	20	1	#NULL!	0	17.7154	1	0	0	0	1	0	1	0	0	#NULL!	#NULL!	0	0	1	0	0	0	#NULL!	E1	0	1	#NULL!	2	0	0	0	0	0	0	168	1.68	0	1	#NULL!	#NULL!	1	1	0	2	2	4
E00240	#NULL!	#NULL!	#NULL!	34	4	0	1	23.3067	2	0	0	1	1	0	1	0	0	#NULL!	#NULL!	0	0	1	0	0	0	#NULL!	E1	0	5	#NULL!	5	0	0	0	0	0	0	167	1.67	0	1	#NULL!	#NULL!	1	2	0	1	3	1
E00241	#NULL!	#NULL!	#NULL!	36	5	0	0	23.1834	2	0	0	1	1	0	1	0	0	#NULL!	#NULL!	0	0	1	0	0	0	#NULL!	E1	0	0	#NULL!	1	0	0	0	0	0	0	170	1.7	0	1	#NULL!	#NULL!	1	2	0	1	1	2
E00242	1	1	1	30	3	1	0	17.0935	1	0	1	0	1	0	1	0	0	#NULL!	#NULL!	1	1	1	1	2	0	#NULL!	E1	0	4	#NULL!	3	0	0	1	0	0	0	181	1.81	0	1	#NULL!	#NULL!	1	2	1	1	1	2
E00243	#NULL!	#NULL!	#NULL!	30	3	#NULL!	0	21.5139	2	0	0	0	1	0	1	0	0	#NULL!	#NULL!	1	0	1	0	0	0	#NULL!	E1	0	2	#NULL!	3	0	0	0	0	0	0	167	1.67	0	1	#NULL!	#NULL!	1	2	0	2	1	5
E00244	#NULL!	#NULL!	#NULL!	18	1	#NULL!	0	19.2653	2	0	0	0	1	0	1	0	0	#NULL!	#NULL!	0	0	1	0	0	0	#NULL!	E1	0	1	#NULL!	2	0	0	0	0	0	0	175	1.75	0	1	#NULL!	#NULL!	1	1	0	1	2	2
E00245	#NULL!	#NULL!	#NULL!	20	1	#NULL!	0	16.1354	1	0	0	0	1	0	1	0	0	#NULL!	#NULL!	0	0	1	2	2	0	1	E1	0	1	#NULL!	1	0	0	1	0	0	0	167	1.67	0	1	#NULL!	#NULL!	1	1	1	3	2	6
E00246	#NULL!	#NULL!	#NULL!	18	1	0	0	19.721	2	0	0	0	1	0	1	0	0	#NULL!	#NULL!	0	0	1	2	0	0	#NULL!	E1	0	1	#NULL!	1	0	0	0	0	0	0	167	1.67	0	1	#NULL!	#NULL!	1	1	0	2	2	5
E00247	1	1	1	25	2	#NULL!	1	18.2857	1	0	1	0	1	0	1	1	0	#NULL!	#NULL!	1	0	1	0	0	0	1	E1	0	2	#NULL!	1	0	0	1	0	0	1	175	1.75	0	1	#NULL!	#NULL!	1	1	1	1	2	1
E00248	#NULL!	#NULL!	#NULL!	19	1	0	0	18.2066	1	0	0	1	1	0	1	0	0	#NULL!	#NULL!	0	0	1	0	0	0	#NULL!	E1	0	1	#NULL!	1	0	0	0	0	0	0	169	1.69	0	1	#NULL!	#NULL!	1	1	0	1	1	2
E00249	#NULL!	#NULL!	#NULL!	21	2	0	0	17.301	1	0	0	1	1	0	1	0	0	#NULL!	#NULL!	0	0	1	1	3	0	#NULL!	E1	0	1	#NULL!	1	0	0	0	0	0	0	170	1.7	0	1	#NULL!	#NULL!	1	1	0	1	3	1
E00250	#NULL!	#NULL!	#NULL!	20	1	0	0	18.7328	2	0	0	1	1	0	1	0	0	#NULL!	#NULL!	0	0	1	0	0	0	#NULL!	E1	0	2	#NULL!	1	0	0	0	0	0	0	165	1.65	0	1	#NULL!	#NULL!	1	1	0	1	1	1
E00251	#NULL!	#NULL!	#NULL!	29	3	0	0	14.6814	1	0	0	1	1	0	1	0	0	#NULL!	#NULL!	0	0	1	1	3	0	#NULL!	E1	0	2	#NULL!	4	0	0	0	0	0	0	190	1.9	0	1	#NULL!	#NULL!	1	1	0	1	1	1
E00253	#NULL!	#NULL!	#NULL!	21	2	#NULL!	0	19.7232	2	0	0	0	1	0	1	0	0	#NULL!	#NULL!	0	0	1	0	0	0	#NULL!	E1	0	1	#NULL!	2	0	0	0	0	0	0	170	1.7	0	1	#NULL!	#NULL!	1	1	0	2	3	4
E00254	#NULL!	#NULL!	#NULL!	31	4	0	0	23.939	2	0	0	1	1	0	1	0	0	#NULL!	#NULL!	0	0	1	0	0	0	#NULL!	E1	0	1	#NULL!	1	0	0	0	0	0	0	171	1.71	0	1	#NULL!	#NULL!	1	1	0	1	2	2
E00255	1	1	1	25	2	#NULL!	0	20.1771	2	0	0	0	1	0	1	1	0	#NULL!	#NULL!	1	0	1	1	1	0	1	E1	0	2	#NULL!	1	0	0	0	0	0	0	171	1.71	0	1	#NULL!	#NULL!	1	1	1	1	2	1
E00256	#NULL!	#NULL!	#NULL!	20	1	0	0	17.1563	1	0	0	1	1	0	1	0	0	#NULL!	#NULL!	0	0	1	1	3	0	#NULL!	E1	0	1	#NULL!	4	0	0	0	0	0	0	169	1.69	0	1	#NULL!	#NULL!	1	1	0	1	2	1
E00257	#NULL!	#NULL!	#NULL!	32	4	#NULL!	0	27.6817	3	0	0	0	1	0	1	0	0	#NULL!	#NULL!	0	0	1	2	3	0	#NULL!	E1	0	3	#NULL!	1	0	0	0	0	0	0	170	1.7	0	1	#NULL!	#NULL!	1	1	0	2	2	4
E00258	#NULL!	#NULL!	#NULL!	27	3	0	0	18.937	2	0	0	1	1	1	1	0	0	#NULL!	#NULL!	0	0	1	0	0	0	#NULL!	E1	0	2	#NULL!	1	0	0	0	0	0	0	178	1.78	0	1	#NULL!	#NULL!	1	2	0	1	1	2
E00259	#NULL!	#NULL!	#NULL!	28	3	0	0	16.6205	1	0	0	1	1	0	1	0	0	#NULL!	#NULL!	0	0	1	2	1	0	#NULL!	E1	0	3	#NULL!	1	0	0	0	0	0	0	190	1.9	0	1	#NULL!	#NULL!	1	2	0	1	1	1
E00260	#NULL!	#NULL!	#NULL!	23	2	0	0	18.5596	2	0	0	1	1	0	1	0	0	#NULL!	#NULL!	0	0	1	0	1	0	#NULL!	E1	0	1	#NULL!	1	0	0	0	0	0	0	190	1.9	0	1	#NULL!	#NULL!	1	1	0	1	1	1
E00261	1	1	1	32	4	0	1	20.5191	2	0	0	1	1	1	1	0	0	#NULL!	#NULL!	1	0	1	0	0	0	#NULL!	E1	0	0	#NULL!	4	0	0	1	0	0	0	171	1.71	0	1	#NULL!	#NULL!	2	1	1	1	2	2
E00262	#NULL!	#NULL!	#NULL!	28	3	0	0	18.5596	2	0	0	1	1	0	1	0	0	#NULL!	#NULL!	0	0	1	0	2	0	#NULL!	E1	0	1	#NULL!	1	0	0	0	0	0	0	190	1.9	0	1	#NULL!	#NULL!	1	1	0	1	1	1
E00264	#NULL!	#NULL!	#NULL!	28	3	0	0	22.2291	2	0	0	1	1	0	1	0	0	#NULL!	#NULL!	0	0	1	1	1	0	#NULL!	E1	0	1	#NULL!	4	0	0	0	0	0	0	171	1.71	0	1	#NULL!	#NULL!	1	1	0	3	3	8
E00266	#NULL!	#NULL!	#NULL!	23	2	0	0	23.5294	2	0	0	1	1	0	1	0	0	#NULL!	#NULL!	0	0	1	0	0	0	#NULL!	E1	0	1	#NULL!	3	0	0	0	0	0	0	170	1.7	0	1	#NULL!	#NULL!	1	2	0	2	3	4
E00267	#NULL!	#NULL!	#NULL!	23	2	0	0	20.4152	2	0	1	1	1	1	1	0	0	#NULL!	#NULL!	0	0	1	0	0	0	#NULL!	E1	0	0	#NULL!	1	0	0	1	1	0	0	170	1.7	0	1	#NULL!	#NULL!	2	1	1	1	1	1
E00268	#NULL!	#NULL!	#NULL!	24	2	#NULL!	0	16.6205	1	0	0	0	1	0	1	0	0	#NULL!	#NULL!	0	0	1	0	0	0	#NULL!	E1	0	1	#NULL!	4	0	0	0	0	0	0	190	1.9	0	1	#NULL!	#NULL!	1	2	0	2	2	4
E00269	#NULL!	#NULL!	#NULL!	26	3	0	0	19.8685	2	0	0	1	1	0	1	0	0	#NULL!	#NULL!	0	0	1	0	0	0	#NULL!	E1	0	2	#NULL!	4	0	0	0	0	0	0	185	1.85	0	1	#NULL!	#NULL!	1	1	0	1	1	1
E00270	#NULL!	#NULL!	#NULL!	20	1	#NULL!	0	21.7993	2	0	0	0	1	0	1	0	0	#NULL!	#NULL!	0	0	1	0	0	0	#NULL!	E1	0	2	#NULL!	1	0	0	0	0	0	0	170	1.7	0	1	#NULL!	#NULL!	1	1	0	2	3	3
E00271	#NULL!	#NULL!	#NULL!	33	4	#NULL!	0	16.6545	1	0	0	0	1	0	1	0	0	#NULL!	#NULL!	0	0	1	0	0	0	#NULL!	E1	0	2	#NULL!	1	0	0	0	0	0	0	185	1.85	0	1	#NULL!	#NULL!	1	1	0	1	1	1
E00272	#NULL!	#NULL!	#NULL!	20	1	0	0	18.8092	2	0	0	1	1	0	1	0	0	#NULL!	#NULL!	0	0	1	0	2	0	#NULL!	E1	0	1	#NULL!	1	0	0	0	0	0	0	171	1.71	0	1	#NULL!	#NULL!	1	1	0	2	1	3
E00273	#NULL!	#NULL!	#NULL!	25	2	0	0	19.8141	2	0	0	1	1	1	1	0	0	#NULL!	#NULL!	0	0	1	1	2	0	#NULL!	E1	0	1	#NULL!	4	0	0	0	0	0	0	162	1.62	0	1	#NULL!	#NULL!	1	2	0	1	1	1
E00274	#NULL!	#NULL!	#NULL!	28	3	0	0	24.623	2	0	0	1	1	0	1	0	0	#NULL!	#NULL!	0	0	1	0	0	0	#NULL!	E1	0	1	#NULL!	1	0	0	0	0	0	0	171	1.71	0	1	#NULL!	#NULL!	1	1	0	2	2	3
E00275	1	1	1	27	3	0	0	17.62	1	0	0	1	1	0	1	0	0	#NULL!	#NULL!	0	0	1	0	0	0	#NULL!	E1	0	2	#NULL!	2	0	0	0	0	0	0	195	1.95	1	1	#NULL!	#NULL!	1	3	0	1	2	1
E00276	#NULL!	#NULL!	#NULL!	25	2	0	0	22.8571	2	0	0	1	1	0	1	0	0	#NULL!	#NULL!	0	0	1	2	0	0	#NULL!	E1	0	1	#NULL!	2	0	0	0	0	0	0	175	1.75	0	1	#NULL!	#NULL!	1	1	0	1	2	1
E00277	#NULL!	#NULL!	#NULL!	21	2	0	0	24.8358	2	0	0	1	1	1	1	0	0	#NULL!	#NULL!	0	0	1	0	0	0	#NULL!	E1	0	1	#NULL!	1	0	0	0	1	1	0	158	1.58	0	1	#NULL!	#NULL!	1	1	0	2	1	5
E00278	#NULL!	#NULL!	#NULL!	22	2	#NULL!	0	22.1453	2	0	0	0	1	0	1	0	0	#NULL!	#NULL!	0	0	1	1	3	0	#NULL!	E1	0	2	#NULL!	2	0	0	0	0	0	0	170	1.7	0	1	#NULL!	#NULL!	1	1	0	2	2	3
E00279	#NULL!	#NULL!	#NULL!	32	4	0	0	23.3091	2	0	0	1	1	1	1	0	0	#NULL!	#NULL!	0	0	1	0	0	0	#NULL!	E1	0	2	#NULL!	4	0	0	0	0	0	0	155	1.55	0	1	#NULL!	#NULL!	1	1	0	4	2	11
E00280	#NULL!	#NULL!	#NULL!	21	2	0	0	18.4425	#NULL!	0	0	1	1	1	1	1	0	#NULL!	#NULL!	1	0	1	0	0	0	1	E1	0	1	#NULL!	4	0	0	0	0	0	0	163	1.63	0	1	#NULL!	#NULL!	1	1	0	1	1	2
E00281	#NULL!	#NULL!	#NULL!	34	4	0	0	22.571	2	0	0	1	1	0	1	0	0	#NULL!	#NULL!	0	0	1	0	0	0	#NULL!	E1	0	6	#NULL!	4	0	0	0	0	0	0	171	1.71	0	1	#NULL!	#NULL!	1	2	0	3	2	6
E00282	#NULL!	#NULL!	#NULL!	33	4	0	0	22.8928	2	0	0	1	1	1	1	0	0	#NULL!	#NULL!	0	0	1	0	0	0	#NULL!	E1	0	3	#NULL!	2	0	0	0	0	0	0	155	1.55	0	1	#NULL!	#NULL!	1	1	0	3	2	7
E00283	#NULL!	#NULL!	#NULL!	26	3	0	0	21.7776	2	0	0	1	1	0	1	0	0	#NULL!	#NULL!	0	0	1	0	0	0	#NULL!	E1	0	6	#NULL!	4	0	0	0	0	0	0	178	1.78	0	1	#NULL!	#NULL!	1	1	0	2	3	4
E00284	#NULL!	#NULL!	#NULL!	35	4	0	0	23.8367	2	0	0	1	1	0	1	0	0	#NULL!	#NULL!	0	0	1	1	0	0	#NULL!	E1	0	1	#NULL!	4	0	0	0	0	0	0	175	1.75	0	1	#NULL!	#NULL!	1	2	0	3	2	7
E00285	#NULL!	#NULL!	#NULL!	25	2	#NULL!	1	18.726	2	0	0	0	1	1	1	1	0	#NULL!	#NULL!	1	0	1	0	0	0	1	E1	0	4	#NULL!	2	0	0	0	0	0	0	179	1.79	0	1	#NULL!	#NULL!	1	1	0	2	2	3
E00286	#NULL!	#NULL!	#NULL!	23	2	#NULL!	0	21.6413	2	0	0	0	1	0	1	0	0	#NULL!	#NULL!	0	0	1	0	0	0	#NULL!	E1	0	1	#NULL!	4	0	0	0	0	0	0	152	1.52	0	1	#NULL!	#NULL!	1	1	0	1	2	1
E00287	#NULL!	#NULL!	#NULL!	28	3	0	0	26.6749	3	0	0	1	1	0	1	0	0	#NULL!	#NULL!	0	0	1	0	0	0	#NULL!	E1	0	5	#NULL!	4	0	0	0	0	1	0	171	1.71	0	1	#NULL!	#NULL!	1	1	0	1	2	1
E00288	#NULL!	#NULL!	#NULL!	23	2	0	0	22.0386	2	0	0	1	1	0	1	0	0	#NULL!	#NULL!	0	0	1	0	0	0	#NULL!	E1	0	2	#NULL!	4	0	0	0	0	0	0	165	1.65	0	1	#NULL!	#NULL!	1	1	0	4	1	16
E00289	#NULL!	#NULL!	#NULL!	27	3	0	0	18.6851	2	0	0	1	1	1	1	1	0	#NULL!	#NULL!	1	0	1	0	0	0	#NULL!	E1	0	0	#NULL!	1	0	0	0	0	0	0	170	1.7	0	1	#NULL!	#NULL!	2	1	0	1	2	1
E00290	#NULL!	#NULL!	#NULL!	40	5	0	0	20.8117	2	0	0	1	1	1	1	0	0	#NULL!	#NULL!	0	0	1	0	0	0	#NULL!	E1	0	1	#NULL!	1	0	0	0	0	0	0	155	1.55	0	1	#NULL!	#NULL!	1	1	0	1	1	1
E00291	#NULL!	#NULL!	#NULL!	21	2	0	0	15.625	1	0	0	1	1	0	1	0	0	#NULL!	#NULL!	0	0	1	0	0	0	#NULL!	E1	0	1	#NULL!	1	0	0	0	0	0	0	160	1.6	0	1	#NULL!	#NULL!	1	1	0	1	1	1
E00292	1	1	1	18	1	0	0	23.1111	2	0	0	1	1	1	1	1	0	#NULL!	#NULL!	1	0	1	1	0	0	#NULL!	E1	0	1	#NULL!	1	0	0	0	0	0	0	150	1.5	0	1	#NULL!	#NULL!	1	1	0	1	1	2
E00293	#NULL!	#NULL!	#NULL!	21	2	0	0	22.4913	2	0	0	1	1	0	1	0	0	#NULL!	#NULL!	0	0	1	0	1	0	#NULL!	E1	0	1	#NULL!	1	0	0	0	0	0	0	170	1.7	0	1	#NULL!	#NULL!	1	1	0	1	2	1
E00294	#NULL!	#NULL!	#NULL!	62	7	0	0	22.8374	2	0	0	1	1	1	1	0	0	#NULL!	#NULL!	0	0	1	0	0	0	#NULL!	E1	0	0	#NULL!	2	0	0	0	0	0	0	170	1.7	0	1	#NULL!	#NULL!	2	1	0	1	2	1
E00295	#NULL!	#NULL!	#NULL!	20	1	0	0	24.974	#NULL!	0	0	1	1	1	1	0	0	#NULL!	#NULL!	0	0	1	0	0	0	#NULL!	E1	0	1	#NULL!	4	0	0	0	0	0	0	155	1.55	0	1	#NULL!	#NULL!	1	1	0	2	1	5
E00296	#NULL!	#NULL!	#NULL!	18	1	#NULL!	0	19.5312	2	0	0	0	1	0	1	0	0	#NULL!	#NULL!	0	0	1	0	0	0	#NULL!	E1	0	1	#NULL!	2	0	0	0	0	0	0	160	1.6	0	1	#NULL!	#NULL!	1	1	0	1	1	1
E00297	#NULL!	#NULL!	#NULL!	18	1	0	0	16.609	1	0	0	1	1	1	1	0	0	#NULL!	#NULL!	0	0	1	0	0	0	#NULL!	E1	0	1	#NULL!	2	0	0	0	0	0	0	170	1.7	0	1	#NULL!	#NULL!	1	1	0	3	2	6
E00298	#NULL!	#NULL!	#NULL!	18	1	#NULL!	0	21.3599	2	0	0	0	1	0	1	0	0	#NULL!	#NULL!	0	0	1	0	0	0	#NULL!	E1	0	1	#NULL!	1	0	0	0	0	0	0	159	1.59	0	1	#NULL!	#NULL!	1	1	0	2	4	5
E00299	#NULL!	#NULL!	#NULL!	21	2	#NULL!	0	18.9388	2	0	0	0	1	0	1	0	0	#NULL!	#NULL!	0	0	1	0	0	0	#NULL!	E1	0	1	#NULL!	2	0	0	0	0	0	0	175	1.75	0	1	#NULL!	#NULL!	1	1	0	1	2	2
E00300	#NULL!	#NULL!	#NULL!	22	2	0	0	23.5102	2	0	0	1	1	0	1	0	0	#NULL!	#NULL!	0	0	1	0	0	0	#NULL!	E1	0	2	#NULL!	4	0	0	0	0	0	0	175	1.75	0	1	#NULL!	#NULL!	1	1	0	1	1	1
E00301	#NULL!	#NULL!	#NULL!	21	2	0	0	18.2857	1	0	0	1	1	0	1	0	0	#NULL!	#NULL!	0	0	1	0	0	0	#NULL!	E1	0	3	#NULL!	2	0	0	0	0	0	0	175	1.75	0	1	#NULL!	#NULL!	1	1	0	2	1	3
E00302	#NULL!	#NULL!	#NULL!	20	1	0	0	23.3056	2	0	0	1	1	1	1	0	0	#NULL!	#NULL!	0	0	1	0	0	0	#NULL!	E1	0	1	#NULL!	2	0	0	0	0	0	0	145	1.45	0	1	#NULL!	#NULL!	1	1	0	3	2	6
E00303	#NULL!	#NULL!	#NULL!	20	1	0	0	18.4672	#NULL!	0	0	1	1	0	1	0	0	#NULL!	#NULL!	0	0	1	0	0	0	#NULL!	E1	0	1	#NULL!	2	0	0	0	0	0	0	171	1.71	0	1	#NULL!	#NULL!	1	1	0	1	3	2
E00304	#NULL!	#NULL!	#NULL!	22	2	0	0	19.1358	2	0	0	1	1	0	1	0	0	#NULL!	#NULL!	0	0	1	0	0	0	#NULL!	E1	0	2	#NULL!	2	0	0	0	0	0	0	180	1.8	0	1	#NULL!	#NULL!	1	1	0	1	3	2
E00305	#NULL!	#NULL!	#NULL!	19	1	0	0	22.8928	2	0	0	1	1	1	1	0	0	#NULL!	#NULL!	0	0	1	0	0	0	#NULL!	E1	0	1	#NULL!	4	0	0	0	0	0	0	155	1.55	0	1	#NULL!	#NULL!	2	1	0	2	1	5
E00306	#NULL!	#NULL!	#NULL!	35	4	0	0	19.7531	2	0	0	1	1	0	1	0	0	#NULL!	#NULL!	0	0	1	1	0	0	#NULL!	E1	0	1	#NULL!	1	0	0	0	0	0	0	180	1.8	0	1	#NULL!	#NULL!	1	2	0	3	2	7
E00307	#NULL!	#NULL!	#NULL!	27	3	0	0	19.5717	2	0	0	1	1	0	1	0	0	#NULL!	#NULL!	0	0	1	1	0	0	#NULL!	E1	0	1	#NULL!	1	0	0	0	0	0	0	163	1.63	0	1	#NULL!	#NULL!	1	1	0	1	2	1
E00308	#NULL!	#NULL!	#NULL!	29	3	0	0	17.7154	1	0	0	1	1	0	1	0	0	#NULL!	#NULL!	0	0	1	2	0	0	#NULL!	E1	0	1	#NULL!	3	0	0	0	0	0	0	168	1.68	0	1	#NULL!	#NULL!	1	1	0	3	2	6
E00309	#NULL!	#NULL!	#NULL!	19	1	#NULL!	0	17.4776	1	0	0	0	1	0	1	0	0	#NULL!	#NULL!	0	0	1	0	1	0	#NULL!	E1	0	3	#NULL!	1	0	0	0	0	0	0	179	1.79	0	1	#NULL!	#NULL!	1	1	0	1	2	2
E00310	#NULL!	#NULL!	#NULL!	19	1	0	0	16.901	1	0	0	1	1	0	1	0	0	#NULL!	#NULL!	0	0	1	2	3	0	#NULL!	E1	0	1	#NULL!	1	0	0	0	0	0	0	172	1.72	0	1	#NULL!	#NULL!	1	1	0	2	1	4
E00311	#NULL!	#NULL!	#NULL!	54	7	0	0	27.7671	3	0	0	1	1	0	1	0	0	#NULL!	#NULL!	0	0	1	0	0	0	#NULL!	E1	0	3	#NULL!	1	0	0	0	0	0	0	153	1.53	0	1	#NULL!	#NULL!	1	1	0	2	3	3
E00312	#NULL!	#NULL!	#NULL!	37	5	0	0	18.1312	1	0	0	1	1	0	1	0	0	#NULL!	#NULL!	0	0	1	0	0	0	#NULL!	E1	0	2	#NULL!	2	0	0	0	0	0	0	154	1.54	0	1	#NULL!	#NULL!	1	1	0	1	1	1
E00313	#NULL!	#NULL!	#NULL!	37	5	#NULL!	0	20.5714	2	0	0	0	1	0	1	0	0	#NULL!	#NULL!	0	0	1	0	0	0	#NULL!	E1	0	4	#NULL!	1	0	0	0	0	0	0	175	1.75	0	1	#NULL!	#NULL!	1	1	0	1	2	2
E00314	#NULL!	#NULL!	#NULL!	45	6	0	0	16.901	1	0	0	1	1	0	1	0	0	#NULL!	#NULL!	0	0	1	1	3	0	#NULL!	E1	0	1	#NULL!	3	0	0	0	0	0	0	172	1.72	0	1	#NULL!	#NULL!	1	2	0	2	2	4
E00315	#NULL!	#NULL!	#NULL!	22	2	0	0	20.6575	2	0	0	1	1	0	1	0	0	#NULL!	#NULL!	0	0	1	0	0	0	#NULL!	E1	0	1	#NULL!	4	0	0	0	0	0	0	169	1.69	0	1	#NULL!	#NULL!	1	1	0	1	1	1
E00316	#NULL!	#NULL!	#NULL!	27	3	0	0	25.2092	3	0	0	1	1	0	1	0	0	#NULL!	#NULL!	0	0	1	0	0	0	#NULL!	E1	0	2	#NULL!	4	0	0	0	0	0	0	169	1.69	0	1	#NULL!	#NULL!	1	1	0	3	2	8
E00317	3	2	2	28	3	0	0	19.3772	2	0	0	1	1	0	1	1	0	0	0	1	0	1	2	2	0	#NULL!	E1	0	1	2	4	0	0	0	0	0	1	170	1.7	0	1	2	2	1	1	0	1	3	1
E00318	#NULL!	#NULL!	#NULL!	48	7	0	0	22.0932	2	0	0	1	1	0	1	0	0	#NULL!	#NULL!	0	0	1	0	0	0	#NULL!	E1	0	4	#NULL!	2	0	0	0	0	0	0	178	1.78	0	1	#NULL!	#NULL!	1	2	0	3	2	7
E00319	#NULL!	#NULL!	#NULL!	41	6	0	0	18.1449	1	0	0	1	1	1	1	0	0	#NULL!	#NULL!	0	0	1	1	1	0	#NULL!	E1	0	0	#NULL!	4	0	0	0	0	0	0	166	1.66	0	1	#NULL!	#NULL!	2	2	0	1	1	1
E00320	#NULL!	#NULL!	#NULL!	40	5	0	0	24.2215	2	0	0	1	1	0	1	0	0	#NULL!	#NULL!	0	0	1	0	0	0	#NULL!	E1	0	1	#NULL!	3	0	0	0	0	0	0	170	1.7	0	1	#NULL!	#NULL!	1	1	0	2	2	5
E00321	#NULL!	#NULL!	#NULL!	26	3	#NULL!	0	19.1516	2	0	0	0	1	0	1	0	0	#NULL!	#NULL!	0	0	1	0	0	0	#NULL!	E1	0	2	#NULL!	1	0	0	0	0	0	0	177	1.77	0	1	#NULL!	#NULL!	1	1	0	2	2	4
E00322	#NULL!	#NULL!	#NULL!	22	2	0	0	18.8707	2	0	0	1	1	0	1	1	0	#NULL!	#NULL!	1	0	1	0	0	0	#NULL!	E1	0	2	#NULL!	4	0	0	1	0	0	0	166	1.66	0	1	#NULL!	#NULL!	1	1	1	4	2	12
E00323	#NULL!	#NULL!	#NULL!	28	3	#NULL!	0	21.3859	2	0	0	0	1	0	1	0	0	#NULL!	#NULL!	0	0	1	0	0	0	#NULL!	E1	0	2	#NULL!	1	0	0	0	0	0	0	177	1.77	0	1	#NULL!	#NULL!	1	1	0	1	2	1
E00324	#NULL!	#NULL!	#NULL!	18	1	0	0	23.4375	2	0	0	1	1	1	1	0	0	#NULL!	#NULL!	0	0	1	0	1	0	#NULL!	E1	0	0	#NULL!	2	0	0	0	0	0	0	160	1.6	0	1	#NULL!	#NULL!	2	1	0	1	2	1
E00325	#NULL!	#NULL!	#NULL!	19	1	0	0	18.5132	2	0	0	1	1	0	1	0	0	#NULL!	#NULL!	0	0	1	0	0	0	#NULL!	E1	0	2	#NULL!	1	0	0	0	0	0	0	177	1.77	0	1	#NULL!	#NULL!	1	1	0	2	1	3
E00326	#NULL!	#NULL!	#NULL!	18	1	0	0	19.9481	2	0	0	1	1	0	1	0	0	#NULL!	#NULL!	0	0	1	1	0	0	#NULL!	E1	0	1	#NULL!	1	0	0	0	0	0	0	163	1.63	0	1	#NULL!	#NULL!	1	1	0	2	2	4
E00327	#NULL!	#NULL!	#NULL!	36	5	0	0	22.0386	2	0	0	1	1	0	1	0	0	#NULL!	#NULL!	0	0	1	0	0	0	#NULL!	E1	0	1	#NULL!	1	0	0	0	0	0	0	165	1.65	0	1	#NULL!	#NULL!	1	1	0	1	2	2
E00328	#NULL!	#NULL!	#NULL!	30	3	0	0	21.6128	2	0	0	1	1	1	1	0	0	#NULL!	#NULL!	0	0	1	2	3	0	#NULL!	E1	0	1	#NULL!	1	0	0	0	0	0	0	168	1.68	0	1	#NULL!	#NULL!	1	1	0	3	3	6
E00329	#NULL!	#NULL!	#NULL!	30	3	0	0	29.4118	3	0	0	1	1	0	1	0	0	#NULL!	#NULL!	0	0	1	0	2	0	#NULL!	E1	0	2	#NULL!	1	0	0	0	0	0	0	170	1.7	0	1	#NULL!	#NULL!	1	2	0	2	2	3
E00330	#NULL!	#NULL!	#NULL!	18	1	0	0	20.8209	2	0	0	1	1	0	1	0	0	#NULL!	#NULL!	0	0	1	0	0	0	#NULL!	E1	0	2	#NULL!	4	0	0	0	0	0	0	164	1.64	0	1	#NULL!	#NULL!	1	1	0	3	2	6
E00331	#NULL!	#NULL!	#NULL!	20	1	0	0	23.4375	2	0	0	1	1	0	1	0	0	#NULL!	#NULL!	0	0	1	0	0	0	#NULL!	E1	0	1	#NULL!	1	0	0	0	0	0	0	160	1.6	0	1	#NULL!	#NULL!	1	1	0	1	1	1
E00332	#NULL!	#NULL!	#NULL!	20	1	0	0	15.9439	1	0	0	1	1	0	1	0	0	#NULL!	#NULL!	0	0	1	0	0	0	#NULL!	E1	0	2	#NULL!	2	0	0	0	0	0	0	168	1.68	0	1	#NULL!	#NULL!	1	1	0	1	1	1
E00333	#NULL!	#NULL!	#NULL!	32	4	#NULL!	0	20.6193	2	0	0	0	1	0	1	0	0	#NULL!	#NULL!	0	0	1	0	0	0	#NULL!	E1	0	1	#NULL!	2	0	0	0	0	0	0	172	1.72	0	1	#NULL!	#NULL!	1	1	0	1	1	1
E00334	#NULL!	#NULL!	#NULL!	21	2	0	0	17.5926	1	0	0	1	1	1	1	0	0	#NULL!	#NULL!	0	0	1	0	1	0	#NULL!	E1	0	3	#NULL!	3	0	0	0	0	0	0	180	1.8	0	1	#NULL!	#NULL!	1	1	0	2	2	4
E00335	#NULL!	#NULL!	#NULL!	38	5	0	0	20.7612	2	0	0	1	1	0	1	0	0	#NULL!	#NULL!	0	0	1	0	0	0	#NULL!	E1	0	1	#NULL!	1	0	0	0	0	0	0	170	1.7	0	1	#NULL!	#NULL!	1	2	0	1	3	2
E00336	#NULL!	#NULL!	#NULL!	23	2	0	0	17.704	1	0	0	1	1	0	1	0	0	#NULL!	#NULL!	0	0	1	2	0	0	#NULL!	E1	0	2	#NULL!	1	0	0	0	0	0	0	181	1.81	0	1	#NULL!	#NULL!	1	1	0	3	2	9
E00337	#NULL!	#NULL!	#NULL!	25	2	0	0	24.6914	2	0	0	1	1	0	1	0	0	#NULL!	#NULL!	0	0	1	0	0	0	#NULL!	E1	0	1	#NULL!	1	0	0	0	0	0	0	180	1.8	0	1	#NULL!	#NULL!	1	1	0	2	3	3
E00338	#NULL!	#NULL!	#NULL!	23	2	0	0	19.1571	2	0	0	1	1	0	1	0	0	#NULL!	#NULL!	0	0	1	2	3	0	#NULL!	E1	0	2	#NULL!	1	0	0	0	0	0	0	174	1.74	0	1	#NULL!	#NULL!	1	5	0	2	2	4
E00339	#NULL!	#NULL!	#NULL!	19	1	0	0	15.917	1	0	0	1	1	0	1	0	0	#NULL!	#NULL!	0	0	1	1	3	0	#NULL!	E1	0	3	#NULL!	1	0	0	0	0	0	0	170	1.7	0	1	#NULL!	#NULL!	1	1	0	2	1	4
E00340	#NULL!	#NULL!	#NULL!	18	1	0	0	25.4291	3	0	0	1	1	0	1	0	0	#NULL!	#NULL!	0	0	1	0	0	0	#NULL!	E1	0	2	#NULL!	1	0	0	0	0	0	0	143	1.43	0	1	#NULL!	#NULL!	1	1	0	2	2	3
E00341	#NULL!	#NULL!	#NULL!	20	1	0	0	17.1468	1	0	0	1	1	0	1	0	0	#NULL!	#NULL!	0	0	1	0	0	0	#NULL!	E1	0	2	#NULL!	4	0	0	0	0	0	0	162	1.62	0	1	#NULL!	#NULL!	1	1	0	2	2	5
E00342	#NULL!	#NULL!	#NULL!	24	2	0	0	18.7783	2	0	0	1	1	0	1	0	0	#NULL!	#NULL!	0	0	1	0	0	0	#NULL!	E1	0	2	#NULL!	3	0	0	0	0	0	0	168	1.68	0	1	#NULL!	#NULL!	1	1	0	1	1	1
E00343	#NULL!	#NULL!	#NULL!	20	1	0	0	18.9619	2	0	0	1	1	0	1	0	0	#NULL!	#NULL!	0	0	1	0	0	0	#NULL!	E1	0	1	#NULL!	1	0	0	0	0	0	0	164	1.64	0	1	#NULL!	#NULL!	1	1	0	1	1	2
E00344	#NULL!	#NULL!	#NULL!	23	2	0	0	21.7738	2	0	0	1	1	1	1	0	0	#NULL!	#NULL!	0	0	1	0	0	0	#NULL!	E1	0	2	#NULL!	1	0	0	0	0	0	0	166	1.66	0	1	#NULL!	#NULL!	1	1	0	1	1	1
E00345	#NULL!	#NULL!	#NULL!	18	1	0	0	21.3039	2	0	0	1	1	0	1	0	0	#NULL!	#NULL!	0	0	1	0	0	0	#NULL!	E1	0	2	#NULL!	1	0	0	0	0	0	0	165	1.65	1	1	#NULL!	#NULL!	1	1	0	2	2	3
E00346	#NULL!	#NULL!	#NULL!	18	1	0	0	18.0697	1	0	0	1	1	1	1	0	0	#NULL!	#NULL!	0	0	1	0	0	0	#NULL!	E1	0	1	#NULL!	2	0	0	0	0	0	0	168	1.68	0	1	#NULL!	#NULL!	1	1	0	1	1	1
E00347	#NULL!	#NULL!	#NULL!	22	2	0	0	23.2254	2	0	0	1	1	0	1	0	0	#NULL!	#NULL!	0	0	1	0	0	0	#NULL!	E1	0	3	#NULL!	2	0	0	0	0	0	0	166	1.66	0	1	#NULL!	#NULL!	1	1	0	1	2	2
E00348	#NULL!	#NULL!	#NULL!	20	1	0	0	18.5901	2	0	0	1	1	0	1	0	0	#NULL!	#NULL!	0	0	1	0	0	0	#NULL!	E1	0	1	#NULL!	1	0	0	0	0	0	0	164	1.64	0	1	#NULL!	#NULL!	1	1	0	1	1	1
E00349	#NULL!	#NULL!	#NULL!	24	2	#NULL!	0	24.7252	2	0	0	0	1	0	1	0	0	#NULL!	#NULL!	0	0	1	2	1	0	#NULL!	E1	0	2	#NULL!	1	0	0	0	0	0	0	173	1.73	0	1	#NULL!	#NULL!	1	1	0	1	1	1
E00350	#NULL!	#NULL!	#NULL!	20	1	0	0	14.317	1	0	0	1	1	0	1	0	0	#NULL!	#NULL!	0	0	1	#NULL!	0	0	#NULL!	E1	0	2	#NULL!	4	0	0	0	0	0	0	185	1.85	0	1	#NULL!	#NULL!	1	1	0	1	1	1
E00351	#NULL!	#NULL!	#NULL!	27	3	0	0	19.052	2	0	0	1	1	0	1	0	0	#NULL!	#NULL!	0	0	1	0	0	0	#NULL!	E1	0	2	#NULL!	4	0	0	0	0	0	0	162	1.62	0	1	#NULL!	#NULL!	1	2	0	1	1	2
E00352	#NULL!	#NULL!	#NULL!	20	1	0	0	14.0124	1	0	0	1	1	0	1	0	0	#NULL!	#NULL!	0	0	1	0	0	0	#NULL!	E1	0	2	#NULL!	1	0	0	0	0	0	0	187	1.87	0	1	#NULL!	#NULL!	1	1	0	1	1	1
E00353	#NULL!	#NULL!	#NULL!	26	3	0	0	21.9713	2	0	0	1	1	0	1	0	0	#NULL!	#NULL!	0	0	1	2	1	0	1	E1	0	1	#NULL!	4	0	0	0	0	0	0	172	1.72	0	1	#NULL!	#NULL!	1	2	0	2	2	4
E00354	#NULL!	#NULL!	#NULL!	32	4	0	0	26.1224	3	0	0	1	1	0	1	0	0	#NULL!	#NULL!	0	0	1	2	0	0	#NULL!	E1	0	1	#NULL!	1	0	0	0	0	0	0	175	1.75	0	1	#NULL!	#NULL!	1	2	0	1	2	1
E00355	#NULL!	#NULL!	#NULL!	41	6	0	0	16.9172	1	0	0	1	1	0	1	0	0	#NULL!	#NULL!	0	0	1	2	0	0	#NULL!	E1	0	1	#NULL!	4	0	0	0	0	0	0	177	1.77	0	1	#NULL!	#NULL!	1	2	0	3	2	9
E00356	#NULL!	#NULL!	#NULL!	19	1	0	0	17.5771	1	0	0	1	1	0	1	0	0	#NULL!	#NULL!	0	0	1	0	0	0	#NULL!	E1	0	1	#NULL!	1	0	0	0	0	0	0	172	1.72	0	1	#NULL!	#NULL!	1	1	0	1	1	1
E00357	#NULL!	#NULL!	#NULL!	28	3	0	0	18.5185	2	0	0	1	1	1	1	0	0	#NULL!	#NULL!	0	0	1	2	3	0	#NULL!	E1	0	0	#NULL!	3	0	0	0	0	0	0	180	1.8	0	1	#NULL!	#NULL!	2	1	0	2	2	5
E00358	#NULL!	#NULL!	#NULL!	22	2	0	0	20.2812	2	0	0	1	1	0	1	0	0	#NULL!	#NULL!	0	0	1	0	0	0	#NULL!	E1	0	2	#NULL!	4	0	0	0	0	0	0	172	1.72	0	1	#NULL!	#NULL!	1	2	0	3	1	8
E00359	#NULL!	#NULL!	#NULL!	23	2	0	0	23.6713	2	0	0	1	1	1	1	0	0	#NULL!	#NULL!	0	0	1	2	1	0	#NULL!	E1	0	0	#NULL!	2	0	0	0	0	0	0	178	1.78	0	1	#NULL!	#NULL!	2	1	0	2	3	3
E00360	#NULL!	#NULL!	#NULL!	61	7	#NULL!	0	23.4375	2	0	0	0	1	0	1	0	0	#NULL!	#NULL!	0	0	1	0	0	0	#NULL!	E1	0	4	#NULL!	1	0	0	0	0	0	0	160	1.6	0	1	#NULL!	#NULL!	1	2	0	2	2	5
E00361	#NULL!	#NULL!	#NULL!	22	2	#NULL!	0	19.2672	2	0	0	0	1	0	1	0	0	#NULL!	#NULL!	0	0	1	0	0	0	#NULL!	E1	0	1	#NULL!	1	0	0	0	0	0	0	172	1.72	0	1	#NULL!	#NULL!	1	1	0	2	2	4
E00362	#NULL!	#NULL!	#NULL!	23	2	0	0	21.7738	2	0	0	1	1	0	1	0	0	#NULL!	#NULL!	0	0	1	0	0	0	#NULL!	E1	0	2	#NULL!	2	0	0	0	0	0	0	166	1.66	0	1	#NULL!	#NULL!	1	1	0	3	2	9
E00363	#NULL!	#NULL!	#NULL!	20	1	0	0	22.68	2	0	0	1	1	1	1	0	0	#NULL!	#NULL!	0	0	1	0	0	0	#NULL!	E1	0	0	#NULL!	4	0	0	0	0	0	0	164	1.64	0	1	#NULL!	#NULL!	2	1	0	2	2	3
E00365	#NULL!	#NULL!	#NULL!	24	2	0	0	19.6752	2	0	0	1	1	1	1	0	0	#NULL!	#NULL!	0	0	1	0	0	0	#NULL!	E1	0	0	#NULL!	1	0	0	0	0	0	0	161	1.61	0	1	#NULL!	#NULL!	2	2	0	1	1	1
E00366	#NULL!	#NULL!	#NULL!	21	2	#NULL!	0	21.2585	2	0	0	0	1	0	1	0	0	#NULL!	#NULL!	0	0	1	1	1	0	#NULL!	E1	0	1	#NULL!	4	0	0	0	0	0	0	168	1.68	0	1	#NULL!	#NULL!	1	2	0	2	2	4
E00367	#NULL!	#NULL!	#NULL!	56	7	0	0	26.1427	3	0	0	1	1	1	1	0	0	#NULL!	#NULL!	0	0	1	0	0	0	#NULL!	E1	0	1	#NULL!	1	0	0	0	0	0	0	154	1.54	0	1	#NULL!	#NULL!	1	2	0	1	2	1
E00368	#NULL!	#NULL!	#NULL!	19	1	0	0	23.0546	2	0	0	1	1	0	1	0	0	#NULL!	#NULL!	0	0	1	1	0	0	#NULL!	E1	0	1	#NULL!	4	0	0	0	0	0	0	173	1.73	0	1	#NULL!	#NULL!	1	1	0	3	2	6
E00369	#NULL!	#NULL!	#NULL!	45	6	0	0	22.2291	2	0	0	1	1	0	1	0	0	#NULL!	#NULL!	0	0	1	0	0	0	#NULL!	E1	0	3	#NULL!	4	0	0	0	0	0	0	171	1.71	0	1	#NULL!	#NULL!	1	2	0	2	3	4
E00370	#NULL!	#NULL!	#NULL!	36	5	0	0	17.5064	1	0	0	1	1	0	1	0	0	#NULL!	#NULL!	0	0	1	2	3	0	#NULL!	E1	0	2	#NULL!	1	0	0	0	0	0	0	169	1.69	0	1	#NULL!	#NULL!	1	2	0	1	2	2
E00371	#NULL!	#NULL!	#NULL!	35	4	#NULL!	0	25.7812	3	0	0	0	1	0	1	0	0	#NULL!	#NULL!	0	0	1	0	0	0	#NULL!	E1	0	1	#NULL!	1	0	0	0	0	0	0	160	1.6	0	1	#NULL!	#NULL!	1	2	0	1	1	1
E00372	#NULL!	#NULL!	#NULL!	23	2	0	0	21.6713	2	0	0	1	1	0	1	0	0	#NULL!	#NULL!	0	0	1	1	1	0	#NULL!	E1	0	2	#NULL!	3	0	0	0	0	0	0	165	1.65	0	1	#NULL!	#NULL!	1	1	0	1	2	2
E00373	#NULL!	#NULL!	#NULL!	20	1	#NULL!	0	18.726	2	0	0	0	1	1	1	0	0	#NULL!	#NULL!	0	0	1	0	0	0	#NULL!	E1	0	0	#NULL!	2	0	0	0	0	0	0	179	1.79	0	1	#NULL!	#NULL!	2	1	0	1	2	1
E00374	#NULL!	#NULL!	#NULL!	30	3	0	0	23.1473	2	0	0	1	1	1	1	0	0	#NULL!	#NULL!	0	0	1	0	0	0	#NULL!	E1	0	0	#NULL!	1	0	0	0	0	0	0	161	1.61	0	1	#NULL!	#NULL!	2	3	0	2	2	5
E00375	#NULL!	#NULL!	#NULL!	25	2	0	0	24.6181	2	0	0	1	1	0	1	0	0	#NULL!	#NULL!	0	0	1	1	0	0	#NULL!	E1	0	2	#NULL!	5	0	0	0	0	0	0	178	1.78	0	1	#NULL!	#NULL!	1	1	0	1	3	2
E00376	#NULL!	#NULL!	#NULL!	55	7	0	0	20.3704	2	0	0	1	1	0	1	0	0	#NULL!	#NULL!	0	0	1	0	0	0	#NULL!	E1	0	1	#NULL!	1	0	0	0	0	0	0	180	1.8	0	1	#NULL!	#NULL!	1	1	0	1	2	1
E00378	#NULL!	#NULL!	#NULL!	27	3	0	0	#NULL!	#NULL!	0	0	1	1	0	1	0	0	#NULL!	#NULL!	0	0	1	1	0	0	#NULL!	E1	0	1	#NULL!	5	0	0	0	0	0	0	888	8.88	0	1	#NULL!	#NULL!	1	1	0	2	1	5
E00379	#NULL!	#NULL!	#NULL!	19	1	0	0	14.9955	1	0	0	1	1	0	1	0	0	#NULL!	#NULL!	0	0	1	2	1	0	#NULL!	E1	0	4	#NULL!	1	0	0	0	0	0	0	188	1.88	0	1	#NULL!	#NULL!	1	1	0	2	2	4
E00381	#NULL!	#NULL!	#NULL!	28	3	0	0	17.8248	1	0	0	1	1	0	1	0	0	#NULL!	#NULL!	0	0	1	1	3	0	#NULL!	E1	0	1	#NULL!	1	0	0	0	0	0	0	188	1.88	0	1	#NULL!	#NULL!	1	1	0	2	3	5
E00382	#NULL!	#NULL!	#NULL!	19	1	0	0	15.5613	1	0	0	1	1	0	1	0	0	#NULL!	#NULL!	0	0	1	0	0	0	#NULL!	E1	0	6	#NULL!	1	0	0	0	0	0	0	188	1.88	0	1	#NULL!	#NULL!	1	1	0	2	2	5
E00383	#NULL!	#NULL!	#NULL!	30	3	0	0	20.8325	2	0	0	1	1	0	1	0	0	#NULL!	#NULL!	0	0	1	0	0	0	#NULL!	E1	0	2	#NULL!	4	0	0	0	0	0	0	161	1.61	0	1	#NULL!	#NULL!	1	2	0	2	1	4
E00384	#NULL!	#NULL!	#NULL!	26	3	0	0	20.2812	2	0	0	1	1	0	1	0	0	#NULL!	#NULL!	0	0	1	2	3	0	#NULL!	E1	0	2	#NULL!	1	0	0	0	0	0	0	172	1.72	0	1	#NULL!	#NULL!	1	1	0	1	1	2
E00385	#NULL!	#NULL!	#NULL!	23	2	0	0	17.9282	1	0	0	1	1	0	1	0	0	#NULL!	#NULL!	0	0	1	0	3	0	#NULL!	E1	0	3	#NULL!	2	0	0	0	0	0	0	167	1.67	0	1	#NULL!	#NULL!	1	1	0	3	3	7
E00386	#NULL!	#NULL!	#NULL!	30	3	0	0	19.5312	2	0	0	1	1	0	1	0	0	#NULL!	#NULL!	0	0	1	0	0	0	#NULL!	E1	0	1	#NULL!	1	0	0	0	0	0	0	160	1.6	0	1	#NULL!	#NULL!	1	1	0	3	1	7
E00387	#NULL!	#NULL!	#NULL!	57	7	0	0	21.2585	2	0	0	1	1	0	1	0	0	#NULL!	#NULL!	0	0	1	0	0	0	#NULL!	E1	0	1	#NULL!	3	0	0	0	0	0	0	168	1.68	0	1	#NULL!	#NULL!	1	3	0	1	1	1
E00388	#NULL!	#NULL!	#NULL!	29	3	0	0	17.5556	1	0	0	1	1	0	1	0	0	#NULL!	#NULL!	0	0	1	0	0	0	#NULL!	E1	0	1	#NULL!	2	0	0	0	0	0	0	177	1.77	0	1	#NULL!	#NULL!	1	1	0	1	1	1
E00389	#NULL!	#NULL!	#NULL!	31	4	0	0	18.7109	2	0	0	1	1	1	1	0	0	#NULL!	#NULL!	0	0	1	0	0	0	#NULL!	E1	0	1	#NULL!	2	0	0	0	0	0	0	173	1.73	0	1	#NULL!	#NULL!	1	2	0	1	3	2
E00390	#NULL!	#NULL!	#NULL!	18	1	0	0	23.2335	2	0	0	1	1	0	1	0	0	#NULL!	#NULL!	0	0	1	0	0	0	#NULL!	E1	0	1	#NULL!	4	0	0	0	0	0	0	158	1.58	0	1	#NULL!	#NULL!	1	2	0	1	2	1
E00391	#NULL!	#NULL!	#NULL!	30	3	0	0	18.9292	2	0	0	1	1	0	1	0	0	#NULL!	#NULL!	0	0	1	0	0	0	#NULL!	E1	0	1	#NULL!	1	0	0	0	0	0	0	172	1.72	0	1	#NULL!	#NULL!	1	2	0	2	2	4
E00392	#NULL!	#NULL!	#NULL!	43	6	0	0	18.5911	2	0	0	1	1	0	1	0	0	#NULL!	#NULL!	0	0	1	1	1	0	#NULL!	E1	0	2	#NULL!	1	0	0	0	0	0	0	172	1.72	0	1	#NULL!	#NULL!	1	2	0	1	2	2
E00393	#NULL!	#NULL!	#NULL!	32	4	#NULL!	0	20.8086	2	0	0	0	1	0	1	0	0	#NULL!	#NULL!	0	0	1	0	0	0	#NULL!	E1	0	1	#NULL!	2	0	0	0	0	0	0	174	1.74	0	1	#NULL!	#NULL!	1	3	0	1	1	1
E00394	#NULL!	#NULL!	#NULL!	21	2	#NULL!	0	17.5697	1	0	0	0	1	0	1	0	0	#NULL!	#NULL!	0	0	1	0	0	0	#NULL!	E1	0	1	#NULL!	1	0	0	0	0	0	0	167	1.67	0	1	#NULL!	#NULL!	1	2	0	3	3	6
E00395	#NULL!	#NULL!	#NULL!	18	1	0	0	17.6898	1	0	0	1	1	0	1	0	0	#NULL!	#NULL!	0	0	1	0	0	0	#NULL!	E1	0	1	#NULL!	1	0	0	0	0	0	0	163	1.63	0	1	#NULL!	#NULL!	1	1	0	2	2	5
E00396	#NULL!	#NULL!	#NULL!	20	1	0	0	20.898	2	0	0	1	1	0	1	0	0	#NULL!	#NULL!	0	0	1	0	0	0	#NULL!	E1	0	2	#NULL!	2	0	0	0	0	0	0	175	1.75	0	1	#NULL!	#NULL!	1	1	0	3	2	6
E00397	#NULL!	#NULL!	#NULL!	21	2	0	0	17.9931	1	0	0	1	1	0	1	0	0	#NULL!	#NULL!	0	0	1	1	0	0	#NULL!	E1	0	3	#NULL!	4	0	0	0	0	0	0	170	1.7	0	1	#NULL!	#NULL!	1	1	0	3	2	6
E00398	#NULL!	#NULL!	#NULL!	32	4	0	0	21.8871	2	0	0	1	1	0	1	0	0	#NULL!	#NULL!	0	0	1	0	0	0	#NULL!	E1	0	1	#NULL!	3	0	0	0	0	0	0	171	1.71	0	1	#NULL!	#NULL!	1	2	0	1	1	1
E00399	#NULL!	#NULL!	#NULL!	22	2	#NULL!	0	17.7557	1	0	0	0	1	0	1	0	0	#NULL!	#NULL!	0	0	1	2	0	0	#NULL!	E1	0	1	#NULL!	4	0	0	0	0	0	0	176	1.76	0	1	#NULL!	#NULL!	1	2	0	1	1	1
E00400	#NULL!	#NULL!	#NULL!	51	7	#NULL!	0	23.5102	2	0	0	0	1	0	1	0	0	#NULL!	#NULL!	0	0	1	0	0	0	#NULL!	E1	0	4	#NULL!	2	0	0	0	0	0	0	175	1.75	0	1	#NULL!	#NULL!	1	2	0	1	3	2
E00401	#NULL!	#NULL!	#NULL!	58	7	#NULL!	0	17.239	1	0	1	0	1	0	1	1	0	#NULL!	#NULL!	1	0	1	0	0	0	1	E1	0	1	#NULL!	2	0	0	1	0	0	0	172	1.72	0	1	#NULL!	#NULL!	1	2	1	2	1	4
E00402	#NULL!	#NULL!	#NULL!	33	4	0	0	19.9432	2	0	0	1	1	1	1	0	0	#NULL!	#NULL!	0	0	1	0	0	0	#NULL!	E1	0	0	#NULL!	2	0	0	0	0	0	0	172	1.72	0	1	#NULL!	#NULL!	2	1	0	1	1	1
E00403	#NULL!	#NULL!	#NULL!	40	5	0	0	19.3698	2	0	0	1	1	0	1	0	0	#NULL!	#NULL!	0	0	1	0	0	0	#NULL!	E1	0	3	#NULL!	1	0	0	0	0	0	0	176	1.76	0	1	#NULL!	#NULL!	1	2	0	1	1	2
E00404	#NULL!	#NULL!	#NULL!	19	1	0	0	21.4844	2	0	0	1	1	0	1	0	0	#NULL!	#NULL!	0	0	1	0	0	0	#NULL!	E1	0	3	#NULL!	3	0	0	0	0	0	0	160	1.6	0	1	#NULL!	#NULL!	1	1	0	2	2	3
E00405	#NULL!	#NULL!	#NULL!	49	7	0	0	23.8367	2	0	0	1	1	0	1	0	0	#NULL!	#NULL!	0	0	1	0	0	0	#NULL!	E1	0	1	#NULL!	4	0	0	0	0	0	0	175	1.75	0	1	#NULL!	#NULL!	1	2	0	1	3	2
E00406	#NULL!	#NULL!	#NULL!	26	3	0	0	21.7993	2	0	0	1	1	0	1	0	0	#NULL!	#NULL!	0	0	1	0	0	0	#NULL!	E1	0	1	#NULL!	2	0	0	0	0	0	0	170	1.7	0	1	#NULL!	#NULL!	1	1	0	1	2	2
E00407	#NULL!	#NULL!	#NULL!	29	3	0	0	22.46	2	0	0	1	1	0	1	0	0	#NULL!	#NULL!	0	0	1	2	0	0	#NULL!	E1	0	1	#NULL!	4	0	0	0	1	1	0	174	1.74	0	1	#NULL!	#NULL!	1	2	0	1	2	1
E00408	#NULL!	#NULL!	#NULL!	19	1	0	0	21.0772	2	0	0	1	1	0	1	0	0	#NULL!	#NULL!	0	0	1	1	0	0	#NULL!	E1	0	0	#NULL!	1	0	0	0	0	0	0	163	1.63	0	1	#NULL!	#NULL!	1	1	0	2	1	5
E00409	#NULL!	#NULL!	#NULL!	32	4	0	0	18.5911	2	0	0	1	1	0	1	0	0	#NULL!	#NULL!	0	0	1	2	2	0	#NULL!	E1	0	1	#NULL!	4	0	0	0	0	0	0	172	1.72	0	1	#NULL!	#NULL!	1	2	0	2	2	3
E00410	#NULL!	#NULL!	#NULL!	20	1	0	0	19.3772	2	0	0	1	1	0	1	0	0	#NULL!	#NULL!	0	0	1	0	0	0	#NULL!	E1	0	1	#NULL!	4	0	0	0	0	0	0	170	1.7	0	1	#NULL!	#NULL!	1	1	0	1	1	1
E00411	#NULL!	#NULL!	#NULL!	25	2	#NULL!	0	23.7954	2	0	0	0	1	1	1	0	0	#NULL!	#NULL!	0	0	1	0	0	0	#NULL!	E1	0	0	#NULL!	1	0	0	0	0	0	0	164	1.64	0	1	#NULL!	#NULL!	2	1	0	2	1	4
E00412	#NULL!	#NULL!	#NULL!	25	2	0	0	20.5693	2	0	0	1	1	0	1	0	0	#NULL!	#NULL!	0	0	1	2	2	0	#NULL!	E1	0	0	#NULL!	1	0	0	0	0	0	0	165	1.65	0	1	#NULL!	#NULL!	1	1	0	1	1	1
E00413	#NULL!	#NULL!	#NULL!	18	1	0	0	17.0433	1	0	0	1	1	0	1	1	0	#NULL!	#NULL!	1	0	1	2	0	0	1	E1	0	1	#NULL!	4	0	0	1	0	0	0	178	1.78	0	1	#NULL!	#NULL!	1	1	1	3	1	10
E00414	#NULL!	#NULL!	#NULL!	18	1	0	0	#NULL!	#NULL!	0	0	1	1	0	1	0	0	#NULL!	#NULL!	0	0	1	2	1	0	#NULL!	E1	0	1	#NULL!	4	0	0	0	0	0	0	888	8.88	0	1	#NULL!	#NULL!	1	1	0	2	3	4
E00415	#NULL!	#NULL!	#NULL!	61	7	0	0	20.3125	2	0	0	1	1	0	1	0	0	#NULL!	#NULL!	0	0	1	0	0	0	#NULL!	E1	0	1	#NULL!	1	0	0	0	0	0	0	160	1.6	0	1	#NULL!	#NULL!	1	2	0	2	2	5
E00416	#NULL!	#NULL!	#NULL!	34	4	0	0	20.3244	2	0	0	1	1	1	1	0	0	#NULL!	#NULL!	0	0	1	2	0	0	#NULL!	E1	0	1	#NULL!	4	0	0	0	0	0	0	163	1.63	0	1	#NULL!	#NULL!	2	1	0	1	1	1
E00417	#NULL!	#NULL!	#NULL!	32	4	0	0	19.8177	2	0	1	1	1	0	1	0	0	#NULL!	#NULL!	0	0	1	0	0	0	#NULL!	E1	0	1	#NULL!	2	0	0	0	0	0	0	174	1.74	0	1	#NULL!	#NULL!	1	2	0	2	1	4
E00418	#NULL!	#NULL!	#NULL!	28	3	0	0	19.3337	2	0	0	1	1	0	1	0	0	#NULL!	#NULL!	0	0	1	1	1	0	#NULL!	E1	0	1	#NULL!	3	0	0	0	0	0	0	164	1.64	0	1	#NULL!	#NULL!	1	1	0	1	2	1
E00419	#NULL!	#NULL!	#NULL!	19	1	0	0	17.9592	1	0	0	1	1	0	1	0	0	#NULL!	#NULL!	0	0	1	0	0	0	#NULL!	E1	0	1	#NULL!	3	0	0	0	0	0	0	175	1.75	0	1	#NULL!	#NULL!	1	1	0	2	1	5
E00420	#NULL!	#NULL!	#NULL!	30	3	0	0	19.5682	2	0	0	1	1	0	1	0	0	#NULL!	#NULL!	0	0	1	2	0	0	#NULL!	E1	0	1	#NULL!	4	0	0	0	0	0	0	178	1.78	0	1	#NULL!	#NULL!	1	1	0	2	2	3
E00421	#NULL!	#NULL!	#NULL!	22	2	0	0	17.4776	1	0	1	1	1	0	1	0	0	#NULL!	#NULL!	0	0	1	0	0	0	#NULL!	E1	0	1	#NULL!	1	0	0	0	0	0	0	179	1.79	0	1	#NULL!	#NULL!	1	1	0	2	1	3
E00422	#NULL!	#NULL!	#NULL!	28	3	#NULL!	0	17.3745	1	0	0	0	1	0	1	0	0	#NULL!	#NULL!	0	0	1	2	3	0	#NULL!	E1	0	1	#NULL!	4	0	0	0	0	0	0	173	1.73	0	1	#NULL!	#NULL!	1	2	0	3	2	6
E00423	#NULL!	#NULL!	#NULL!	22	2	#NULL!	0	19.9594	2	0	0	0	1	1	1	0	0	#NULL!	#NULL!	0	0	1	2	2	0	#NULL!	E1	0	0	#NULL!	1	0	0	0	0	0	0	166	1.66	0	1	#NULL!	#NULL!	2	2	0	1	3	2
E00424	#NULL!	#NULL!	#NULL!	28	3	0	0	18.3655	1	0	0	1	1	0	1	0	0	#NULL!	#NULL!	0	0	1	2	0	0	#NULL!	E1	0	1	#NULL!	4	0	0	0	0	0	0	165	1.65	0	1	#NULL!	#NULL!	1	1	0	1	1	1
E00425	#NULL!	#NULL!	#NULL!	28	3	#NULL!	0	16.225	1	0	0	0	1	0	1	0	0	#NULL!	#NULL!	0	0	1	0	0	0	#NULL!	E1	0	1	#NULL!	4	0	0	0	0	0	0	172	1.72	0	1	#NULL!	#NULL!	1	1	0	1	2	1
E00426	#NULL!	#NULL!	#NULL!	25	2	0	0	21.4536	2	0	0	1	1	0	1	0	0	#NULL!	#NULL!	0	0	1	2	3	0	#NULL!	E1	0	2	#NULL!	3	0	0	0	0	0	0	163	1.63	0	1	#NULL!	#NULL!	1	1	0	2	2	3
E00427	#NULL!	#NULL!	#NULL!	29	3	0	0	27.7634	3	0	0	1	1	0	1	0	0	#NULL!	#NULL!	0	0	1	0	0	0	#NULL!	E1	0	2	#NULL!	4	0	0	0	0	0	0	176	1.76	0	1	#NULL!	#NULL!	1	2	0	3	2	8
E00428	#NULL!	#NULL!	#NULL!	46	7	0	0	17.301	1	0	0	1	1	0	1	0	0	#NULL!	#NULL!	0	0	1	0	0	0	#NULL!	E1	0	0	#NULL!	3	0	0	0	0	0	0	170	1.7	0	1	#NULL!	#NULL!	1	2	0	1	1	1
E00429	#NULL!	#NULL!	#NULL!	23	2	0	0	18.5185	2	0	1	1	1	0	1	1	0	#NULL!	#NULL!	1	0	1	0	0	0	#NULL!	E1	0	0	#NULL!	2	0	0	1	0	0	0	180	1.8	0	1	#NULL!	#NULL!	1	1	1	1	1	1
E00430	#NULL!	#NULL!	#NULL!	18	1	0	0	16.609	1	0	0	1	1	0	1	0	0	#NULL!	#NULL!	0	0	1	0	0	0	#NULL!	E1	0	0	#NULL!	1	0	0	0	0	0	0	170	1.7	0	1	#NULL!	#NULL!	1	1	0	1	1	2
E00431	#NULL!	#NULL!	#NULL!	25	2	0	0	20.2395	2	0	0	1	1	1	1	0	0	#NULL!	#NULL!	0	0	1	0	0	0	#NULL!	E1	0	1	#NULL!	4	0	0	0	0	0	0	154	1.54	0	1	#NULL!	#NULL!	2	3	0	3	1	6
E00432	#NULL!	#NULL!	#NULL!	25	2	0	0	25.8761	3	0	0	1	1	1	1	0	0	#NULL!	#NULL!	0	0	1	0	0	0	#NULL!	E1	0	0	#NULL!	1	0	0	0	0	0	0	151	1.51	0	1	#NULL!	#NULL!	2	1	0	3	1	6
E00433	#NULL!	#NULL!	#NULL!	20	1	0	0	20.5049	2	0	0	1	1	1	1	0	0	#NULL!	#NULL!	0	0	1	0	0	0	#NULL!	E1	0	0	#NULL!	3	0	0	0	0	0	0	153	1.53	0	1	#NULL!	#NULL!	2	2	0	2	1	3
E00434	#NULL!	#NULL!	#NULL!	21	2	0	0	25.9516	3	0	0	1	1	0	1	0	0	#NULL!	#NULL!	0	0	1	0	0	0	#NULL!	E1	0	2	#NULL!	1	0	0	0	0	0	0	170	1.7	0	1	#NULL!	#NULL!	1	1	0	1	2	1
E00435	#NULL!	#NULL!	#NULL!	20	1	0	0	22.0741	2	0	0	1	1	1	1	0	0	#NULL!	#NULL!	0	0	1	2	3	0	#NULL!	E1	0	0	#NULL!	4	0	0	0	0	0	0	152	1.52	0	1	#NULL!	#NULL!	2	1	0	3	2	6
E00436	#NULL!	#NULL!	#NULL!	26	3	0	0	19.9184	2	0	0	1	1	0	1	0	0	#NULL!	#NULL!	0	0	1	1	0	0	#NULL!	E1	0	4	#NULL!	1	0	0	0	0	0	0	175	1.75	0	1	#NULL!	#NULL!	1	1	0	3	3	6
E00437	#NULL!	#NULL!	#NULL!	21	2	0	0	15.9675	1	0	0	1	1	0	1	0	0	#NULL!	#NULL!	0	0	1	1	3	0	#NULL!	E1	0	2	#NULL!	1	0	0	0	0	0	0	166	1.66	0	1	#NULL!	#NULL!	1	1	0	1	1	1
E00438	#NULL!	#NULL!	#NULL!	27	3	0	0	19.5918	2	0	0	1	1	0	1	0	0	#NULL!	#NULL!	0	0	1	0	0	0	#NULL!	E1	0	2	#NULL!	3	0	0	0	0	0	0	175	1.75	0	1	#NULL!	#NULL!	1	1	0	2	3	4
E00439	#NULL!	#NULL!	#NULL!	25	2	0	0	20.2449	2	0	0	1	1	1	1	0	0	#NULL!	#NULL!	0	0	1	0	0	0	#NULL!	E1	0	0	#NULL!	4	0	0	0	0	0	0	175	1.75	0	1	#NULL!	#NULL!	2	1	0	1	1	1
E00440	#NULL!	#NULL!	#NULL!	58	7	0	0	21.22	2	0	0	1	1	0	1	0	0	#NULL!	#NULL!	0	0	1	2	3	0	#NULL!	E1	0	1	#NULL!	4	0	0	0	0	0	0	188	1.88	0	1	#NULL!	#NULL!	1	2	0	2	1	3
E00441	#NULL!	#NULL!	#NULL!	37	5	0	0	25.0995	3	0	0	1	1	0	1	0	0	#NULL!	#NULL!	0	0	1	0	0	0	#NULL!	E1	0	0	#NULL!	1	0	0	0	0	0	0	167	1.67	0	1	#NULL!	#NULL!	1	2	0	2	1	3
E00442	#NULL!	#NULL!	#NULL!	25	2	#NULL!	0	18.7783	2	0	0	0	1	0	1	0	0	#NULL!	#NULL!	0	0	1	0	0	0	#NULL!	E1	0	1	#NULL!	4	0	0	0	0	0	0	168	1.68	0	1	#NULL!	#NULL!	1	1	0	1	1	1
E00443	#NULL!	#NULL!	#NULL!	23	2	0	0	23.03	2	0	0	1	1	1	1	0	0	#NULL!	#NULL!	0	0	1	0	3	0	#NULL!	E1	0	0	#NULL!	1	0	0	0	0	0	0	168	1.68	0	1	#NULL!	#NULL!	2	1	0	1	1	1
E00444	#NULL!	#NULL!	#NULL!	20	1	0	0	24.7768	2	0	0	1	1	0	1	0	0	#NULL!	#NULL!	0	0	1	0	0	0	#NULL!	E1	0	2	#NULL!	1	0	0	0	0	0	0	153	1.53	0	1	#NULL!	#NULL!	1	1	0	1	1	1
E00445	#NULL!	#NULL!	#NULL!	20	1	0	1	19.9219	2	0	0	1	1	1	1	0	0	#NULL!	#NULL!	0	0	1	0	0	0	#NULL!	E1	0	4	#NULL!	1	0	0	0	0	0	0	160	1.6	0	1	#NULL!	#NULL!	1	1	0	1	1	1
E00446	#NULL!	#NULL!	#NULL!	36	5	#NULL!	0	26.0262	3	0	0	0	1	1	1	0	0	#NULL!	#NULL!	0	0	1	0	0	0	#NULL!	E1	0	1	#NULL!	1	0	0	0	0	0	0	164	1.64	0	1	#NULL!	#NULL!	1	2	0	2	2	5
E00448	#NULL!	#NULL!	#NULL!	19	1	0	0	27.6304	3	0	0	1	1	0	1	0	0	#NULL!	#NULL!	0	0	1	0	0	0	#NULL!	E1	0	3	#NULL!	4	0	0	0	0	0	0	151	1.51	0	1	#NULL!	#NULL!	1	1	0	2	2	3
E00449	#NULL!	#NULL!	#NULL!	23	2	0	0	21.0077	2	0	0	1	1	1	1	0	0	#NULL!	#NULL!	0	0	1	0	0	0	#NULL!	E1	0	0	#NULL!	1	0	0	0	0	0	0	169	1.69	0	1	#NULL!	#NULL!	2	1	0	1	1	1
E00450	#NULL!	#NULL!	#NULL!	36	5	#NULL!	0	19.5312	2	0	0	0	1	1	1	0	0	#NULL!	#NULL!	0	0	1	0	0	0	#NULL!	E1	0	0	#NULL!	1	0	0	0	0	0	0	160	1.6	0	1	#NULL!	#NULL!	2	1	0	1	1	1
E00451	#NULL!	#NULL!	#NULL!	18	1	0	0	24.1288	2	0	0	1	1	1	1	0	0	#NULL!	#NULL!	0	0	1	0	0	0	#NULL!	E1	0	1	#NULL!	2	0	0	0	0	0	0	159	1.59	0	1	#NULL!	#NULL!	2	1	0	1	1	1
E00452	#NULL!	#NULL!	#NULL!	32	4	#NULL!	0	24.5675	2	0	0	0	1	0	1	0	0	#NULL!	#NULL!	0	0	1	1	1	0	#NULL!	E1	0	3	#NULL!	1	0	0	0	0	0	0	170	1.7	0	1	#NULL!	#NULL!	1	1	0	1	1	1
E00453	#NULL!	#NULL!	#NULL!	24	2	0	0	21.4619	2	0	0	1	1	0	1	0	0	#NULL!	#NULL!	0	0	1	0	0	0	#NULL!	E1	0	2	#NULL!	4	0	0	0	0	0	0	178	1.78	0	1	#NULL!	#NULL!	1	1	0	2	2	4
E00454	#NULL!	#NULL!	#NULL!	24	2	0	0	21.1553	2	0	0	1	1	0	1	0	0	#NULL!	#NULL!	0	0	1	0	0	0	#NULL!	E1	0	2	#NULL!	2	0	0	0	0	0	0	167	1.67	0	1	#NULL!	#NULL!	1	1	0	2	2	3
E00455	#NULL!	#NULL!	#NULL!	32	4	0	0	16.9796	1	0	0	1	1	0	1	0	0	#NULL!	#NULL!	0	0	1	0	0	0	#NULL!	E1	0	2	#NULL!	4	0	0	0	0	0	0	175	1.75	0	1	#NULL!	#NULL!	1	1	0	3	4	9
E00456	#NULL!	#NULL!	#NULL!	43	6	0	0	23.6244	2	0	0	1	1	0	1	0	0	#NULL!	#NULL!	0	0	1	0	0	0	#NULL!	E1	0	1	#NULL!	1	0	0	0	0	0	0	162	1.62	0	1	#NULL!	#NULL!	1	3	0	2	1	3
E00457	#NULL!	#NULL!	#NULL!	18	1	0	0	21.7993	2	0	1	1	1	0	1	1	0	#NULL!	#NULL!	1	0	1	0	0	0	#NULL!	E1	0	2	#NULL!	4	0	0	1	0	0	0	170	1.7	1	1	#NULL!	#NULL!	1	1	1	3	2	7
E00458	#NULL!	#NULL!	#NULL!	19	1	0	0	19.9594	2	0	0	1	1	0	1	0	0	#NULL!	#NULL!	0	0	1	1	2	0	#NULL!	E1	0	1	#NULL!	3	0	0	0	0	0	0	166	1.66	0	1	#NULL!	#NULL!	1	1	0	1	1	2
E00459	#NULL!	#NULL!	#NULL!	18	1	0	0	23.1911	2	0	0	1	1	0	1	0	0	#NULL!	#NULL!	0	0	1	0	0	0	#NULL!	E1	0	1	#NULL!	1	0	0	0	0	0	0	154	1.54	0	1	#NULL!	#NULL!	1	1	0	1	1	1
E00460	#NULL!	#NULL!	#NULL!	18	1	0	0	22.6003	2	0	0	1	1	1	1	0	0	#NULL!	#NULL!	0	0	1	0	0	0	#NULL!	E1	0	0	#NULL!	1	0	0	0	0	0	0	156	1.56	0	1	#NULL!	#NULL!	2	1	0	1	1	1
E00461	#NULL!	#NULL!	#NULL!	18	1	0	0	22.8625	2	0	0	1	1	1	1	0	0	#NULL!	#NULL!	0	0	1	0	0	0	#NULL!	E1	0	0	#NULL!	2	0	0	0	0	0	0	166	1.66	0	1	#NULL!	#NULL!	2	1	0	1	1	2
E00462	#NULL!	#NULL!	#NULL!	19	1	0	0	17.4329	1	0	0	1	1	1	1	0	0	#NULL!	#NULL!	0	0	1	2	0	0	#NULL!	E1	0	0	#NULL!	1	0	0	0	0	0	0	176	1.76	0	1	#NULL!	#NULL!	2	1	0	2	1	4
E00463	#NULL!	#NULL!	#NULL!	28	3	0	1	18.424	#NULL!	0	0	1	1	1	1	0	0	#NULL!	#NULL!	0	0	1	2	0	0	#NULL!	E1	0	1	#NULL!	1	0	0	0	0	0	0	168	1.68	0	1	#NULL!	#NULL!	1	1	0	2	2	5
E00464	#NULL!	#NULL!	#NULL!	18	1	0	0	24.2123	2	0	0	1	1	0	1	0	0	#NULL!	#NULL!	0	0	1	2	0	0	#NULL!	E1	0	2	#NULL!	1	0	0	0	0	0	0	176	1.76	0	1	#NULL!	#NULL!	1	1	0	2	3	5
E00465	#NULL!	#NULL!	#NULL!	19	1	0	0	20.6193	2	0	0	1	1	0	1	0	0	#NULL!	#NULL!	0	0	1	0	0	0	#NULL!	E1	0	1	#NULL!	4	0	0	0	0	0	0	172	1.72	0	1	#NULL!	#NULL!	1	1	0	1	1	1
E00466	#NULL!	#NULL!	#NULL!	52	7	0	0	25.5354	3	0	0	1	1	0	1	0	0	#NULL!	#NULL!	0	0	1	2	3	0	#NULL!	E1	0	3	#NULL!	4	0	0	0	0	0	0	177	1.77	0	1	#NULL!	#NULL!	1	3	0	3	3	8
E00467	#NULL!	#NULL!	#NULL!	22	2	0	0	23.5883	2	0	0	1	1	0	1	0	0	#NULL!	#NULL!	0	0	1	0	0	0	#NULL!	E1	0	3	#NULL!	4	0	0	0	0	0	0	166	1.66	0	1	#NULL!	#NULL!	1	1	0	4	1	20
E00468	#NULL!	#NULL!	#NULL!	24	2	0	0	18.2099	1	0	0	1	1	0	1	0	0	#NULL!	#NULL!	0	0	1	1	0	0	#NULL!	E1	0	1	#NULL!	4	0	0	0	0	0	0	180	1.8	0	1	#NULL!	#NULL!	1	1	0	2	2	4
E00469	#NULL!	#NULL!	#NULL!	18	1	0	0	16.3721	1	0	0	1	1	0	1	0	0	#NULL!	#NULL!	0	0	1	2	3	0	#NULL!	E1	0	1	#NULL!	1	0	0	0	0	0	0	173	1.73	0	1	#NULL!	#NULL!	1	1	0	2	1	4
E00470	#NULL!	#NULL!	#NULL!	25	2	0	0	20.4491	2	0	0	1	1	0	1	0	0	#NULL!	#NULL!	0	0	1	0	0	0	#NULL!	E1	0	2	#NULL!	1	0	0	0	0	0	0	164	1.64	0	1	#NULL!	#NULL!	1	1	0	2	2	4
E00471	#NULL!	#NULL!	#NULL!	35	4	0	0	24.2587	2	0	0	1	1	0	1	0	0	#NULL!	#NULL!	0	0	1	0	0	0	#NULL!	E1	0	4	#NULL!	2	0	0	0	0	0	0	177	1.77	1	1	#NULL!	#NULL!	1	2	0	2	1	5
E00472	#NULL!	#NULL!	#NULL!	24	2	0	0	19.3698	2	0	0	1	1	0	1	1	0	#NULL!	#NULL!	1	0	1	0	0	0	#NULL!	E1	0	1	#NULL!	2	0	0	1	0	0	0	176	1.76	1	1	#NULL!	#NULL!	1	1	0	2	1	3
E00473	#NULL!	#NULL!	#NULL!	55	7	0	0	24.7245	2	0	0	1	1	0	1	0	0	#NULL!	#NULL!	0	0	1	2	3	0	#NULL!	E1	0	3	#NULL!	4	0	0	0	0	0	0	181	1.81	0	1	#NULL!	#NULL!	1	2	0	4	3	15
E00474	#NULL!	#NULL!	#NULL!	19	1	0	0	16.7573	1	0	0	1	1	0	1	0	0	#NULL!	#NULL!	0	0	1	0	3	0	#NULL!	E1	0	1	#NULL!	4	0	0	0	0	0	0	171	1.71	0	1	#NULL!	#NULL!	1	1	0	3	2	7
E00475	#NULL!	#NULL!	#NULL!	24	2	0	0	20.4529	2	0	0	1	1	0	1	0	0	#NULL!	#NULL!	0	0	1	0	0	0	#NULL!	E1	0	4	#NULL!	1	0	0	0	0	0	0	185	1.85	0	1	#NULL!	#NULL!	1	1	0	3	4	9
E00476	#NULL!	#NULL!	#NULL!	39	5	0	0	26.4236	3	0	0	1	1	0	1	0	0	#NULL!	#NULL!	0	0	1	0	0	0	#NULL!	E1	0	5	#NULL!	4	0	0	0	0	0	0	174	1.74	0	1	#NULL!	#NULL!	1	1	0	3	2	10
E00477	#NULL!	#NULL!	#NULL!	35	4	0	0	18.6453	2	0	0	1	1	1	1	0	0	#NULL!	#NULL!	0	0	1	0	0	0	#NULL!	E1	0	0	#NULL!	1	0	0	0	0	0	0	167	1.67	0	1	#NULL!	#NULL!	2	1	0	1	1	1
E00478	#NULL!	#NULL!	#NULL!	29	3	0	0	20.0796	2	0	0	1	1	0	1	0	0	#NULL!	#NULL!	0	0	1	0	0	0	#NULL!	E1	0	1	#NULL!	1	0	0	0	0	0	0	167	1.67	0	1	#NULL!	#NULL!	1	2	0	1	1	2
E00479	#NULL!	#NULL!	#NULL!	25	2	0	0	20.3383	2	0	0	1	1	0	1	0	0	#NULL!	#NULL!	0	0	1	0	0	0	#NULL!	E1	0	4	#NULL!	4	0	0	0	0	0	0	176	1.76	0	1	#NULL!	#NULL!	1	1	0	2	2	4
E00480	#NULL!	#NULL!	#NULL!	21	2	#NULL!	0	21.2585	2	0	0	0	1	0	1	0	0	#NULL!	#NULL!	0	0	1	0	0	0	#NULL!	E1	0	2	#NULL!	3	0	0	0	0	0	0	168	1.68	0	1	#NULL!	#NULL!	1	1	0	2	2	4
E00481	#NULL!	#NULL!	#NULL!	52	7	#NULL!	0	19.5918	2	0	0	0	1	0	1	0	0	#NULL!	#NULL!	0	0	1	2	0	0	#NULL!	E1	0	2	#NULL!	4	0	0	0	0	0	0	175	1.75	0	1	#NULL!	#NULL!	1	2	0	3	2	9
E00482	#NULL!	#NULL!	#NULL!	25	2	#NULL!	0	20.1348	2	0	0	0	1	1	1	0	0	#NULL!	#NULL!	0	0	1	1	0	0	#NULL!	E1	0	1	#NULL!	4	0	0	0	0	0	0	156	1.56	0	1	#NULL!	#NULL!	2	1	0	2	2	4
E00483	#NULL!	#NULL!	#NULL!	20	1	#NULL!	0	19.4708	2	0	0	0	1	0	1	0	0	#NULL!	#NULL!	0	0	1	0	0	0	#NULL!	E1	0	2	#NULL!	4	0	0	0	0	0	0	177	1.77	0	1	#NULL!	#NULL!	1	1	0	3	2	7
E00484	#NULL!	#NULL!	#NULL!	23	2	#NULL!	0	17.6327	1	0	0	0	1	0	1	0	0	#NULL!	#NULL!	0	0	1	2	2	0	#NULL!	E1	0	3	#NULL!	4	0	0	0	0	0	0	175	1.75	0	1	#NULL!	#NULL!	1	1	0	2	2	4
E00485	#NULL!	#NULL!	#NULL!	38	5	#NULL!	0	23.1206	2	0	0	0	1	0	1	0	0	#NULL!	#NULL!	0	0	1	2	3	0	#NULL!	E1	0	3	#NULL!	3	0	0	0	0	0	0	174	1.74	0	1	#NULL!	#NULL!	1	2	0	2	2	4
E00486	#NULL!	#NULL!	#NULL!	22	2	#NULL!	0	20.7967	2	0	0	0	1	0	1	0	0	#NULL!	#NULL!	0	0	1	0	0	0	#NULL!	E1	0	2	#NULL!	4	0	0	0	0	0	0	167	1.67	0	1	#NULL!	#NULL!	1	1	0	2	2	5
E00487	#NULL!	#NULL!	#NULL!	46	7	#NULL!	0	18.726	2	0	0	0	1	0	1	0	0	#NULL!	#NULL!	0	0	1	0	0	0	#NULL!	E1	0	3	#NULL!	4	0	0	0	0	0	0	179	1.79	0	1	#NULL!	#NULL!	1	2	0	2	2	4
E00488	#NULL!	#NULL!	#NULL!	30	3	#NULL!	0	18.2857	1	0	0	0	1	0	1	0	0	#NULL!	#NULL!	0	0	1	1	0	0	#NULL!	E1	0	2	#NULL!	1	0	0	0	0	0	0	175	1.75	0	1	#NULL!	#NULL!	1	2	0	1	2	2
E00489	#NULL!	#NULL!	#NULL!	23	2	#NULL!	0	20.9877	2	0	0	0	1	0	1	0	0	#NULL!	#NULL!	0	0	1	2	1	0	#NULL!	E1	0	1	#NULL!	4	0	0	0	0	0	0	180	1.8	0	1	#NULL!	#NULL!	1	1	0	3	2	6
E00490	#NULL!	#NULL!	#NULL!	21	2	0	1	21.0937	2	0	1	1	1	0	1	1	0	#NULL!	#NULL!	1	0	1	0	0	0	1	E1	0	4	#NULL!	1	0	0	1	0	1	0	160	1.6	0	1	#NULL!	#NULL!	1	1	1	1	1	1
E00491	#NULL!	#NULL!	#NULL!	25	2	0	0	18.9619	2	0	1	1	1	1	1	1	0	#NULL!	#NULL!	1	0	1	0	0	0	1	E1	0	0	#NULL!	1	0	0	1	0	0	0	164	1.64	0	1	#NULL!	#NULL!	2	3	1	2	1	5
E00492	#NULL!	#NULL!	#NULL!	19	1	0	0	18.9619	2	0	0	1	1	1	1	0	0	#NULL!	#NULL!	0	0	1	2	3	0	#NULL!	E1	0	0	#NULL!	3	0	0	0	0	0	0	164	1.64	0	1	#NULL!	#NULL!	2	1	0	1	1	1
E00493	#NULL!	#NULL!	#NULL!	24	2	0	0	23.5078	2	0	0	1	1	0	1	0	0	#NULL!	#NULL!	0	0	1	0	0	0	#NULL!	E1	0	3	#NULL!	1	0	0	0	0	0	0	165	1.65	0	1	#NULL!	#NULL!	1	3	0	2	1	4
E00494	#NULL!	#NULL!	#NULL!	22	2	#NULL!	0	17.3745	1	0	0	0	1	0	1	0	0	#NULL!	#NULL!	0	0	1	0	0	0	#NULL!	E1	0	1	#NULL!	1	0	0	0	0	0	0	173	1.73	0	1	#NULL!	#NULL!	1	1	0	1	1	1
E00496	#NULL!	#NULL!	#NULL!	19	1	0	0	19.8141	2	0	0	1	1	0	1	0	0	#NULL!	#NULL!	0	0	1	2	3	0	#NULL!	E1	0	1	#NULL!	1	0	0	0	0	0	0	162	1.62	0	1	#NULL!	#NULL!	1	1	0	2	2	4
E00497	#NULL!	#NULL!	#NULL!	23	2	0	0	19.7232	2	0	0	1	1	0	1	0	0	#NULL!	#NULL!	0	0	1	1	1	0	#NULL!	E1	0	1	#NULL!	3	0	0	0	0	0	0	170	1.7	0	1	#NULL!	#NULL!	1	1	0	1	1	1
E00498	#NULL!	#NULL!	#NULL!	72	7	0	0	24.6094	2	0	0	1	1	1	1	0	0	#NULL!	#NULL!	0	0	1	0	0	0	#NULL!	E1	0	0	#NULL!	3	0	0	0	0	0	0	160	1.6	0	1	#NULL!	#NULL!	2	2	0	3	2	6
E00499	#NULL!	#NULL!	#NULL!	43	6	0	0	19.8177	2	0	0	1	1	1	1	0	0	#NULL!	#NULL!	0	0	1	0	0	0	#NULL!	E1	0	0	#NULL!	2	0	0	0	0	0	0	174	1.74	0	1	#NULL!	#NULL!	2	2	0	2	2	3
E00500	#NULL!	#NULL!	#NULL!	31	4	0	0	18.6197	2	0	0	1	1	0	1	0	0	#NULL!	#NULL!	0	0	1	1	1	0	#NULL!	E1	0	1	#NULL!	4	0	0	0	0	1	0	181	1.81	0	1	#NULL!	#NULL!	1	1	0	4	2	13
E00501	#NULL!	#NULL!	#NULL!	23	2	#NULL!	0	19.7232	2	0	0	0	1	0	1	0	0	#NULL!	#NULL!	0	0	1	0	0	0	#NULL!	E1	0	1	#NULL!	2	0	0	0	0	0	0	170	1.7	0	1	#NULL!	#NULL!	1	1	0	1	1	1
E00502	#NULL!	#NULL!	#NULL!	22	2	#NULL!	0	17.5926	1	0	0	0	1	0	1	0	0	#NULL!	#NULL!	0	0	1	0	0	0	#NULL!	E1	0	1	#NULL!	1	0	0	0	0	0	0	180	1.8	0	1	#NULL!	#NULL!	1	1	0	1	1	1
E00503	#NULL!	#NULL!	#NULL!	26	3	#NULL!	0	20.6905	2	0	0	0	1	0	1	0	0	#NULL!	#NULL!	0	0	1	0	0	0	#NULL!	E1	0	4	#NULL!	1	0	0	0	0	0	0	157	1.57	0	1	#NULL!	#NULL!	1	1	0	1	2	1
E00504	#NULL!	#NULL!	#NULL!	43	6	#NULL!	0	24.1415	2	0	0	0	1	0	1	0	0	#NULL!	#NULL!	0	0	1	0	0	0	#NULL!	E1	0	2	#NULL!	1	0	0	0	0	0	0	155	1.55	1	1	#NULL!	#NULL!	1	3	0	1	1	1
E00505	#NULL!	#NULL!	#NULL!	25	2	#NULL!	0	19.5717	2	0	0	0	1	0	1	0	0	#NULL!	#NULL!	0	0	1	0	0	0	#NULL!	E1	0	1	#NULL!	2	0	0	0	0	0	0	163	1.63	0	1	#NULL!	#NULL!	1	1	0	1	1	1
E00506	#NULL!	#NULL!	#NULL!	33	4	#NULL!	0	21.2585	2	0	0	0	1	1	1	0	0	#NULL!	#NULL!	0	0	1	2	3	0	#NULL!	E1	0	0	#NULL!	2	0	0	0	0	0	0	168	1.68	0	1	#NULL!	#NULL!	2	1	0	1	1	2
E00507	#NULL!	#NULL!	#NULL!	21	2	#NULL!	0	18.2149	1	0	0	0	1	0	1	0	0	#NULL!	#NULL!	0	0	1	0	0	0	#NULL!	E1	0	2	#NULL!	2	0	0	0	0	0	0	183	1.83	0	1	#NULL!	#NULL!	1	1	0	2	2	3
E00508	#NULL!	#NULL!	#NULL!	22	2	#NULL!	0	18.5911	2	0	0	0	1	0	1	0	0	#NULL!	#NULL!	0	0	1	0	0	0	#NULL!	E1	0	1	#NULL!	4	0	0	0	0	0	0	172	1.72	0	1	#NULL!	#NULL!	1	1	0	1	2	2
E00509	#NULL!	#NULL!	#NULL!	25	2	#NULL!	0	18.4425	#NULL!	0	0	0	1	0	1	0	0	#NULL!	#NULL!	0	0	1	2	0	0	#NULL!	E1	0	1	#NULL!	4	0	0	0	0	0	0	163	1.63	0	1	#NULL!	#NULL!	1	1	0	1	1	1
E00510	#NULL!	#NULL!	#NULL!	27	3	#NULL!	0	23.634	2	0	0	0	1	0	1	0	0	#NULL!	#NULL!	0	0	1	0	0	0	#NULL!	E1	0	2	#NULL!	2	0	0	0	0	0	0	158	1.58	0	1	#NULL!	#NULL!	1	1	0	2	2	4
E00511	#NULL!	#NULL!	#NULL!	21	2	#NULL!	0	21.5139	2	0	0	0	1	1	1	1	0	#NULL!	#NULL!	1	0	1	2	3	0	#NULL!	E1	0	0	#NULL!	2	0	0	0	0	0	0	167	1.67	0	1	#NULL!	#NULL!	2	1	0	1	1	1
E00512	#NULL!	#NULL!	#NULL!	49	7	#NULL!	0	20.2336	2	0	0	0	1	0	1	0	0	#NULL!	#NULL!	0	0	1	0	0	0	#NULL!	E1	0	3	#NULL!	2	0	0	0	0	0	0	186	1.86	0	1	#NULL!	#NULL!	1	2	0	1	1	1
E00513	#NULL!	#NULL!	#NULL!	22	2	#NULL!	0	21.4844	2	0	0	0	1	0	1	0	0	#NULL!	#NULL!	0	0	1	1	0	0	#NULL!	E1	0	2	#NULL!	2	0	0	0	0	0	0	160	1.6	0	1	#NULL!	#NULL!	1	1	0	3	2	6
E00514	#NULL!	#NULL!	#NULL!	25	2	0	0	21.3675	2	0	0	1	1	0	1	0	0	#NULL!	#NULL!	0	0	1	2	0	0	#NULL!	E1	0	2	#NULL!	2	0	0	0	0	0	0	156	1.56	0	1	#NULL!	#NULL!	1	1	0	1	1	2
E00515	#NULL!	#NULL!	#NULL!	18	1	0	0	16	1	0	0	1	1	0	1	0	0	#NULL!	#NULL!	0	0	1	0	0	0	#NULL!	E1	0	1	#NULL!	2	0	0	0	0	0	0	175	1.75	0	1	#NULL!	#NULL!	1	1	0	1	1	1
E00516	#NULL!	#NULL!	#NULL!	35	4	0	0	20.0796	2	0	0	1	1	1	1	0	0	#NULL!	#NULL!	0	0	1	1	0	0	#NULL!	E1	0	2	#NULL!	1	0	0	0	0	0	0	167	1.67	0	1	#NULL!	#NULL!	1	2	0	2	2	4
E00517	#NULL!	#NULL!	#NULL!	18	1	#NULL!	0	17.3611	1	0	0	0	1	1	1	0	0	#NULL!	#NULL!	0	0	1	0	0	0	#NULL!	E1	0	0	#NULL!	1	0	0	0	0	0	0	168	1.68	0	1	#NULL!	#NULL!	2	1	0	1	1	1
E00518	#NULL!	#NULL!	#NULL!	19	1	0	0	19.3213	2	0	0	1	1	0	1	0	0	#NULL!	#NULL!	0	0	1	0	0	0	#NULL!	E1	0	1	#NULL!	3	0	0	0	0	0	0	182	1.82	0	1	#NULL!	#NULL!	1	1	0	2	2	5
E00519	#NULL!	#NULL!	#NULL!	36	5	0	0	20.5191	2	0	0	1	1	0	1	0	0	#NULL!	#NULL!	0	0	1	0	0	0	#NULL!	E1	0	1	#NULL!	3	0	0	0	0	0	0	171	1.71	0	1	#NULL!	#NULL!	1	2	0	1	1	1
E00520	#NULL!	#NULL!	#NULL!	25	2	#NULL!	0	19.257	2	0	0	0	1	1	1	0	0	#NULL!	#NULL!	0	0	1	0	0	0	#NULL!	E1	0	0	#NULL!	4	0	0	0	0	0	0	169	1.69	0	1	#NULL!	#NULL!	2	2	0	1	1	2
E00521	#NULL!	#NULL!	#NULL!	27	3	#NULL!	0	23.2335	2	0	0	0	1	1	1	0	0	#NULL!	#NULL!	0	0	1	0	0	0	#NULL!	E1	0	1	#NULL!	3	0	0	0	0	0	0	158	1.58	0	1	#NULL!	#NULL!	2	1	0	1	1	1
E00522	#NULL!	#NULL!	#NULL!	30	3	#NULL!	0	20.4152	2	0	0	0	1	1	1	0	0	#NULL!	#NULL!	0	0	1	0	0	0	#NULL!	E1	0	0	#NULL!	2	0	0	0	0	0	0	170	1.7	0	1	#NULL!	#NULL!	2	1	0	1	1	1
E00523	#NULL!	#NULL!	#NULL!	20	1	#NULL!	0	21.4109	2	0	0	0	1	0	1	0	0	#NULL!	#NULL!	0	0	1	0	0	0	#NULL!	E1	0	1	#NULL!	1	0	0	0	0	0	0	166	1.66	0	1	#NULL!	#NULL!	1	1	0	1	2	2
E00524	#NULL!	#NULL!	#NULL!	18	1	#NULL!	0	18.1449	1	0	0	0	1	0	1	0	0	#NULL!	#NULL!	0	0	1	0	0	0	#NULL!	E1	0	3	#NULL!	3	0	0	0	0	0	0	166	1.66	0	1	#NULL!	#NULL!	1	1	0	2	2	4
E00525	#NULL!	#NULL!	#NULL!	20	1	#NULL!	0	22.3081	2	0	0	0	1	0	1	0	0	#NULL!	#NULL!	0	0	1	0	0	0	#NULL!	E1	0	1	#NULL!	2	0	0	0	0	0	0	164	1.64	0	1	#NULL!	#NULL!	1	1	0	1	1	1
E00526	#NULL!	#NULL!	#NULL!	28	3	0	0	20.1951	2	0	0	1	1	0	1	0	0	#NULL!	#NULL!	0	0	1	0	0	0	#NULL!	E1	0	5	#NULL!	2	0	0	0	0	0	0	162	1.62	0	1	#NULL!	#NULL!	1	1	0	1	2	1
E00527	#NULL!	#NULL!	#NULL!	33	4	0	1	18.7962	2	0	0	1	1	0	1	0	0	#NULL!	#NULL!	0	0	1	0	0	0	#NULL!	E1	0	4	#NULL!	1	0	0	0	0	0	0	153	1.53	0	1	#NULL!	#NULL!	1	2	0	1	1	1
E00529	#NULL!	#NULL!	#NULL!	33	4	#NULL!	0	22.9854	2	0	0	0	1	0	1	0	0	#NULL!	#NULL!	0	0	1	0	0	0	#NULL!	E1	0	3	#NULL!	2	0	0	0	0	0	0	172	1.72	0	1	#NULL!	#NULL!	1	2	0	2	2	3
E00530	#NULL!	#NULL!	#NULL!	58	7	#NULL!	0	23.6614	2	0	0	0	1	0	1	0	0	#NULL!	#NULL!	0	0	1	0	0	0	#NULL!	E1	0	5	#NULL!	1	0	0	0	0	0	0	172	1.72	0	1	#NULL!	#NULL!	1	2	0	2	2	5
E00531	#NULL!	#NULL!	#NULL!	70	7	#NULL!	0	24.0238	2	0	0	0	1	0	1	0	0	#NULL!	#NULL!	0	0	1	0	0	0	#NULL!	E1	0	1	#NULL!	4	0	0	0	0	0	0	167	1.67	0	1	#NULL!	#NULL!	1	2	0	4	3	14
E00532	#NULL!	#NULL!	#NULL!	22	2	#NULL!	1	19.1516	2	0	0	0	1	1	1	0	0	#NULL!	#NULL!	0	0	1	0	0	0	#NULL!	E1	0	0	#NULL!	2	0	0	0	0	0	0	177	1.77	0	1	#NULL!	#NULL!	2	2	0	1	1	2
E00533	#NULL!	#NULL!	#NULL!	37	5	0	0	38.9543	4	0	0	1	1	0	1	0	0	#NULL!	#NULL!	0	0	1	1	0	0	#NULL!	E1	0	1	#NULL!	2	0	0	0	0	0	0	152	1.52	0	1	#NULL!	#NULL!	1	2	0	3	3	8
E00534	#NULL!	#NULL!	#NULL!	23	2	0	0	30.854	4	0	0	1	1	0	1	0	0	#NULL!	#NULL!	0	0	1	1	0	0	#NULL!	E1	0	2	#NULL!	4	0	0	0	0	0	0	165	1.65	0	1	#NULL!	#NULL!	1	2	0	3	2	7
E00535	#NULL!	#NULL!	#NULL!	25	2	0	0	22.9421	2	0	0	1	1	0	1	0	0	#NULL!	#NULL!	0	0	1	0	0	0	#NULL!	E1	0	5	#NULL!	1	0	0	0	0	0	0	159	1.59	0	1	#NULL!	#NULL!	1	1	0	3	4	6
E00536	#NULL!	#NULL!	#NULL!	32	4	0	0	25.4375	3	0	0	1	1	0	1	0	0	#NULL!	#NULL!	0	0	1	0	0	0	#NULL!	E1	0	5	#NULL!	2	0	0	0	0	0	0	151	1.51	0	1	#NULL!	#NULL!	1	1	0	3	2	7
E00537	#NULL!	#NULL!	#NULL!	35	4	0	0	20.061	2	0	0	1	1	0	1	0	0	#NULL!	#NULL!	0	0	1	2	3	0	#NULL!	E1	0	2	#NULL!	1	0	0	0	0	0	0	161	1.61	0	1	#NULL!	#NULL!	1	1	0	2	2	3
E00538	#NULL!	#NULL!	#NULL!	25	2	0	0	23.1206	2	0	0	1	1	0	1	0	0	#NULL!	#NULL!	0	0	1	0	0	0	#NULL!	E1	0	1	#NULL!	2	0	0	0	0	0	0	174	1.74	0	1	#NULL!	#NULL!	1	2	0	2	2	3
E00539	#NULL!	#NULL!	#NULL!	23	2	0	0	18.3655	1	0	0	1	1	1	1	0	0	#NULL!	#NULL!	0	0	1	0	1	0	#NULL!	E1	0	1	#NULL!	1	0	0	0	0	0	0	165	1.65	0	1	#NULL!	#NULL!	1	1	0	2	3	4
E00540	1	3	1	35	4	0	0	17.9592	1	0	1	1	1	1	1	1	0	#NULL!	#NULL!	1	0	1	0	0	0	#NULL!	E1	0	0	#NULL!	2	0	0	0	0	0	1	175	1.75	0	1	#NULL!	#NULL!	2	3	1	1	1	1
E00541	#NULL!	#NULL!	#NULL!	19	1	0	0	18.7783	2	0	0	1	1	0	1	0	0	#NULL!	#NULL!	0	0	1	0	0	0	#NULL!	E1	0	1	#NULL!	3	0	0	0	0	0	0	168	1.68	0	1	#NULL!	#NULL!	1	1	0	1	1	2
E00542	#NULL!	#NULL!	#NULL!	21	2	0	0	19.3772	2	0	0	1	1	0	1	0	0	#NULL!	#NULL!	0	0	1	0	0	0	#NULL!	E1	0	2	#NULL!	1	0	0	0	0	0	0	170	1.7	0	1	#NULL!	#NULL!	1	2	0	2	1	3
E00543	#NULL!	#NULL!	#NULL!	29	3	0	0	23.5102	2	0	0	1	1	0	1	0	0	#NULL!	#NULL!	0	0	1	0	0	0	#NULL!	E1	0	2	#NULL!	2	0	0	0	0	0	0	175	1.75	0	1	#NULL!	#NULL!	1	2	0	1	1	1
E00544	#NULL!	#NULL!	#NULL!	19	1	0	0	24.064	2	0	0	1	1	0	1	0	0	#NULL!	#NULL!	0	0	1	0	0	0	#NULL!	E1	0	1	#NULL!	1	0	0	0	0	0	0	147	1.47	0	1	#NULL!	#NULL!	1	1	0	1	1	1
E00545	#NULL!	#NULL!	#NULL!	18	1	0	0	20.9572	2	0	0	1	1	1	1	0	0	#NULL!	#NULL!	0	0	1	0	0	0	#NULL!	E1	0	0	#NULL!	2	0	0	0	0	0	0	162	1.62	0	1	#NULL!	#NULL!	2	2	0	2	1	3
E00546	#NULL!	#NULL!	#NULL!	31	4	0	0	21.3039	2	0	0	1	1	1	1	0	0	#NULL!	#NULL!	0	0	1	0	0	0	#NULL!	E1	0	1	#NULL!	1	0	0	0	0	0	0	165	1.65	0	1	#NULL!	#NULL!	1	1	0	1	1	1
E00547	#NULL!	#NULL!	#NULL!	35	4	0	0	21.7993	2	0	0	1	1	0	1	0	0	#NULL!	#NULL!	0	0	1	2	0	0	#NULL!	E1	0	2	#NULL!	1	0	0	0	0	0	0	170	1.7	1	1	#NULL!	#NULL!	1	1	0	1	1	1
E00549	#NULL!	#NULL!	#NULL!	25	2	#NULL!	0	21.5139	2	0	0	0	1	1	1	0	0	#NULL!	#NULL!	0	0	1	0	0	0	#NULL!	E1	0	0	#NULL!	4	0	0	0	0	0	0	167	1.67	0	1	#NULL!	#NULL!	2	2	0	2	1	4
E00550	#NULL!	#NULL!	#NULL!	55	7	#NULL!	0	19.9184	2	0	0	0	1	0	1	0	0	#NULL!	#NULL!	0	0	1	0	0	0	#NULL!	E1	0	1	#NULL!	3	0	0	0	0	0	0	175	1.75	0	1	#NULL!	#NULL!	1	2	0	2	2	3
E00551	#NULL!	#NULL!	#NULL!	27	3	#NULL!	0	20.7612	2	0	0	0	1	1	1	0	0	#NULL!	#NULL!	0	0	1	#NULL!	0	0	#NULL!	E1	0	1	#NULL!	1	0	0	0	0	0	0	170	1.7	0	1	#NULL!	#NULL!	2	1	0	1	2	2
E00552	#NULL!	#NULL!	#NULL!	30	3	0	0	22.4323	2	0	0	1	1	1	1	0	0	#NULL!	#NULL!	0	0	1	0	0	0	#NULL!	E1	0	0	#NULL!	4	0	0	0	0	0	0	158	1.58	0	1	#NULL!	#NULL!	2	2	0	3	2	10
E00553	#NULL!	#NULL!	#NULL!	18	1	0	0	20.5714	2	0	0	1	1	0	1	0	0	#NULL!	#NULL!	0	0	1	2	3	0	#NULL!	E1	0	1	#NULL!	1	0	0	0	1	0	0	175	1.75	0	1	#NULL!	#NULL!	1	1	0	1	2	1
E00554	#NULL!	#NULL!	#NULL!	21	2	0	0	19.2336	2	0	0	1	1	1	1	0	0	#NULL!	#NULL!	0	0	1	0	0	0	#NULL!	E1	0	2	#NULL!	1	0	0	0	0	0	0	166	1.66	0	1	#NULL!	#NULL!	1	1	0	1	1	1
E00555	#NULL!	#NULL!	#NULL!	18	1	0	0	26.6667	3	0	0	1	1	0	1	0	0	#NULL!	#NULL!	0	0	1	0	0	0	#NULL!	E1	0	1	#NULL!	2	0	0	0	0	0	0	150	1.5	0	1	#NULL!	#NULL!	1	1	0	1	2	2
E00556	#NULL!	#NULL!	#NULL!	25	2	0	0	22.8625	2	0	0	1	1	1	1	0	0	#NULL!	#NULL!	0	0	1	0	0	0	#NULL!	E1	0	0	#NULL!	1	0	0	0	0	0	0	166	1.66	0	1	#NULL!	#NULL!	2	1	0	1	1	1
E00557	#NULL!	#NULL!	#NULL!	18	1	0	0	19.8347	2	0	0	1	1	1	1	0	0	#NULL!	#NULL!	0	0	1	0	0	0	#NULL!	E1	0	2	#NULL!	5	0	0	0	0	0	0	165	1.65	0	1	#NULL!	#NULL!	1	1	0	2	1	3
E00558	#NULL!	#NULL!	#NULL!	26	3	0	0	21.1073	2	0	0	1	1	1	1	0	0	#NULL!	#NULL!	0	0	1	0	0	0	#NULL!	E1	0	1	#NULL!	1	0	0	0	0	0	0	170	1.7	0	1	#NULL!	#NULL!	1	1	0	1	1	1
E00559	#NULL!	#NULL!	#NULL!	18	1	0	0	17.9982	1	0	0	1	1	0	1	0	0	#NULL!	#NULL!	0	0	1	0	0	0	#NULL!	E1	0	1	#NULL!	1	0	0	0	0	0	0	165	1.65	0	1	#NULL!	#NULL!	1	1	0	2	2	5
E00560	#NULL!	#NULL!	#NULL!	18	1	0	0	24.1672	2	0	0	1	1	0	1	0	0	#NULL!	#NULL!	0	0	1	2	0	0	#NULL!	E1	0	1	#NULL!	4	0	0	0	0	0	0	164	1.64	0	1	#NULL!	#NULL!	1	1	0	3	2	10
E00561	#NULL!	#NULL!	#NULL!	27	3	0	0	22.9854	2	0	0	1	1	1	1	0	0	#NULL!	#NULL!	0	0	1	0	0	0	#NULL!	E1	0	2	#NULL!	1	0	0	0	0	0	0	172	1.72	0	1	#NULL!	#NULL!	1	1	0	2	1	3
E00562	#NULL!	#NULL!	#NULL!	19	1	0	0	21.4533	2	0	0	1	1	1	1	0	0	#NULL!	#NULL!	0	0	1	1	1	0	#NULL!	E1	0	0	#NULL!	4	0	0	0	0	0	0	170	1.7	0	1	#NULL!	#NULL!	2	5	0	1	1	1
E00563	#NULL!	#NULL!	#NULL!	21	2	0	0	19.4674	2	0	0	1	1	0	1	0	0	#NULL!	#NULL!	0	0	1	0	3	0	#NULL!	E1	0	1	#NULL!	2	0	0	0	0	0	0	165	1.65	0	1	#NULL!	#NULL!	1	1	0	1	3	1
E00565	#NULL!	#NULL!	#NULL!	18	1	0	0	25.7778	3	0	0	1	1	0	1	0	0	#NULL!	#NULL!	0	0	1	1	0	0	#NULL!	E1	0	1	#NULL!	4	0	0	0	0	0	0	150	1.5	0	1	#NULL!	#NULL!	1	1	0	1	2	1
E00566	#NULL!	#NULL!	#NULL!	25	2	0	0	23.8751	2	0	0	1	1	0	1	0	0	#NULL!	#NULL!	0	0	1	1	1	0	#NULL!	E1	0	3	#NULL!	4	0	0	0	0	0	0	165	1.65	0	1	#NULL!	#NULL!	1	1	0	2	2	4
E00567	#NULL!	#NULL!	#NULL!	18	1	#NULL!	0	19.052	2	0	0	0	1	0	1	0	0	#NULL!	#NULL!	0	0	1	0	0	0	#NULL!	E1	0	2	#NULL!	2	0	0	0	0	0	0	162	1.62	0	1	#NULL!	#NULL!	1	1	0	2	3	4
E00568	#NULL!	#NULL!	#NULL!	33	4	0	0	17.704	1	0	0	1	1	1	1	0	0	#NULL!	#NULL!	0	0	1	0	1	0	#NULL!	E1	0	0	#NULL!	4	0	0	0	0	0	0	181	1.81	0	1	#NULL!	#NULL!	2	1	0	2	1	3
E00569	#NULL!	#NULL!	#NULL!	45	6	0	0	17.531	1	0	0	1	1	1	1	0	0	#NULL!	#NULL!	0	0	1	0	0	0	#NULL!	E1	0	1	#NULL!	4	0	0	0	0	0	0	185	1.85	0	1	#NULL!	#NULL!	1	2	0	3	2	9
E00570	#NULL!	#NULL!	#NULL!	18	1	0	0	25.3906	3	0	0	1	1	0	1	0	0	#NULL!	#NULL!	0	0	1	0	0	0	#NULL!	E1	0	1	#NULL!	1	0	0	0	0	0	0	160	1.6	0	1	#NULL!	#NULL!	1	1	0	1	1	1
E00571	#NULL!	#NULL!	#NULL!	18	1	#NULL!	0	20.202	2	0	0	0	1	0	1	0	0	#NULL!	#NULL!	0	0	1	0	0	0	#NULL!	E1	0	2	#NULL!	1	0	0	0	0	0	0	165	1.65	0	1	#NULL!	#NULL!	1	2	0	1	2	2
E00572	#NULL!	#NULL!	#NULL!	29	3	0	0	18.9388	2	0	0	1	1	0	1	0	0	#NULL!	#NULL!	0	0	1	1	0	0	#NULL!	E1	0	1	#NULL!	4	0	0	0	0	0	0	175	1.75	0	1	#NULL!	#NULL!	1	1	0	1	2	2
E00573	#NULL!	#NULL!	#NULL!	40	5	#NULL!	0	24.0741	2	0	0	0	1	0	1	0	0	#NULL!	#NULL!	0	0	1	0	0	0	#NULL!	E1	0	4	#NULL!	1	0	0	0	0	0	0	180	1.8	0	1	#NULL!	#NULL!	1	2	0	1	2	1
E00574	#NULL!	#NULL!	#NULL!	28	3	0	0	19.3625	2	0	0	1	1	0	1	0	0	#NULL!	#NULL!	0	0	1	1	1	0	#NULL!	E1	0	2	#NULL!	4	0	0	0	0	0	0	167	1.67	0	1	#NULL!	#NULL!	1	1	0	3	3	6
E00575	#NULL!	#NULL!	#NULL!	26	3	0	0	23.8751	2	0	0	1	1	1	1	0	0	#NULL!	#NULL!	0	0	1	0	2	0	#NULL!	E1	0	4	#NULL!	2	0	0	0	0	0	0	165	1.65	0	1	#NULL!	#NULL!	1	1	0	1	1	1
E00576	#NULL!	#NULL!	#NULL!	23	2	0	0	19.8347	2	0	0	1	1	1	1	0	0	#NULL!	#NULL!	0	0	1	1	0	0	#NULL!	E1	0	0	#NULL!	4	0	0	0	0	0	0	165	1.65	0	1	#NULL!	#NULL!	2	1	0	1	2	1
E00577	#NULL!	#NULL!	#NULL!	27	3	0	0	29.0533	3	0	0	1	1	0	1	0	0	#NULL!	#NULL!	0	0	1	0	0	0	#NULL!	E1	0	6	#NULL!	3	0	0	0	0	0	0	168	1.68	0	1	#NULL!	#NULL!	1	1	0	1	2	2
E00578	#NULL!	#NULL!	#NULL!	39	5	0	0	22.1607	2	0	0	1	1	0	1	0	0	#NULL!	#NULL!	0	0	1	0	0	0	#NULL!	E1	0	3	#NULL!	1	0	0	0	0	0	0	190	1.9	0	1	#NULL!	#NULL!	1	1	0	1	2	1
E00579	#NULL!	#NULL!	#NULL!	18	1	0	0	15.9597	1	0	0	1	1	0	1	0	0	#NULL!	#NULL!	0	0	1	0	0	0	#NULL!	E1	0	2	#NULL!	4	0	0	0	0	0	0	177	1.77	0	1	#NULL!	#NULL!	1	2	0	1	1	2
E00582	#NULL!	#NULL!	#NULL!	20	1	0	0	21.7993	2	0	0	1	1	0	1	0	0	#NULL!	#NULL!	0	0	1	1	1	0	#NULL!	E1	0	2	#NULL!	4	0	0	0	0	0	0	170	1.7	0	1	#NULL!	#NULL!	1	1	0	1	2	1
E00583	#NULL!	#NULL!	#NULL!	26	3	0	0	21.0937	2	0	0	1	1	1	1	0	0	#NULL!	#NULL!	0	0	1	0	0	0	#NULL!	E1	0	0	#NULL!	1	0	0	0	0	0	0	160	1.6	0	1	#NULL!	#NULL!	2	1	0	1	2	1
E00584	#NULL!	#NULL!	#NULL!	23	2	0	0	19.0311	2	0	0	1	1	1	1	0	0	#NULL!	#NULL!	0	0	1	0	0	0	#NULL!	E1	0	0	#NULL!	1	0	0	0	1	0	0	170	1.7	0	1	#NULL!	#NULL!	2	1	0	1	1	1
E00585	#NULL!	#NULL!	#NULL!	23	2	#NULL!	0	21.0937	2	0	0	0	1	0	1	0	0	#NULL!	#NULL!	0	0	1	1	2	0	#NULL!	E1	0	2	#NULL!	1	0	0	0	0	0	0	160	1.6	0	1	#NULL!	#NULL!	1	1	0	1	1	1
E00586	#NULL!	#NULL!	#NULL!	27	3	0	0	22.4913	2	0	0	1	1	0	1	0	0	#NULL!	#NULL!	0	0	1	0	0	0	#NULL!	E1	0	4	#NULL!	1	0	0	0	0	0	0	170	1.7	0	1	#NULL!	#NULL!	1	1	0	1	2	1
E00587	#NULL!	#NULL!	#NULL!	19	1	0	0	22.0386	2	0	0	1	1	0	1	0	0	#NULL!	#NULL!	0	0	1	2	0	0	#NULL!	E1	0	0	#NULL!	1	0	0	0	0	0	0	165	1.65	0	1	#NULL!	#NULL!	1	1	0	1	1	1
E00588	#NULL!	#NULL!	#NULL!	24	2	0	0	20.7157	2	0	0	1	1	0	1	0	0	#NULL!	#NULL!	0	0	1	0	0	0	#NULL!	E1	0	1	#NULL!	1	0	0	0	0	0	0	173	1.73	0	1	#NULL!	#NULL!	1	2	0	1	1	1
E00590	#NULL!	#NULL!	#NULL!	37	5	0	0	31.5334	4	0	0	1	1	0	1	0	0	#NULL!	#NULL!	0	0	1	0	0	0	#NULL!	E1	0	4	#NULL!	4	0	0	0	0	0	0	168	1.68	0	1	#NULL!	#NULL!	1	1	0	4	3	13
E00591	#NULL!	#NULL!	#NULL!	22	2	0	0	18.8707	2	0	0	1	1	0	1	0	0	#NULL!	#NULL!	0	0	1	1	2	0	#NULL!	E1	0	3	#NULL!	3	0	0	0	0	0	0	166	1.66	0	1	#NULL!	#NULL!	1	1	0	3	2	6
E00592	#NULL!	#NULL!	#NULL!	30	3	0	0	18.7109	2	0	0	1	1	0	1	0	0	#NULL!	#NULL!	0	0	1	2	1	0	#NULL!	E1	0	5	#NULL!	2	0	0	0	0	0	0	173	1.73	0	1	#NULL!	#NULL!	1	1	0	2	3	4
E00593	#NULL!	#NULL!	#NULL!	21	2	0	0	22.7583	2	0	0	1	1	1	1	0	0	#NULL!	#NULL!	0	0	1	0	0	0	#NULL!	E1	0	0	#NULL!	2	0	0	0	0	0	0	169	1.69	0	1	#NULL!	#NULL!	2	1	0	1	1	2
E00595	#NULL!	#NULL!	#NULL!	25	2	#NULL!	0	21.1389	2	0	0	0	1	0	1	0	0	#NULL!	#NULL!	0	0	1	1	0	0	#NULL!	E1	0	5	#NULL!	1	0	0	0	0	0	0	174	1.74	0	1	#NULL!	#NULL!	1	1	0	2	2	5
E00596	#NULL!	#NULL!	#NULL!	42	6	0	0	23.2335	2	0	0	1	1	0	1	0	0	#NULL!	#NULL!	0	0	1	0	0	0	#NULL!	E1	0	1	#NULL!	3	0	0	0	0	0	0	158	1.58	0	1	#NULL!	#NULL!	1	2	0	1	2	2
E00597	#NULL!	#NULL!	#NULL!	20	1	0	0	19.5717	2	0	0	1	1	0	1	0	0	#NULL!	#NULL!	0	0	1	0	0	0	#NULL!	E1	0	2	#NULL!	1	0	0	0	0	0	0	163	1.63	0	1	#NULL!	#NULL!	1	1	0	1	2	1
E00598	#NULL!	#NULL!	#NULL!	42	6	#NULL!	0	26.8923	3	0	0	0	1	0	1	0	0	#NULL!	#NULL!	0	0	1	0	0	0	#NULL!	E1	0	4	#NULL!	1	0	0	0	0	0	0	167	1.67	0	1	#NULL!	#NULL!	1	2	0	3	2	8
E00599	#NULL!	#NULL!	#NULL!	31	4	0	0	21.2031	2	0	0	1	1	0	1	0	0	#NULL!	#NULL!	0	0	1	0	0	0	#NULL!	E1	0	2	#NULL!	1	0	0	0	0	0	0	171	1.71	0	1	#NULL!	#NULL!	1	2	0	3	2	6
E00600	#NULL!	#NULL!	#NULL!	19	1	0	0	22.3478	2	0	0	1	1	0	1	0	0	#NULL!	#NULL!	0	0	1	0	0	0	#NULL!	E1	0	2	#NULL!	1	0	0	0	0	0	0	154	1.54	0	1	#NULL!	#NULL!	1	1	0	2	3	4
E00601	#NULL!	#NULL!	#NULL!	24	2	0	0	23.8751	2	0	0	1	1	0	1	0	0	#NULL!	#NULL!	0	0	1	0	0	0	#NULL!	E1	0	1	#NULL!	4	0	0	0	0	0	0	165	1.65	0	1	#NULL!	#NULL!	1	2	0	1	4	2
E00602	#NULL!	#NULL!	#NULL!	24	2	0	0	26.1593	3	0	0	1	1	0	1	0	0	#NULL!	#NULL!	0	0	1	1	0	0	#NULL!	E1	0	1	#NULL!	1	0	0	0	0	0	0	145	1.45	0	1	#NULL!	#NULL!	1	2	0	2	2	3
E00603	#NULL!	#NULL!	#NULL!	64	7	0	0	20.0474	2	0	0	1	1	1	1	0	0	#NULL!	#NULL!	0	0	1	0	0	0	#NULL!	E1	0	0	#NULL!	2	0	0	0	0	0	0	173	1.73	0	1	#NULL!	#NULL!	2	2	0	1	2	1
E00604	#NULL!	#NULL!	#NULL!	50	7	#NULL!	0	26.1224	3	0	0	0	1	0	1	0	0	#NULL!	#NULL!	0	0	1	0	0	0	#NULL!	E1	0	5	#NULL!	1	0	0	0	0	0	0	175	1.75	0	1	#NULL!	#NULL!	1	2	0	2	2	5
E00605	#NULL!	#NULL!	#NULL!	26	3	#NULL!	0	21.3578	2	0	0	0	1	0	1	0	0	#NULL!	#NULL!	0	0	1	0	0	0	#NULL!	E1	0	3	#NULL!	1	0	0	0	0	0	0	169	1.69	0	1	#NULL!	#NULL!	1	1	0	1	2	2
E00606	#NULL!	#NULL!	#NULL!	32	4	#NULL!	0	29.0698	3	0	0	0	1	0	1	0	0	#NULL!	#NULL!	0	0	1	0	0	0	#NULL!	E1	0	1	#NULL!	4	0	0	0	0	0	0	172	1.72	0	1	#NULL!	#NULL!	1	2	0	1	2	1
E00607	#NULL!	#NULL!	#NULL!	27	3	#NULL!	0	17.7999	1	0	0	0	1	1	1	0	0	#NULL!	#NULL!	0	0	1	0	0	0	#NULL!	E1	0	0	#NULL!	2	0	0	0	0	0	0	159	1.59	0	1	#NULL!	#NULL!	2	1	0	1	1	1
E00608	#NULL!	#NULL!	#NULL!	18	1	0	0	23.1385	2	0	0	1	1	1	1	0	0	#NULL!	#NULL!	0	0	1	0	0	0	#NULL!	E1	0	0	#NULL!	1	0	0	0	0	0	0	147	1.47	0	1	#NULL!	#NULL!	2	1	0	3	3	6
E00609	#NULL!	#NULL!	#NULL!	24	2	0	0	21.2585	2	0	0	1	1	0	1	0	0	#NULL!	#NULL!	0	0	1	0	3	0	#NULL!	E1	0	2	#NULL!	2	0	0	0	0	0	0	168	1.68	0	1	#NULL!	#NULL!	1	1	0	1	1	1
E00610	#NULL!	#NULL!	#NULL!	38	5	#NULL!	0	24.093	2	0	0	0	1	0	1	0	0	#NULL!	#NULL!	0	0	1	0	0	0	#NULL!	E1	0	1	#NULL!	1	0	0	0	0	0	0	168	1.68	0	1	#NULL!	#NULL!	1	2	0	2	2	3
E00612	#NULL!	#NULL!	#NULL!	41	6	0	0	17.5056	1	0	0	1	1	0	1	0	0	#NULL!	#NULL!	0	0	1	1	3	0	#NULL!	E1	0	2	#NULL!	1	0	0	0	0	0	0	174	1.74	0	1	#NULL!	#NULL!	1	2	0	1	2	1
E00613	#NULL!	#NULL!	#NULL!	43	6	0	0	21.0772	2	0	0	1	1	0	1	0	0	#NULL!	#NULL!	0	0	1	1	0	0	#NULL!	E1	0	1	#NULL!	2	0	0	0	0	0	0	163	1.63	0	1	#NULL!	#NULL!	1	2	0	1	2	1
E00614	#NULL!	#NULL!	#NULL!	30	3	0	0	27.6817	3	0	0	1	1	0	1	0	0	#NULL!	#NULL!	0	0	1	0	0	0	#NULL!	E1	0	3	#NULL!	4	0	0	0	0	0	0	170	1.7	0	1	#NULL!	#NULL!	1	2	0	1	2	2
E00615	#NULL!	#NULL!	#NULL!	22	2	0	0	23.8281	2	0	0	1	1	0	1	0	0	#NULL!	#NULL!	0	0	1	0	0	0	#NULL!	E1	0	1	#NULL!	2	0	0	0	0	0	0	160	1.6	0	1	#NULL!	#NULL!	1	1	0	1	2	1
E00616	#NULL!	#NULL!	#NULL!	64	7	0	0	19.1512	2	0	0	1	1	0	1	0	0	#NULL!	#NULL!	0	0	1	0	0	0	#NULL!	E1	0	5	#NULL!	1	0	0	0	0	0	0	171	1.71	0	1	#NULL!	#NULL!	1	2	0	3	3	6
E00617	#NULL!	#NULL!	#NULL!	27	3	0	0	23.8754	2	0	0	1	1	0	1	0	0	#NULL!	#NULL!	0	0	1	0	0	0	#NULL!	E1	0	5	#NULL!	2	0	0	0	0	0	0	170	1.7	0	1	#NULL!	#NULL!	1	1	0	1	1	1
E00618	#NULL!	#NULL!	#NULL!	18	1	0	0	19.7232	2	0	0	1	1	0	1	0	0	#NULL!	#NULL!	0	0	1	0	0	0	#NULL!	E1	0	1	#NULL!	4	0	0	0	0	0	0	170	1.7	0	1	#NULL!	#NULL!	1	1	0	3	3	6
E00619	#NULL!	#NULL!	#NULL!	23	2	0	0	21.0937	2	0	0	1	1	0	1	0	0	#NULL!	#NULL!	0	0	1	0	1	0	#NULL!	E1	0	1	#NULL!	1	0	0	0	0	0	0	160	1.6	0	1	#NULL!	#NULL!	1	1	0	1	2	1
E00620	#NULL!	#NULL!	#NULL!	35	4	0	0	18.3655	1	0	0	1	1	1	1	0	0	#NULL!	#NULL!	0	0	1	1	0	0	#NULL!	E1	0	0	#NULL!	4	0	0	0	0	0	0	165	1.65	0	1	#NULL!	#NULL!	2	1	0	2	2	3
E00621	#NULL!	#NULL!	#NULL!	21	2	0	0	23.1111	2	0	0	1	1	1	1	0	0	#NULL!	#NULL!	0	0	1	0	0	0	#NULL!	E1	0	0	#NULL!	1	0	0	0	0	0	0	150	1.5	0	1	#NULL!	#NULL!	2	1	0	3	4	10
E00622	#NULL!	#NULL!	#NULL!	19	1	0	0	23.1111	2	0	0	1	1	0	1	0	0	#NULL!	#NULL!	0	0	1	0	0	0	#NULL!	E1	0	1	#NULL!	4	0	0	0	0	0	0	150	1.5	0	1	#NULL!	#NULL!	1	1	0	1	2	1
E00624	#NULL!	#NULL!	#NULL!	38	5	0	0	22.0386	2	0	0	1	1	0	1	0	0	#NULL!	#NULL!	0	0	1	0	0	0	#NULL!	E1	0	1	#NULL!	2	0	0	0	0	0	0	165	1.65	0	1	#NULL!	#NULL!	1	2	0	1	2	1
E00625	#NULL!	#NULL!	#NULL!	20	1	0	0	21.875	2	0	0	1	1	0	1	0	0	#NULL!	#NULL!	0	0	1	0	0	0	#NULL!	E1	0	2	#NULL!	1	0	0	0	0	0	0	160	1.6	0	1	#NULL!	#NULL!	1	1	0	1	3	2
E00627	#NULL!	#NULL!	#NULL!	18	1	0	0	19.8347	2	0	0	1	1	0	1	0	0	#NULL!	#NULL!	0	0	1	0	0	0	#NULL!	E1	0	2	#NULL!	1	0	0	0	0	0	0	165	1.65	0	1	#NULL!	#NULL!	1	1	0	1	3	1
E00629	#NULL!	#NULL!	#NULL!	21	2	0	0	20.8117	2	0	0	1	1	1	1	0	0	#NULL!	#NULL!	0	0	1	0	0	0	#NULL!	E1	0	0	#NULL!	4	0	0	0	0	0	0	155	1.55	0	1	#NULL!	#NULL!	2	1	0	1	1	1
E00630	#NULL!	#NULL!	#NULL!	22	2	0	0	23.0518	2	0	0	1	1	1	1	0	0	#NULL!	#NULL!	0	0	1	1	0	0	#NULL!	E1	0	1	#NULL!	4	0	0	0	0	0	0	164	1.64	0	1	#NULL!	#NULL!	1	1	0	1	1	2
E00631	#NULL!	#NULL!	#NULL!	26	3	0	0	22.2656	2	0	0	1	1	0	1	0	0	#NULL!	#NULL!	0	0	1	1	1	0	#NULL!	E1	0	1	#NULL!	3	0	0	0	0	0	0	160	1.6	0	1	#NULL!	#NULL!	1	1	0	2	2	4
E00632	#NULL!	#NULL!	#NULL!	24	2	0	0	20.3125	2	0	0	1	1	1	1	0	0	#NULL!	#NULL!	0	0	1	2	1	0	#NULL!	E1	0	2	#NULL!	1	0	0	0	0	0	0	160	1.6	0	1	#NULL!	#NULL!	1	1	0	2	2	4
E00633	#NULL!	#NULL!	#NULL!	20	1	0	0	19.5312	2	0	0	1	1	0	1	0	0	#NULL!	#NULL!	0	0	1	1	0	0	#NULL!	E1	0	1	#NULL!	4	0	0	0	0	0	0	160	1.6	0	1	#NULL!	#NULL!	1	1	0	1	2	1
E00634	#NULL!	#NULL!	#NULL!	20	1	0	0	24.4444	2	0	0	1	1	1	1	0	0	#NULL!	#NULL!	0	0	1	1	1	0	#NULL!	E1	0	0	#NULL!	4	0	0	0	0	0	0	150	1.5	0	1	#NULL!	#NULL!	2	1	0	1	1	1
E00635	#NULL!	#NULL!	#NULL!	20	1	0	0	19.8413	2	0	0	1	1	0	1	0	0	#NULL!	#NULL!	0	0	1	1	2	0	#NULL!	E1	0	1	#NULL!	2	0	0	0	0	0	0	168	1.68	0	1	#NULL!	#NULL!	1	1	0	2	2	3
E00636	#NULL!	#NULL!	#NULL!	24	2	0	0	20.7612	2	0	0	1	1	1	1	0	0	#NULL!	#NULL!	0	0	1	1	1	0	#NULL!	E1	0	1	#NULL!	4	0	0	0	0	0	0	170	1.7	0	1	#NULL!	#NULL!	1	1	0	1	2	1
E00637	#NULL!	#NULL!	#NULL!	18	1	0	0	26.5625	3	0	0	1	1	1	1	0	0	#NULL!	#NULL!	0	0	1	0	0	0	#NULL!	E1	0	0	#NULL!	4	0	0	0	0	0	0	160	1.6	0	1	#NULL!	#NULL!	2	1	0	3	3	6
E00639	#NULL!	#NULL!	#NULL!	24	2	0	0	19.0311	2	0	0	1	1	0	1	0	0	#NULL!	#NULL!	0	0	1	1	2	0	#NULL!	E1	0	1	#NULL!	4	0	0	0	0	0	0	170	1.7	0	1	#NULL!	#NULL!	1	1	0	1	2	1
E00640	#NULL!	#NULL!	#NULL!	34	4	0	0	24.0741	2	0	0	1	1	0	1	0	0	#NULL!	#NULL!	0	0	1	0	0	0	#NULL!	E1	0	2	#NULL!	2	0	0	0	0	0	0	180	1.8	0	1	#NULL!	#NULL!	1	1	0	1	1	2
E00641	#NULL!	#NULL!	#NULL!	20	1	0	0	23.5556	2	0	0	1	1	1	1	0	0	#NULL!	#NULL!	0	0	1	0	0	0	#NULL!	E1	0	0	#NULL!	1	0	0	0	0	0	0	150	1.5	0	1	#NULL!	#NULL!	2	1	0	1	2	1
E00642	#NULL!	#NULL!	#NULL!	24	2	0	0	17.301	1	0	0	1	1	0	1	0	0	#NULL!	#NULL!	0	0	1	1	2	0	#NULL!	E1	0	2	#NULL!	3	0	0	0	0	0	0	170	1.7	0	1	#NULL!	#NULL!	1	1	0	1	1	1
E00643	#NULL!	#NULL!	#NULL!	24	2	0	0	23.5294	2	0	0	1	1	1	1	0	0	#NULL!	#NULL!	0	0	1	1	0	0	#NULL!	E1	0	1	#NULL!	4	0	0	0	0	0	0	170	1.7	0	1	#NULL!	#NULL!	1	1	0	1	2	1
E00644	#NULL!	#NULL!	#NULL!	32	4	0	0	21.4844	2	0	0	1	1	1	1	0	0	#NULL!	#NULL!	0	0	1	0	0	0	#NULL!	E1	0	0	#NULL!	2	0	0	0	0	0	0	160	1.6	0	1	#NULL!	#NULL!	2	2	0	1	1	1
E00645	#NULL!	#NULL!	#NULL!	22	2	0	0	16.3623	1	0	0	1	1	0	1	0	0	#NULL!	#NULL!	0	0	1	0	0	0	#NULL!	E1	0	1	#NULL!	1	0	0	0	0	0	0	185	1.85	0	1	#NULL!	#NULL!	1	1	0	1	2	1
E00646	#NULL!	#NULL!	#NULL!	24	2	0	0	17.9592	1	0	0	1	1	0	1	0	0	#NULL!	#NULL!	0	0	1	1	0	0	#NULL!	E1	0	2	#NULL!	2	0	0	0	0	0	0	175	1.75	0	1	#NULL!	#NULL!	1	1	0	2	2	3
E00647	#NULL!	#NULL!	#NULL!	26	3	#NULL!	0	27.3437	3	0	0	0	1	0	1	0	0	#NULL!	#NULL!	0	0	1	1	0	0	#NULL!	E1	0	2	#NULL!	2	0	0	0	0	0	0	160	1.6	0	1	#NULL!	#NULL!	1	1	0	1	2	2
E00648	#NULL!	#NULL!	#NULL!	24	2	0	0	22.6562	2	0	0	1	1	0	1	0	0	#NULL!	#NULL!	0	0	1	0	0	0	#NULL!	E1	0	1	#NULL!	1	0	0	0	0	0	0	160	1.6	0	1	#NULL!	#NULL!	1	2	0	1	2	1
E00649	#NULL!	#NULL!	#NULL!	24	2	0	0	21.0937	2	0	0	1	1	0	1	0	0	#NULL!	#NULL!	0	0	1	2	0	0	#NULL!	E1	0	1	#NULL!	1	0	0	0	0	0	0	160	1.6	0	1	#NULL!	#NULL!	1	1	0	1	2	1
E00650	#NULL!	#NULL!	#NULL!	29	3	0	0	22.1453	2	0	0	1	1	0	1	0	0	#NULL!	#NULL!	0	0	1	0	0	0	#NULL!	E1	0	4	#NULL!	1	0	0	0	0	0	0	170	1.7	0	1	#NULL!	#NULL!	1	1	0	2	3	4
E00651	#NULL!	#NULL!	#NULL!	21	2	#NULL!	0	16.0156	1	0	0	0	1	0	1	0	0	#NULL!	#NULL!	0	0	1	0	0	0	#NULL!	E1	0	5	#NULL!	2	0	0	0	0	0	0	160	1.6	0	1	#NULL!	#NULL!	1	1	0	1	3	1
E00652	#NULL!	#NULL!	#NULL!	24	2	0	0	20.9877	2	0	0	1	1	0	1	0	0	#NULL!	#NULL!	0	0	1	0	0	0	#NULL!	E1	0	2	#NULL!	1	0	0	0	0	0	0	180	1.8	0	1	#NULL!	#NULL!	1	1	0	1	3	2
E00653	#NULL!	#NULL!	#NULL!	23	2	0	0	17.9012	1	0	0	1	1	0	1	0	0	#NULL!	#NULL!	0	0	1	0	0	0	#NULL!	E1	0	1	#NULL!	1	0	0	0	0	0	0	180	1.8	0	1	#NULL!	#NULL!	1	1	0	1	2	2
E00654	#NULL!	#NULL!	#NULL!	24	2	0	0	23.8751	2	0	0	1	1	0	1	0	0	#NULL!	#NULL!	0	0	1	0	0	0	#NULL!	E1	0	1	#NULL!	4	0	0	0	0	0	0	165	1.65	0	1	#NULL!	#NULL!	1	1	0	1	2	1
E00655	#NULL!	#NULL!	#NULL!	19	1	0	0	22.2222	2	0	0	1	1	0	1	0	0	#NULL!	#NULL!	0	0	1	0	0	0	#NULL!	E1	0	2	#NULL!	2	0	0	0	0	0	0	150	1.5	0	1	#NULL!	#NULL!	1	2	0	1	2	1
E00656	#NULL!	#NULL!	#NULL!	23	2	0	0	19.9219	2	0	0	1	1	1	1	0	0	#NULL!	#NULL!	0	0	1	1	2	0	#NULL!	E1	0	1	#NULL!	1	0	0	0	0	0	0	160	1.6	0	1	#NULL!	#NULL!	1	1	0	1	1	1
E00657	#NULL!	#NULL!	#NULL!	19	1	0	0	23.4375	2	0	0	1	1	0	1	0	0	#NULL!	#NULL!	0	0	1	1	2	0	#NULL!	E1	0	2	#NULL!	4	0	0	0	0	0	0	160	1.6	0	1	#NULL!	#NULL!	1	1	0	2	3	3
E00658	#NULL!	#NULL!	#NULL!	20	1	0	0	16.4101	1	0	0	1	1	1	1	0	0	#NULL!	#NULL!	0	0	1	1	1	0	#NULL!	E1	0	2	#NULL!	2	0	0	0	0	0	0	188	1.88	0	1	#NULL!	#NULL!	1	1	0	1	1	1
E00659	#NULL!	#NULL!	#NULL!	24	2	0	0	18.9388	2	0	0	1	1	1	1	0	0	#NULL!	#NULL!	0	0	1	0	0	0	#NULL!	E1	0	5	#NULL!	1	0	0	0	0	0	0	175	1.75	0	1	#NULL!	#NULL!	1	1	0	3	3	10
E00660	#NULL!	#NULL!	#NULL!	35	4	0	0	18.3768	1	0	0	1	1	0	1	0	0	#NULL!	#NULL!	0	0	1	1	0	0	#NULL!	E1	0	1	#NULL!	1	0	0	0	0	0	0	173	1.73	0	1	#NULL!	#NULL!	1	2	0	1	2	2
E00661	#NULL!	#NULL!	#NULL!	21	2	0	0	19.7232	2	0	0	1	1	0	1	0	0	#NULL!	#NULL!	0	0	1	0	0	0	#NULL!	E1	0	1	#NULL!	1	0	0	0	0	0	0	170	1.7	0	1	#NULL!	#NULL!	1	1	0	1	2	2
E00662	#NULL!	#NULL!	#NULL!	24	2	0	0	20.8117	2	0	0	1	1	0	1	0	0	#NULL!	#NULL!	0	0	1	1	1	0	#NULL!	E1	0	1	#NULL!	2	0	0	0	0	0	0	155	1.55	0	1	#NULL!	#NULL!	1	2	0	1	2	2
E00663	#NULL!	#NULL!	#NULL!	52	7	0	0	18.992	2	0	0	1	1	0	1	0	0	#NULL!	#NULL!	0	0	1	0	0	0	#NULL!	E1	0	1	#NULL!	1	0	0	0	0	0	0	185	1.85	0	1	#NULL!	#NULL!	1	2	0	1	2	2
E00664	#NULL!	#NULL!	#NULL!	26	3	0	0	21.7993	2	0	0	1	1	0	1	0	0	#NULL!	#NULL!	0	0	1	1	0	0	#NULL!	E1	0	1	#NULL!	2	0	0	0	0	0	0	170	1.7	0	1	#NULL!	#NULL!	1	1	0	1	2	1
E00665	#NULL!	#NULL!	#NULL!	24	2	0	0	21.8573	2	0	0	1	1	0	1	0	0	#NULL!	#NULL!	0	0	1	0	0	0	#NULL!	E1	0	5	#NULL!	1	0	0	0	0	0	0	184	1.84	1	1	#NULL!	#NULL!	1	1	0	1	1	1
E00666	#NULL!	#NULL!	#NULL!	27	3	0	0	21.4692	2	0	0	1	1	0	1	0	0	#NULL!	#NULL!	0	0	1	0	0	0	#NULL!	E1	0	3	#NULL!	1	0	0	0	0	0	0	174	1.74	0	1	#NULL!	#NULL!	1	1	0	2	2	3
E00667	#NULL!	#NULL!	#NULL!	30	3	0	0	24.974	#NULL!	0	0	1	1	1	1	0	0	#NULL!	#NULL!	0	0	1	2	2	0	#NULL!	E1	0	0	#NULL!	4	0	0	0	0	0	0	155	1.55	0	1	#NULL!	#NULL!	2	2	0	1	2	2
E00668	#NULL!	#NULL!	#NULL!	36	5	0	0	26.3958	3	0	0	1	1	0	1	0	0	#NULL!	#NULL!	0	0	1	0	0	0	#NULL!	E1	0	1	#NULL!	1	0	0	0	0	0	0	173	1.73	0	1	#NULL!	#NULL!	1	2	0	2	2	4
E00669	#NULL!	#NULL!	#NULL!	28	3	0	0	22.2222	2	0	0	1	1	0	1	0	0	#NULL!	#NULL!	0	0	1	2	1	0	#NULL!	E1	0	1	#NULL!	4	0	0	0	0	0	0	150	1.5	0	1	#NULL!	#NULL!	1	1	0	1	1	1
E00670	#NULL!	#NULL!	#NULL!	25	2	0	0	21.6049	2	0	0	1	1	0	1	0	0	#NULL!	#NULL!	0	0	1	0	0	0	#NULL!	E1	0	2	#NULL!	2	0	0	0	0	0	0	180	1.8	0	1	#NULL!	#NULL!	1	1	0	1	3	1
E00671	#NULL!	#NULL!	#NULL!	27	3	0	0	21.7993	2	0	0	1	1	0	1	0	0	#NULL!	#NULL!	0	0	1	0	0	0	#NULL!	E1	0	2	#NULL!	1	0	0	0	0	0	0	170	1.7	0	1	#NULL!	#NULL!	1	2	0	1	2	1
E00672	#NULL!	#NULL!	#NULL!	38	5	0	0	19.8347	2	0	0	1	1	0	1	0	0	#NULL!	#NULL!	0	0	1	0	0	0	#NULL!	E1	0	1	#NULL!	2	0	0	0	0	0	0	165	1.65	0	1	#NULL!	#NULL!	1	1	0	1	1	1
E00673	#NULL!	#NULL!	#NULL!	30	3	0	0	18.3391	1	0	0	1	1	0	1	0	0	#NULL!	#NULL!	0	0	1	0	0	0	#NULL!	E1	0	3	#NULL!	2	0	0	0	0	0	0	170	1.7	0	1	#NULL!	#NULL!	1	1	0	1	1	1
E00674	#NULL!	#NULL!	#NULL!	33	4	0	0	21.4533	2	0	0	1	1	0	1	0	0	#NULL!	#NULL!	0	0	1	0	2	0	#NULL!	E1	0	1	#NULL!	2	0	0	0	0	0	0	170	1.7	0	1	#NULL!	#NULL!	1	1	0	2	2	4
E00675	#NULL!	#NULL!	#NULL!	21	2	0	0	25.3333	3	0	0	1	1	1	1	0	0	#NULL!	#NULL!	0	0	1	0	0	0	#NULL!	E1	0	0	#NULL!	1	0	0	0	0	0	0	150	1.5	0	1	#NULL!	#NULL!	2	1	0	1	1	1
E00676	#NULL!	#NULL!	#NULL!	38	5	#NULL!	0	25.5102	3	0	0	0	1	0	1	0	0	#NULL!	#NULL!	0	0	1	0	0	0	#NULL!	E1	0	5	#NULL!	1	0	0	0	0	0	0	168	1.68	0	1	#NULL!	#NULL!	1	2	0	1	2	2
E00677	#NULL!	#NULL!	#NULL!	41	6	#NULL!	0	30.7394	4	0	0	0	1	0	1	0	0	#NULL!	#NULL!	0	0	1	0	0	0	#NULL!	E1	0	3	#NULL!	1	0	0	0	0	0	0	173	1.73	0	1	#NULL!	#NULL!	1	2	0	3	3	6
E00680	#NULL!	#NULL!	#NULL!	31	4	#NULL!	0	24.2215	2	0	0	0	1	0	1	0	0	#NULL!	#NULL!	0	0	1	0	0	0	#NULL!	E1	0	2	#NULL!	3	0	0	0	0	0	0	170	1.7	0	1	#NULL!	#NULL!	1	2	0	1	2	2
E00681	#NULL!	#NULL!	#NULL!	25	2	0	0	20.7612	2	0	0	1	1	1	1	0	0	#NULL!	#NULL!	0	0	1	0	0	0	#NULL!	E1	0	0	#NULL!	2	0	0	0	0	0	0	170	1.7	0	1	#NULL!	#NULL!	2	2	0	1	2	1
E00682	#NULL!	#NULL!	#NULL!	69	7	0	0	23.03	2	0	0	1	1	0	1	0	0	#NULL!	#NULL!	0	0	1	0	0	0	#NULL!	E1	0	3	#NULL!	3	0	0	0	0	0	0	168	1.68	0	1	#NULL!	#NULL!	1	2	0	3	3	6
E00683	#NULL!	#NULL!	#NULL!	30	3	0	0	27.6817	3	0	0	1	1	0	1	0	0	#NULL!	#NULL!	0	0	1	0	0	0	#NULL!	E1	0	2	#NULL!	1	0	0	0	0	0	0	170	1.7	0	1	#NULL!	#NULL!	1	2	0	1	2	2
E00684	#NULL!	#NULL!	#NULL!	23	2	0	0	25.7117	3	0	0	1	1	0	1	0	0	#NULL!	#NULL!	0	0	1	0	0	0	#NULL!	E1	0	2	#NULL!	1	0	0	0	0	0	0	165	1.65	0	1	#NULL!	#NULL!	1	2	0	1	3	2
E00685	#NULL!	#NULL!	#NULL!	58	7	0	0	21.3039	2	0	0	1	1	0	1	0	0	#NULL!	#NULL!	0	0	1	0	0	0	#NULL!	E1	0	2	#NULL!	1	0	0	0	0	0	0	165	1.65	0	1	#NULL!	#NULL!	1	2	0	1	2	1
E00686	#NULL!	#NULL!	#NULL!	30	3	#NULL!	0	25.2493	3	0	0	0	1	0	1	0	0	#NULL!	#NULL!	0	0	1	0	0	0	#NULL!	E1	0	2	#NULL!	1	0	0	0	0	0	0	178	1.78	0	1	#NULL!	#NULL!	1	1	0	1	2	1
E00687	#NULL!	#NULL!	#NULL!	25	2	#NULL!	0	18.6122	2	0	0	0	1	0	1	0	0	#NULL!	#NULL!	0	0	1	0	0	0	#NULL!	E1	0	3	#NULL!	4	0	0	0	0	0	0	175	1.75	0	1	#NULL!	#NULL!	1	1	0	1	1	1
E00688	#NULL!	#NULL!	#NULL!	80	7	0	0	21.2585	2	0	1	1	1	0	1	0	0	#NULL!	#NULL!	0	0	1	1	0	0	#NULL!	E1	0	5	#NULL!	2	0	0	0	0	0	0	168	1.68	0	1	#NULL!	#NULL!	1	1	0	2	3	4
E00689	#NULL!	#NULL!	#NULL!	32	4	#NULL!	0	17.531	1	0	0	0	1	0	1	0	0	#NULL!	#NULL!	0	0	1	0	0	0	#NULL!	E1	0	3	#NULL!	1	0	0	0	0	0	0	185	1.85	0	1	#NULL!	#NULL!	1	1	0	1	1	1
E00690	#NULL!	#NULL!	#NULL!	24	2	#NULL!	0	23.1834	2	0	0	0	1	0	1	0	0	#NULL!	#NULL!	0	0	1	0	0	0	#NULL!	E1	0	2	#NULL!	1	0	0	0	0	0	0	170	1.7	0	1	#NULL!	#NULL!	1	1	0	1	1	1
E00691	#NULL!	#NULL!	#NULL!	24	2	#NULL!	0	19.1358	2	0	0	0	1	0	1	0	0	#NULL!	#NULL!	0	0	1	1	1	0	#NULL!	E1	0	1	#NULL!	4	0	0	0	0	0	0	180	1.8	0	1	#NULL!	#NULL!	1	1	0	1	1	1
E00692	#NULL!	#NULL!	#NULL!	37	5	#NULL!	0	20.7612	2	0	0	0	1	0	1	0	0	#NULL!	#NULL!	0	0	1	1	0	0	#NULL!	E1	0	1	#NULL!	2	0	0	0	0	0	0	170	1.7	0	1	#NULL!	#NULL!	1	2	0	1	1	1
E00693	#NULL!	#NULL!	#NULL!	35	4	0	0	27.3797	3	0	0	1	1	0	1	0	0	#NULL!	#NULL!	0	0	1	0	0	0	#NULL!	E1	0	3	#NULL!	2	0	0	0	0	0	0	172	1.72	0	1	#NULL!	#NULL!	1	2	0	1	2	2
E00694	#NULL!	#NULL!	#NULL!	23	2	0	0	20.202	2	0	0	1	1	0	1	0	0	#NULL!	#NULL!	0	0	1	0	0	0	#NULL!	E1	0	1	#NULL!	4	0	0	0	0	0	0	165	1.65	0	1	#NULL!	#NULL!	1	1	0	1	1	1
E00695	#NULL!	#NULL!	#NULL!	20	1	0	1	21.2245	2	0	1	1	1	0	1	0	0	#NULL!	#NULL!	0	0	1	0	0	0	#NULL!	E1	0	1	#NULL!	4	0	0	1	0	0	0	175	1.75	1	1	#NULL!	#NULL!	1	1	1	2	3	3
E00696	#NULL!	#NULL!	#NULL!	23	2	0	0	17.782	1	0	0	1	1	0	1	0	0	#NULL!	#NULL!	0	0	1	0	0	0	#NULL!	E1	0	5	#NULL!	2	0	0	0	0	0	0	166	1.66	0	1	#NULL!	#NULL!	1	1	0	1	3	2
E00697	#NULL!	#NULL!	#NULL!	21	2	0	0	20.7612	2	0	0	1	1	1	1	0	0	#NULL!	#NULL!	0	0	1	0	0	0	#NULL!	E1	0	0	#NULL!	2	0	0	0	0	0	0	170	1.7	0	1	#NULL!	#NULL!	2	1	0	1	1	1
E00698	#NULL!	#NULL!	#NULL!	20	1	0	0	17.301	1	0	0	1	1	1	1	0	0	#NULL!	#NULL!	0	0	1	1	1	0	#NULL!	E1	0	1	#NULL!	2	0	0	0	0	0	0	170	1.7	0	1	#NULL!	#NULL!	1	1	0	1	1	1
E00699	#NULL!	#NULL!	#NULL!	28	3	#NULL!	0	22.0386	2	0	0	0	1	1	1	0	0	#NULL!	#NULL!	0	0	1	0	0	0	#NULL!	E1	0	0	#NULL!	1	0	0	0	0	0	0	165	1.65	0	1	#NULL!	#NULL!	2	2	0	1	2	1
E00701	#NULL!	#NULL!	#NULL!	28	3	#NULL!	0	20.202	2	0	0	0	1	0	1	0	0	#NULL!	#NULL!	0	0	1	2	0	0	#NULL!	E1	0	2	#NULL!	1	0	0	0	0	0	0	165	1.65	0	1	#NULL!	#NULL!	1	1	0	1	2	1
E00702	#NULL!	#NULL!	#NULL!	23	2	0	0	20.7612	2	0	0	1	1	1	1	0	0	#NULL!	#NULL!	0	0	1	0	0	0	#NULL!	E1	0	0	#NULL!	2	0	0	0	0	0	0	170	1.7	0	1	#NULL!	#NULL!	2	1	0	1	1	1
E00703	#NULL!	#NULL!	#NULL!	29	3	0	0	25.2595	3	0	0	1	1	0	1	0	0	#NULL!	#NULL!	0	0	1	0	0	0	#NULL!	E1	0	2	#NULL!	1	0	0	0	0	0	0	170	1.7	0	1	#NULL!	#NULL!	1	1	0	2	3	5
E00704	#NULL!	#NULL!	#NULL!	18	1	0	0	20.7612	2	0	0	1	1	0	1	0	0	#NULL!	#NULL!	0	0	1	0	0	0	#NULL!	E1	0	1	#NULL!	1	0	0	0	0	0	0	170	1.7	0	1	#NULL!	#NULL!	1	1	0	2	2	3
E00705	#NULL!	#NULL!	#NULL!	19	1	#NULL!	0	19.3772	2	0	0	0	1	1	1	0	0	#NULL!	#NULL!	0	0	1	0	1	0	#NULL!	E1	0	0	#NULL!	4	0	0	0	0	0	0	170	1.7	0	1	#NULL!	#NULL!	2	1	0	1	2	1
E00706	#NULL!	#NULL!	#NULL!	50	7	0	0	23.03	2	0	0	1	1	0	1	0	0	#NULL!	#NULL!	0	0	1	0	0	0	#NULL!	E1	0	3	#NULL!	2	0	0	0	0	0	0	168	1.68	0	1	#NULL!	#NULL!	1	2	0	1	2	1
E00707	#NULL!	#NULL!	#NULL!	30	3	0	0	23.8754	2	0	0	1	1	0	1	0	0	#NULL!	#NULL!	0	0	1	0	0	0	#NULL!	E1	0	2	#NULL!	1	0	0	0	0	0	0	170	1.7	0	1	#NULL!	#NULL!	1	1	0	3	3	6
E00708	#NULL!	#NULL!	#NULL!	24	2	0	0	19.8347	2	0	0	1	1	0	1	0	0	#NULL!	#NULL!	0	0	1	0	0	0	#NULL!	E1	0	1	#NULL!	1	0	0	1	0	0	1	165	1.65	0	1	#NULL!	#NULL!	1	2	1	1	2	1
E00709	#NULL!	#NULL!	#NULL!	28	3	0	0	20.898	2	0	0	1	1	0	1	0	0	#NULL!	#NULL!	0	0	1	0	0	0	#NULL!	E1	0	2	#NULL!	1	0	0	0	0	0	0	175	1.75	0	1	#NULL!	#NULL!	1	1	0	2	3	3
E00710	#NULL!	#NULL!	#NULL!	20	1	0	0	20.7612	2	0	1	1	1	1	1	1	0	#NULL!	#NULL!	1	0	1	0	0	0	#NULL!	E1	0	0	#NULL!	1	0	0	0	0	0	0	170	1.7	0	1	#NULL!	#NULL!	2	1	0	1	2	1
E00711	#NULL!	#NULL!	#NULL!	37	5	#NULL!	0	30.1194	4	0	0	0	1	0	1	0	0	#NULL!	#NULL!	0	0	1	0	0	0	#NULL!	E1	0	4	#NULL!	1	0	0	0	0	0	0	167	1.67	0	1	#NULL!	#NULL!	1	2	0	2	2	3
E00712	#NULL!	#NULL!	#NULL!	18	1	0	0	23.8281	2	0	0	1	1	1	1	0	0	#NULL!	#NULL!	0	0	1	0	0	0	#NULL!	E1	0	0	#NULL!	4	0	0	0	0	0	0	160	1.6	0	1	#NULL!	#NULL!	2	1	0	1	2	2
E00713	#NULL!	#NULL!	#NULL!	26	3	#NULL!	0	20.2449	2	0	0	0	1	0	1	0	0	#NULL!	#NULL!	0	0	1	0	1	0	#NULL!	E1	0	4	#NULL!	4	0	0	0	0	0	0	175	1.75	0	1	#NULL!	#NULL!	1	2	0	1	1	2
E00714	#NULL!	#NULL!	#NULL!	18	1	0	0	22.0386	2	0	0	1	1	1	1	0	0	#NULL!	#NULL!	0	0	1	0	0	0	#NULL!	E1	0	0	#NULL!	1	0	0	0	0	0	0	165	1.65	0	1	#NULL!	#NULL!	2	5	0	1	2	1
E00715	1	3	1	20	1	0	0	20.202	2	0	1	1	1	1	1	1	0	#NULL!	#NULL!	1	0	1	1	0	0	#NULL!	E1	0	0	#NULL!	4	0	0	1	0	0	0	165	1.65	0	1	#NULL!	#NULL!	2	1	0	1	2	1
E00716	#NULL!	#NULL!	#NULL!	39	5	0	0	20.3125	2	0	0	1	1	0	1	0	0	#NULL!	#NULL!	0	0	1	0	0	0	#NULL!	E1	0	1	#NULL!	2	0	0	0	0	0	0	160	1.6	0	1	#NULL!	#NULL!	1	1	0	1	1	1
E00717	#NULL!	#NULL!	#NULL!	18	1	0	0	23.8754	2	0	0	1	1	1	1	0	0	#NULL!	#NULL!	0	0	1	#NULL!	#NULL!	0	#NULL!	E1	0	0	#NULL!	2	0	0	0	0	0	0	170	1.7	0	1	#NULL!	#NULL!	2	1	0	2	2	3
E00718	#NULL!	#NULL!	#NULL!	20	1	0	0	20.4444	2	0	0	1	1	0	1	0	0	#NULL!	#NULL!	0	0	1	0	0	0	#NULL!	E1	0	1	#NULL!	1	0	0	0	0	0	0	150	1.5	0	1	#NULL!	#NULL!	1	1	0	2	2	3
E00719	#NULL!	#NULL!	#NULL!	23	2	0	0	21.6049	2	0	0	1	1	0	1	0	0	#NULL!	#NULL!	0	0	1	0	0	0	#NULL!	E1	0	2	#NULL!	1	0	0	0	0	0	0	180	1.8	0	1	#NULL!	#NULL!	1	1	0	2	2	3
E00720	#NULL!	#NULL!	#NULL!	23	2	0	0	22.0386	2	0	0	1	1	0	1	0	0	#NULL!	#NULL!	0	0	1	0	0	0	#NULL!	E1	0	1	#NULL!	1	0	0	0	0	0	0	165	1.65	0	1	#NULL!	#NULL!	1	1	0	1	1	1
E00721	#NULL!	#NULL!	#NULL!	34	4	0	0	16.3265	1	0	0	1	1	1	1	0	0	#NULL!	#NULL!	0	0	1	0	0	0	#NULL!	E1	0	0	#NULL!	1	0	0	0	0	0	0	175	1.75	0	1	#NULL!	#NULL!	2	2	0	1	1	1
E00722	#NULL!	#NULL!	#NULL!	26	3	#NULL!	0	22.2222	2	0	0	0	1	0	1	0	0	#NULL!	#NULL!	0	0	1	1	0	0	#NULL!	E1	0	1	#NULL!	4	0	0	0	0	0	0	150	1.5	0	1	#NULL!	#NULL!	1	1	0	2	2	3
E00723	#NULL!	#NULL!	#NULL!	32	4	0	0	20.1995	2	0	0	1	1	0	1	0	0	#NULL!	#NULL!	0	0	1	0	0	0	#NULL!	E1	0	5	#NULL!	4	0	0	0	0	0	0	178	1.78	0	1	#NULL!	#NULL!	1	2	0	1	2	2
E00724	#NULL!	#NULL!	#NULL!	19	1	#NULL!	0	24.3418	2	0	0	0	1	0	1	0	0	#NULL!	#NULL!	0	0	1	2	0	0	#NULL!	E1	0	1	#NULL!	1	0	0	0	0	0	0	157	1.57	0	1	#NULL!	#NULL!	1	1	0	1	1	1
E00725	#NULL!	#NULL!	#NULL!	18	1	#NULL!	0	18.7328	2	0	0	0	1	0	1	0	0	#NULL!	#NULL!	0	0	1	1	1	0	#NULL!	E1	0	1	#NULL!	4	0	0	0	0	0	0	165	1.65	0	1	#NULL!	#NULL!	1	1	0	1	2	1
E00726	#NULL!	#NULL!	#NULL!	19	1	#NULL!	0	21.1073	2	0	0	0	1	1	1	0	0	#NULL!	#NULL!	0	0	1	0	0	0	#NULL!	E1	0	0	#NULL!	2	0	0	0	0	0	0	170	1.7	0	1	#NULL!	#NULL!	2	1	0	1	2	1
E00727	#NULL!	#NULL!	#NULL!	18	1	#NULL!	0	20.1956	2	0	0	0	1	1	1	0	0	#NULL!	#NULL!	0	0	1	0	0	0	#NULL!	E1	1	0	#NULL!	1	0	0	0	0	0	0	168	1.68	0	1	#NULL!	#NULL!	2	1	0	1	3	2
E00728	#NULL!	#NULL!	#NULL!	19	1	0	0	18.6851	2	0	0	1	1	0	1	0	0	#NULL!	#NULL!	0	0	1	0	0	0	#NULL!	E1	0	1	#NULL!	1	0	0	0	0	0	0	170	1.7	0	1	#NULL!	#NULL!	1	2	0	1	2	1
E00729	#NULL!	#NULL!	#NULL!	19	1	0	0	16.5289	1	0	0	1	1	1	1	0	0	#NULL!	#NULL!	0	0	1	0	0	0	#NULL!	E1	0	1	#NULL!	4	0	0	0	0	0	0	165	1.65	0	1	#NULL!	#NULL!	1	2	0	1	2	1
E00730	#NULL!	#NULL!	#NULL!	22	2	#NULL!	0	20.0692	2	0	0	0	1	1	1	0	0	#NULL!	#NULL!	0	0	1	0	0	0	#NULL!	E1	0	4	#NULL!	3	0	0	0	0	0	0	170	1.7	0	1	#NULL!	#NULL!	1	1	0	1	2	1
E00731	#NULL!	#NULL!	#NULL!	19	1	0	0	22.2222	2	0	0	1	1	1	1	0	0	#NULL!	#NULL!	0	0	1	1	1	0	#NULL!	E1	0	0	#NULL!	1	0	0	0	0	0	0	150	1.5	0	1	#NULL!	#NULL!	2	1	0	1	2	1
E00732	#NULL!	#NULL!	#NULL!	22	2	0	0	21.7993	2	0	0	1	1	1	1	0	0	#NULL!	#NULL!	0	0	1	0	0	0	#NULL!	E1	0	1	#NULL!	1	0	0	0	0	0	0	170	1.7	0	1	#NULL!	#NULL!	2	1	0	3	2	6
E00733	#NULL!	#NULL!	#NULL!	21	2	0	0	20.7612	2	0	0	1	1	1	1	0	0	#NULL!	#NULL!	0	0	1	0	0	0	#NULL!	E1	0	0	#NULL!	4	0	0	0	0	0	0	170	1.7	0	1	#NULL!	#NULL!	2	1	0	3	3	6
E00734	#NULL!	#NULL!	#NULL!	26	3	0	0	18.3655	1	0	0	1	1	0	1	0	0	#NULL!	#NULL!	0	0	1	1	0	0	#NULL!	E1	0	1	#NULL!	4	0	0	0	0	0	0	165	1.65	0	1	#NULL!	#NULL!	1	1	0	1	1	1
E00735	#NULL!	#NULL!	#NULL!	19	1	0	0	19.5312	2	0	0	1	1	0	1	0	0	#NULL!	#NULL!	0	0	1	0	0	0	#NULL!	E1	0	2	#NULL!	3	0	0	0	0	0	0	160	1.6	0	1	#NULL!	#NULL!	1	1	0	1	1	1
E00736	#NULL!	#NULL!	#NULL!	20	1	0	0	22.1453	2	0	0	1	1	0	1	0	0	#NULL!	#NULL!	0	0	1	0	0	0	#NULL!	E1	0	1	#NULL!	4	0	0	0	0	0	0	170	1.7	0	1	#NULL!	#NULL!	1	1	0	1	1	1
E00737	#NULL!	#NULL!	#NULL!	20	1	0	0	17.5064	1	0	0	1	1	0	1	0	0	#NULL!	#NULL!	0	0	1	0	0	0	#NULL!	E1	0	1	#NULL!	4	0	0	0	0	0	0	169	1.69	0	1	#NULL!	#NULL!	1	2	0	1	2	1
E00738	#NULL!	#NULL!	#NULL!	21	2	0	0	21.4536	2	0	0	1	1	0	1	0	0	#NULL!	#NULL!	0	0	1	0	0	0	#NULL!	E1	0	2	#NULL!	1	0	0	0	0	0	0	163	1.63	0	1	#NULL!	#NULL!	1	1	0	1	2	1
E00739	#NULL!	#NULL!	#NULL!	25	2	0	0	23.5556	2	0	0	1	1	0	1	0	0	#NULL!	#NULL!	0	0	1	0	0	0	#NULL!	E1	0	1	#NULL!	4	0	0	0	0	0	0	150	1.5	0	1	#NULL!	#NULL!	1	2	0	1	2	1
E00740	#NULL!	#NULL!	#NULL!	43	6	#NULL!	0	21.3839	2	0	0	0	1	1	1	0	0	#NULL!	#NULL!	0	0	1	0	0	0	#NULL!	E1	0	3	#NULL!	3	0	0	0	0	0	0	173	1.73	0	1	#NULL!	#NULL!	1	2	0	2	2	4
E00741	#NULL!	#NULL!	#NULL!	30	3	0	0	18.7242	2	0	0	1	1	0	1	0	0	#NULL!	#NULL!	0	0	1	1	3	0	#NULL!	E1	0	3	#NULL!	1	0	0	0	0	0	0	176	1.76	1	1	#NULL!	#NULL!	1	1	0	3	2	6
E00742	#NULL!	#NULL!	#NULL!	45	6	0	1	18.3655	1	0	1	1	1	1	1	1	0	#NULL!	#NULL!	1	0	1	0	1	0	#NULL!	E1	0	0	#NULL!	4	0	0	1	0	0	1	165	1.65	0	1	#NULL!	#NULL!	2	2	0	1	1	2
E00743	#NULL!	#NULL!	#NULL!	20	1	#NULL!	0	23.0681	2	0	0	0	1	0	1	0	0	#NULL!	#NULL!	0	0	1	0	0	0	#NULL!	E1	0	2	#NULL!	2	0	0	0	0	0	0	153	1.53	0	1	#NULL!	#NULL!	1	1	0	1	2	2
E00744	#NULL!	#NULL!	#NULL!	19	1	0	0	26.4463	3	0	0	1	1	1	1	0	0	#NULL!	#NULL!	0	0	1	0	0	0	#NULL!	E1	0	2	#NULL!	3	0	0	0	0	0	0	165	1.65	0	1	#NULL!	#NULL!	1	1	0	1	1	2
E00745	#NULL!	#NULL!	#NULL!	40	5	#NULL!	0	22.8374	2	0	0	0	1	1	1	0	0	#NULL!	#NULL!	0	0	1	0	0	0	#NULL!	E1	0	1	#NULL!	2	0	0	0	0	0	0	170	1.7	0	1	#NULL!	#NULL!	1	2	0	2	2	5
E00746	#NULL!	#NULL!	#NULL!	23	2	#NULL!	0	24.0346	2	0	0	0	1	0	1	0	0	#NULL!	#NULL!	0	0	1	0	0	0	#NULL!	E1	0	4	#NULL!	1	0	0	0	0	0	0	158	1.58	0	1	#NULL!	#NULL!	1	2	0	3	2	7
E00747	#NULL!	#NULL!	#NULL!	19	1	#NULL!	0	28.8889	3	0	0	0	1	0	1	0	0	#NULL!	#NULL!	0	0	1	0	0	0	#NULL!	E1	0	1	#NULL!	1	0	0	0	0	0	0	150	1.5	0	1	#NULL!	#NULL!	1	1	0	1	3	2
E00748	#NULL!	#NULL!	#NULL!	26	3	#NULL!	0	21.3039	2	0	0	0	1	0	1	0	0	#NULL!	#NULL!	0	0	1	0	0	0	#NULL!	E1	0	1	#NULL!	4	0	0	0	0	0	0	165	1.65	0	1	#NULL!	#NULL!	1	1	0	1	1	1
E00749	#NULL!	#NULL!	#NULL!	24	2	0	0	16.5289	1	0	0	1	1	0	1	0	0	#NULL!	#NULL!	0	0	1	1	1	0	#NULL!	E1	0	2	#NULL!	2	0	0	0	0	0	0	165	1.65	0	1	#NULL!	#NULL!	1	1	0	1	2	2
E00750	#NULL!	#NULL!	#NULL!	20	1	0	0	23.1481	2	0	0	1	1	1	1	0	0	#NULL!	#NULL!	0	0	1	0	0	0	#NULL!	E1	0	0	#NULL!	2	0	0	0	0	0	0	180	1.8	0	1	#NULL!	#NULL!	2	1	0	1	2	1
E00751	#NULL!	#NULL!	#NULL!	18	1	0	0	18.026	1	0	0	1	1	1	1	0	0	#NULL!	#NULL!	0	0	1	0	0	0	#NULL!	E1	0	3	#NULL!	3	0	0	0	0	0	0	158	1.58	0	1	#NULL!	#NULL!	1	1	0	2	2	5
E00752	#NULL!	#NULL!	#NULL!	76	7	#NULL!	0	19.9184	2	0	0	0	1	0	1	0	0	#NULL!	#NULL!	0	0	1	0	0	0	#NULL!	E1	0	1	#NULL!	2	0	0	0	0	0	0	175	1.75	0	1	#NULL!	#NULL!	1	2	0	3	3	6
E00753	#NULL!	#NULL!	#NULL!	25	2	#NULL!	0	18.3655	1	0	0	0	1	1	1	0	0	#NULL!	#NULL!	0	0	1	0	0	0	#NULL!	E1	0	0	#NULL!	2	0	0	0	0	0	0	165	1.65	0	1	#NULL!	#NULL!	2	1	0	1	1	1
E00754	#NULL!	#NULL!	#NULL!	25	2	#NULL!	0	17.301	1	0	0	0	1	0	1	0	0	#NULL!	#NULL!	0	0	1	0	0	0	#NULL!	E1	0	2	#NULL!	2	0	0	0	0	0	0	170	1.7	0	1	#NULL!	#NULL!	1	1	0	1	3	1
E00755	#NULL!	#NULL!	#NULL!	25	2	#NULL!	0	25.9516	3	0	0	0	1	1	1	0	0	#NULL!	#NULL!	0	0	1	0	0	0	#NULL!	E1	0	2	#NULL!	1	0	0	0	0	0	0	170	1.7	0	1	#NULL!	#NULL!	1	1	0	3	3	7
E00756	#NULL!	#NULL!	#NULL!	46	7	#NULL!	0	20.0692	2	0	0	0	1	1	1	0	0	#NULL!	#NULL!	0	0	1	0	0	0	#NULL!	E1	0	1	#NULL!	3	0	0	0	0	0	0	170	1.7	0	1	#NULL!	#NULL!	2	2	0	1	2	2
E00757	#NULL!	#NULL!	#NULL!	19	1	#NULL!	0	20.3125	2	0	0	0	1	1	1	0	0	#NULL!	#NULL!	0	0	1	0	0	0	#NULL!	E1	0	0	#NULL!	4	0	0	0	0	0	0	160	1.6	0	1	#NULL!	#NULL!	2	1	0	1	2	1
E00758	#NULL!	#NULL!	#NULL!	23	2	#NULL!	0	21.4533	2	0	0	0	1	0	1	0	0	#NULL!	#NULL!	0	0	1	0	0	0	#NULL!	E1	0	1	#NULL!	1	0	0	0	0	0	0	170	1.7	0	1	#NULL!	#NULL!	1	2	0	1	2	1
E00759	#NULL!	#NULL!	#NULL!	40	5	0	0	16.3265	1	0	0	1	1	1	1	0	0	#NULL!	#NULL!	0	0	1	0	0	0	#NULL!	E1	0	0	#NULL!	1	0	0	0	0	0	0	175	1.75	0	1	#NULL!	#NULL!	2	2	0	1	3	2
E00760	#NULL!	#NULL!	#NULL!	29	3	#NULL!	1	20.4783	2	0	0	0	1	0	1	0	0	#NULL!	#NULL!	0	0	1	0	0	0	#NULL!	E1	0	2	#NULL!	4	0	0	0	0	0	0	174	1.74	0	1	#NULL!	#NULL!	1	1	0	2	2	5
E00761	#NULL!	#NULL!	#NULL!	18	1	0	0	20.7157	2	0	0	1	1	0	1	0	0	#NULL!	#NULL!	0	0	1	0	0	0	#NULL!	E1	0	1	#NULL!	4	0	0	0	0	0	0	173	1.73	0	1	#NULL!	#NULL!	1	1	0	2	2	5
E00762	#NULL!	#NULL!	#NULL!	18	1	0	0	17.9151	1	0	0	1	1	0	1	0	0	#NULL!	#NULL!	0	0	1	1	0	0	#NULL!	E1	0	1	#NULL!	4	0	0	0	0	0	0	172	1.72	0	1	#NULL!	#NULL!	1	1	0	2	2	5
E00763	#NULL!	#NULL!	#NULL!	33	4	#NULL!	0	20.7157	2	0	0	0	1	0	1	0	0	#NULL!	#NULL!	0	0	1	0	0	0	#NULL!	E1	0	3	#NULL!	4	0	0	0	0	0	0	173	1.73	0	1	#NULL!	#NULL!	1	1	0	3	3	6
E00764	#NULL!	#NULL!	#NULL!	22	2	0	0	22.2222	2	0	0	1	1	0	1	0	0	#NULL!	#NULL!	0	0	1	1	1	0	#NULL!	E1	0	1	#NULL!	4	0	0	0	0	0	0	150	1.5	0	1	#NULL!	#NULL!	1	1	0	1	1	1
E00766	#NULL!	#NULL!	#NULL!	18	1	#NULL!	0	17.301	1	0	0	0	1	0	1	0	0	#NULL!	#NULL!	0	0	1	0	0	0	#NULL!	E1	0	1	#NULL!	4	0	0	0	0	0	0	170	1.7	0	1	#NULL!	#NULL!	1	1	0	1	2	1
E00767	#NULL!	#NULL!	#NULL!	23	2	#NULL!	0	22.2041	2	0	0	0	1	0	1	0	0	#NULL!	#NULL!	0	0	1	0	0	0	#NULL!	E1	0	2	#NULL!	1	0	0	0	0	0	0	175	1.75	0	1	#NULL!	#NULL!	1	1	0	2	2	4
E00768	#NULL!	#NULL!	#NULL!	23	2	0	0	22.0386	2	0	0	1	1	0	1	0	0	#NULL!	#NULL!	0	0	1	0	0	0	#NULL!	E1	0	1	#NULL!	1	0	0	0	0	0	0	165	1.65	0	1	#NULL!	#NULL!	1	1	0	2	2	4
E00769	#NULL!	#NULL!	#NULL!	19	1	0	0	20.4152	2	0	0	1	1	0	1	0	0	#NULL!	#NULL!	0	0	1	1	1	0	#NULL!	E1	0	1	#NULL!	4	0	0	0	0	0	0	170	1.7	0	1	#NULL!	#NULL!	1	1	0	2	3	3
E00770	#NULL!	#NULL!	#NULL!	20	1	0	0	20.5693	2	0	0	1	1	1	1	0	0	#NULL!	#NULL!	0	0	1	1	1	0	#NULL!	E1	0	0	#NULL!	2	0	0	0	0	0	0	165	1.65	0	1	#NULL!	#NULL!	2	1	0	1	2	1
E00771	#NULL!	#NULL!	#NULL!	18	1	#NULL!	0	24.4444	2	0	0	0	1	0	1	0	0	#NULL!	#NULL!	0	0	1	0	0	0	#NULL!	E1	0	1	#NULL!	4	0	0	0	0	0	0	150	1.5	0	1	#NULL!	#NULL!	1	2	0	2	3	5
E00772	#NULL!	#NULL!	#NULL!	25	2	#NULL!	0	28.125	3	0	0	0	1	0	1	0	0	#NULL!	#NULL!	0	0	1	0	1	0	#NULL!	E1	0	1	#NULL!	1	0	0	0	0	0	0	160	1.6	0	1	#NULL!	#NULL!	1	1	0	1	2	1
E00773	#NULL!	#NULL!	#NULL!	30	3	#NULL!	0	19.4444	2	0	0	0	1	1	1	0	0	#NULL!	#NULL!	0	0	1	1	0	0	#NULL!	E1	0	0	#NULL!	4	0	0	0	0	0	0	180	1.8	0	1	#NULL!	#NULL!	2	2	0	1	2	2
E00774	#NULL!	#NULL!	#NULL!	19	1	0	0	19.8347	2	0	0	1	1	0	1	0	0	#NULL!	#NULL!	0	0	1	0	0	0	#NULL!	E1	0	1	#NULL!	1	0	0	0	0	0	0	165	1.65	0	1	#NULL!	#NULL!	1	2	0	1	2	1
E00775	#NULL!	#NULL!	#NULL!	34	4	#NULL!	0	20.898	2	0	0	0	1	1	1	0	0	#NULL!	#NULL!	0	0	1	0	0	0	#NULL!	E1	0	0	#NULL!	2	0	0	0	0	0	0	175	1.75	0	1	#NULL!	#NULL!	2	2	0	1	2	1
E00776	#NULL!	#NULL!	#NULL!	21	2	0	0	22.0386	2	0	0	1	1	0	1	0	0	#NULL!	#NULL!	0	0	1	0	1	0	#NULL!	E1	0	1	#NULL!	1	0	0	0	0	0	0	165	1.65	0	1	#NULL!	#NULL!	1	1	0	1	2	1
E00777	#NULL!	#NULL!	#NULL!	48	7	0	0	25.7778	3	0	0	1	1	0	1	0	0	#NULL!	#NULL!	0	0	1	0	1	0	#NULL!	E1	0	2	#NULL!	2	0	0	0	0	0	0	150	1.5	0	1	#NULL!	#NULL!	1	2	0	2	2	4
E00779	#NULL!	#NULL!	#NULL!	32	4	#NULL!	0	20.7612	2	0	0	0	1	0	1	0	0	#NULL!	#NULL!	0	0	1	0	0	0	#NULL!	E1	0	1	#NULL!	1	0	0	0	0	0	0	170	1.7	0	1	#NULL!	#NULL!	1	1	0	2	2	3
E00780	#NULL!	#NULL!	#NULL!	25	2	0	0	18.5568	2	0	0	1	1	0	1	0	0	#NULL!	#NULL!	0	0	1	0	0	0	#NULL!	E1	0	2	#NULL!	2	0	0	0	0	0	0	169	1.69	0	1	#NULL!	#NULL!	1	1	0	1	2	1
E00781	#NULL!	#NULL!	#NULL!	23	2	0	0	22.0386	2	0	0	1	1	0	1	0	0	#NULL!	#NULL!	0	0	1	0	0	0	#NULL!	E1	0	2	#NULL!	1	0	0	0	0	0	0	165	1.65	0	1	#NULL!	#NULL!	1	1	0	2	2	4
E00782	#NULL!	#NULL!	#NULL!	20	1	0	0	19.9219	2	0	0	1	1	0	1	0	0	#NULL!	#NULL!	0	0	1	0	0	0	#NULL!	E1	0	1	#NULL!	1	0	0	0	0	0	0	160	1.6	0	1	#NULL!	#NULL!	1	1	0	3	2	6
E00783	#NULL!	#NULL!	#NULL!	18	1	0	0	22.5306	2	0	0	1	1	0	1	0	0	#NULL!	#NULL!	0	0	1	0	0	0	#NULL!	E1	0	3	#NULL!	2	0	0	0	0	0	0	175	1.75	0	1	#NULL!	#NULL!	1	1	0	2	1	5
E00784	#NULL!	#NULL!	#NULL!	22	2	0	0	21.7079	2	0	0	1	1	0	1	0	0	#NULL!	#NULL!	0	0	1	0	0	0	#NULL!	E1	0	2	#NULL!	4	0	0	0	0	0	0	169	1.69	0	1	#NULL!	#NULL!	1	1	0	2	2	4
E00785	#NULL!	#NULL!	#NULL!	25	2	0	0	19.5312	2	0	0	1	1	0	1	0	0	#NULL!	#NULL!	0	0	1	0	0	0	#NULL!	E1	0	1	#NULL!	2	0	0	0	0	0	0	160	1.6	0	1	#NULL!	#NULL!	1	2	0	2	2	4
E00786	#NULL!	#NULL!	#NULL!	22	2	0	0	23.8281	2	0	0	1	1	0	1	0	0	#NULL!	#NULL!	0	0	1	0	0	0	#NULL!	E1	0	2	#NULL!	2	0	0	0	0	0	0	160	1.6	0	1	#NULL!	#NULL!	1	1	0	1	3	2
E00787	#NULL!	#NULL!	#NULL!	23	2	0	0	21.2279	2	0	0	1	1	0	1	0	0	#NULL!	#NULL!	0	0	1	0	0	0	#NULL!	E1	0	1	#NULL!	4	0	0	0	0	0	0	155	1.55	1	1	#NULL!	#NULL!	1	2	0	1	2	2
E00788	#NULL!	#NULL!	#NULL!	21	2	0	0	16.4062	1	0	0	1	1	0	1	0	0	#NULL!	#NULL!	0	0	1	0	1	0	#NULL!	E1	0	3	#NULL!	1	0	0	0	0	0	0	160	1.6	0	1	#NULL!	#NULL!	1	1	0	1	3	2
E00789	1	3	1	39	5	#NULL!	0	18.2099	1	0	1	0	1	1	1	1	0	#NULL!	#NULL!	1	0	1	0	0	0	#NULL!	E1	0	0	#NULL!	1	0	0	1	0	0	0	180	1.8	0	1	#NULL!	#NULL!	2	2	1	1	2	1
E00790	#NULL!	#NULL!	#NULL!	39	5	#NULL!	0	22.9481	2	0	0	0	1	0	1	0	0	#NULL!	#NULL!	0	0	1	0	0	0	#NULL!	E1	0	3	#NULL!	2	0	0	0	0	0	0	167	1.67	0	1	#NULL!	#NULL!	1	2	0	1	2	2
E00791	#NULL!	#NULL!	#NULL!	21	2	#NULL!	0	20.7612	2	0	0	0	1	0	1	0	0	#NULL!	#NULL!	0	0	1	0	0	0	#NULL!	E1	0	1	#NULL!	4	0	0	0	0	0	0	170	1.7	0	1	#NULL!	#NULL!	1	1	0	2	2	5
E00792	#NULL!	#NULL!	#NULL!	21	2	#NULL!	0	19.5918	2	0	0	0	1	0	1	0	0	#NULL!	#NULL!	0	0	1	1	0	0	#NULL!	E1	0	2	#NULL!	4	0	0	0	0	0	0	175	1.75	0	1	#NULL!	#NULL!	1	1	0	1	1	2
E00793	#NULL!	#NULL!	#NULL!	28	3	#NULL!	0	26.2976	3	0	0	0	1	0	1	0	0	#NULL!	#NULL!	0	0	1	0	0	0	#NULL!	E1	0	2	#NULL!	2	0	0	0	0	0	0	170	1.7	0	1	#NULL!	#NULL!	1	1	0	1	1	2
E00794	#NULL!	#NULL!	#NULL!	20	1	0	0	20.8611	2	0	0	1	1	0	1	0	0	#NULL!	#NULL!	0	0	1	0	0	0	#NULL!	E1	0	3	#NULL!	4	0	0	0	0	0	0	171	1.71	0	1	#NULL!	#NULL!	1	1	0	2	3	5
E00795	#NULL!	#NULL!	#NULL!	23	2	0	0	20.8117	2	0	0	1	1	0	1	0	0	#NULL!	#NULL!	0	0	1	2	2	0	#NULL!	E1	0	1	#NULL!	1	0	0	0	0	0	0	155	1.55	0	1	#NULL!	#NULL!	1	1	0	2	2	3
E00796	#NULL!	#NULL!	#NULL!	19	1	0	0	18.7783	2	0	0	1	1	0	1	0	0	#NULL!	#NULL!	0	0	1	1	1	0	#NULL!	E1	0	1	#NULL!	4	0	0	0	0	0	0	168	1.68	0	1	#NULL!	#NULL!	1	2	0	1	2	1
E00797	#NULL!	#NULL!	#NULL!	25	2	#NULL!	0	21.4844	2	0	0	0	1	0	1	0	0	#NULL!	#NULL!	0	0	1	0	0	0	#NULL!	E1	0	0	#NULL!	1	0	0	0	0	0	0	160	1.6	0	1	#NULL!	#NULL!	1	1	0	1	1	1
E00798	#NULL!	#NULL!	#NULL!	20	1	0	0	23.8054	2	0	0	1	1	0	1	0	0	#NULL!	#NULL!	0	0	1	0	0	0	#NULL!	E1	0	1	#NULL!	2	0	0	0	0	0	0	152	1.52	0	1	#NULL!	#NULL!	1	2	0	1	2	1
E00799	#NULL!	#NULL!	#NULL!	23	2	0	0	23.1834	2	0	0	1	1	0	1	0	0	#NULL!	#NULL!	0	0	1	0	0	0	#NULL!	E1	0	2	#NULL!	4	0	0	0	0	0	0	170	1.7	0	1	#NULL!	#NULL!	1	1	0	4	1	28
E00800	#NULL!	#NULL!	#NULL!	30	3	0	0	22.8624	2	0	0	1	1	0	1	0	0	#NULL!	#NULL!	0	0	1	2	3	0	#NULL!	E1	0	4	#NULL!	1	0	0	0	0	0	0	162	1.62	0	1	#NULL!	#NULL!	1	2	0	2	1	3
E00801	#NULL!	#NULL!	#NULL!	27	3	#NULL!	0	27.1203	3	0	0	0	1	0	1	0	0	#NULL!	#NULL!	0	0	1	0	0	0	#NULL!	E1	0	3	#NULL!	2	0	0	0	0	0	0	156	1.56	0	1	#NULL!	#NULL!	1	2	0	2	2	3
E00802	#NULL!	#NULL!	#NULL!	23	2	0	0	21.2245	2	0	0	1	1	0	1	0	0	#NULL!	#NULL!	0	0	1	0	0	0	#NULL!	E1	0	4	#NULL!	2	0	0	0	0	0	0	175	1.75	0	1	#NULL!	#NULL!	1	2	0	2	1	3
E00803	#NULL!	#NULL!	#NULL!	37	5	#NULL!	0	23.5078	2	0	0	0	1	0	1	0	0	#NULL!	#NULL!	0	0	1	0	0	0	#NULL!	E1	0	3	#NULL!	1	0	0	0	0	0	0	165	1.65	0	1	#NULL!	#NULL!	1	1	0	1	1	1
E00804	#NULL!	#NULL!	#NULL!	40	5	0	0	20.8117	2	0	0	1	1	1	1	0	0	#NULL!	#NULL!	0	0	1	0	0	0	#NULL!	E1	0	0	#NULL!	1	0	0	0	0	0	0	155	1.55	0	1	#NULL!	#NULL!	2	2	0	1	2	1
E00805	#NULL!	#NULL!	#NULL!	28	3	#NULL!	0	19.2653	2	0	0	0	1	0	1	0	0	#NULL!	#NULL!	0	0	1	0	0	0	#NULL!	E1	0	1	#NULL!	2	0	0	0	0	0	0	175	1.75	0	1	#NULL!	#NULL!	1	1	0	1	2	2
E00806	#NULL!	#NULL!	#NULL!	21	2	#NULL!	0	20.0692	2	0	1	0	1	1	1	0	0	#NULL!	#NULL!	0	0	1	0	0	0	#NULL!	E1	0	0	#NULL!	2	0	0	0	0	0	0	170	1.7	0	1	#NULL!	#NULL!	2	1	0	1	2	1
E00807	#NULL!	#NULL!	#NULL!	27	3	#NULL!	0	20.5714	2	0	0	0	1	0	1	0	0	#NULL!	#NULL!	0	0	1	0	0	0	#NULL!	E1	0	2	#NULL!	2	0	0	0	0	0	0	175	1.75	0	1	#NULL!	#NULL!	1	1	0	2	2	4
E00808	#NULL!	#NULL!	#NULL!	32	4	0	0	21.6713	2	0	0	1	1	1	1	0	0	#NULL!	#NULL!	0	0	1	0	0	0	#NULL!	E1	0	0	#NULL!	4	0	0	0	0	0	0	165	1.65	0	1	#NULL!	#NULL!	2	1	0	1	1	1
E00809	#NULL!	#NULL!	#NULL!	22	2	#NULL!	0	19.9432	2	0	0	0	1	0	1	0	0	#NULL!	#NULL!	0	0	1	0	1	0	#NULL!	E1	0	1	#NULL!	3	0	0	0	0	0	0	172	1.72	0	1	#NULL!	#NULL!	1	1	0	1	2	1
E00810	#NULL!	#NULL!	#NULL!	23	2	0	0	19.5312	2	0	0	1	1	0	1	0	0	#NULL!	#NULL!	0	0	1	0	0	0	#NULL!	E1	0	2	#NULL!	1	0	0	0	0	0	0	160	1.6	0	1	#NULL!	#NULL!	1	1	0	1	2	1
E00811	#NULL!	#NULL!	#NULL!	28	3	0	0	23.9869	2	0	0	1	1	0	1	0	0	#NULL!	#NULL!	0	0	1	0	0	0	#NULL!	E1	0	1	#NULL!	1	0	0	0	0	0	0	178	1.78	0	1	#NULL!	#NULL!	1	1	0	2	3	3
E00812	#NULL!	#NULL!	#NULL!	22	2	#NULL!	0	20.5693	2	0	0	0	1	0	1	0	0	#NULL!	#NULL!	0	0	1	0	0	0	#NULL!	E1	0	1	#NULL!	2	0	0	0	0	0	0	165	1.65	0	1	#NULL!	#NULL!	1	1	0	1	2	1
E00813	1	3	1	40	5	0	0	17.9166	1	0	0	1	1	0	1	1	0	#NULL!	#NULL!	1	0	1	0	2	0	#NULL!	E1	0	3	#NULL!	2	0	0	0	0	0	0	189	1.89	0	1	#NULL!	#NULL!	1	1	0	2	2	3
E00814	#NULL!	#NULL!	#NULL!	40	5	0	0	21.0937	2	0	0	1	1	0	1	0	0	#NULL!	#NULL!	0	0	1	0	2	0	#NULL!	E1	0	1	#NULL!	1	0	0	0	0	0	0	160	1.6	0	1	#NULL!	#NULL!	1	2	0	1	2	1
E00815	#NULL!	#NULL!	#NULL!	18	1	0	0	23.1111	2	0	0	1	1	0	1	0	0	#NULL!	#NULL!	0	0	1	0	0	0	#NULL!	E1	0	1	#NULL!	4	0	0	0	0	0	0	150	1.5	0	1	#NULL!	#NULL!	1	1	0	1	2	1
E00816	#NULL!	#NULL!	#NULL!	40	5	0	0	21.8776	2	0	0	1	1	0	1	0	0	#NULL!	#NULL!	0	0	1	0	0	0	#NULL!	E1	0	3	#NULL!	4	0	0	0	0	0	0	175	1.75	0	1	#NULL!	#NULL!	1	2	0	2	2	5
E00817	#NULL!	#NULL!	#NULL!	27	3	#NULL!	0	24.093	2	0	0	0	1	0	1	0	0	#NULL!	#NULL!	0	0	1	0	0	0	#NULL!	E1	0	4	#NULL!	2	0	0	0	0	0	0	168	1.68	0	1	#NULL!	#NULL!	1	1	0	2	3	5
E00818	#NULL!	#NULL!	#NULL!	20	1	#NULL!	0	21.3333	2	0	0	0	1	0	1	0	0	#NULL!	#NULL!	0	0	1	0	0	0	#NULL!	E1	0	1	#NULL!	1	0	0	0	0	0	0	150	1.5	0	1	#NULL!	#NULL!	1	1	0	1	2	1
E00819	#NULL!	#NULL!	#NULL!	18	1	#NULL!	0	22.4766	2	0	0	0	1	1	1	0	0	#NULL!	#NULL!	0	0	1	0	0	0	#NULL!	E1	0	0	#NULL!	1	0	0	0	0	0	0	155	1.55	0	1	#NULL!	#NULL!	2	1	0	1	3	1
E00820	#NULL!	#NULL!	#NULL!	45	6	#NULL!	0	20.5151	2	0	0	0	1	0	1	0	0	#NULL!	#NULL!	0	0	1	0	0	0	#NULL!	E1	0	2	#NULL!	2	0	0	0	0	0	0	178	1.78	0	1	#NULL!	#NULL!	1	1	0	1	1	1
E00821	#NULL!	#NULL!	#NULL!	39	5	#NULL!	0	26.5432	3	0	0	0	1	0	1	0	0	#NULL!	#NULL!	0	0	1	0	0	0	#NULL!	E1	0	2	#NULL!	2	0	0	0	0	0	0	180	1.8	0	1	#NULL!	#NULL!	1	2	0	2	3	3
E00822	#NULL!	#NULL!	#NULL!	39	5	#NULL!	0	28.3447	3	0	0	0	1	1	1	0	0	#NULL!	#NULL!	0	0	1	0	0	0	#NULL!	E1	0	0	#NULL!	1	0	0	0	0	0	0	168	1.68	0	1	#NULL!	#NULL!	2	2	0	1	2	2
E00823	#NULL!	#NULL!	#NULL!	39	5	#NULL!	0	20	2	0	0	0	1	1	1	0	0	#NULL!	#NULL!	0	0	1	0	0	0	#NULL!	E1	0	0	#NULL!	1	0	0	0	0	0	0	150	1.5	0	1	#NULL!	#NULL!	2	2	0	1	2	1
E00824	#NULL!	#NULL!	#NULL!	33	4	#NULL!	0	21.875	2	0	0	0	1	0	1	0	0	#NULL!	#NULL!	0	0	1	0	0	0	#NULL!	E1	0	1	#NULL!	3	0	0	0	0	0	0	160	1.6	0	1	#NULL!	#NULL!	1	2	0	1	2	1
E00825	#NULL!	#NULL!	#NULL!	30	3	#NULL!	0	21.551	2	0	0	0	1	0	1	0	0	#NULL!	#NULL!	0	0	1	0	0	0	#NULL!	E1	0	1	#NULL!	1	0	0	0	0	0	0	175	1.75	0	1	#NULL!	#NULL!	1	2	0	1	2	2
E00826	#NULL!	#NULL!	#NULL!	27	3	0	0	21.8776	2	0	0	1	1	0	1	0	0	#NULL!	#NULL!	0	0	1	0	0	0	#NULL!	E1	0	1	#NULL!	1	0	0	0	0	0	0	175	1.75	0	1	#NULL!	#NULL!	1	1	0	1	2	1
E00827	#NULL!	#NULL!	#NULL!	35	4	0	0	23.1834	2	0	0	1	1	1	1	0	0	#NULL!	#NULL!	0	0	1	0	0	0	#NULL!	E1	0	0	#NULL!	2	0	0	0	0	0	0	170	1.7	0	1	#NULL!	#NULL!	2	2	0	1	2	1
E00828	#NULL!	#NULL!	#NULL!	37	5	0	0	22.8374	2	0	0	1	1	0	1	0	0	#NULL!	#NULL!	0	0	1	0	1	0	#NULL!	E1	0	1	#NULL!	2	0	0	0	0	0	0	170	1.7	0	1	#NULL!	#NULL!	1	1	0	1	1	1
E00829	#NULL!	#NULL!	#NULL!	24	2	0	0	20	2	0	0	1	1	1	1	0	0	#NULL!	#NULL!	0	0	1	0	0	0	#NULL!	E1	0	1	#NULL!	2	0	0	0	0	0	0	150	1.5	0	1	#NULL!	#NULL!	1	1	0	1	1	1
E00830	#NULL!	#NULL!	#NULL!	25	2	#NULL!	0	25.6055	3	0	0	0	1	0	1	0	0	#NULL!	#NULL!	0	0	1	0	0	0	#NULL!	E1	0	2	#NULL!	1	0	0	0	0	0	0	170	1.7	0	1	#NULL!	#NULL!	1	1	0	1	2	2
E00831	#NULL!	#NULL!	#NULL!	18	1	#NULL!	0	21.875	2	0	0	0	1	1	1	0	0	#NULL!	#NULL!	0	0	1	0	0	0	#NULL!	E1	0	0	#NULL!	3	0	0	0	0	0	0	160	1.6	0	1	#NULL!	#NULL!	2	1	0	1	1	1
E00832	#NULL!	#NULL!	#NULL!	36	5	#NULL!	0	19.7232	2	0	0	0	1	0	1	0	0	#NULL!	#NULL!	0	0	1	0	0	0	#NULL!	E1	0	4	#NULL!	3	0	0	0	0	1	0	170	1.7	0	1	#NULL!	#NULL!	1	2	0	2	2	3
E00833	#NULL!	#NULL!	#NULL!	18	1	#NULL!	0	20.7612	2	0	0	0	1	1	1	0	0	#NULL!	#NULL!	0	0	1	1	1	0	#NULL!	E1	0	1	#NULL!	2	0	0	0	0	0	0	170	1.7	0	1	#NULL!	#NULL!	1	1	0	1	1	1
E00834	#NULL!	#NULL!	#NULL!	34	4	0	0	24.2215	2	0	1	1	1	0	1	0	0	#NULL!	#NULL!	0	0	1	0	0	0	#NULL!	E1	0	2	#NULL!	2	0	0	0	0	0	0	170	1.7	0	1	#NULL!	#NULL!	1	2	0	2	2	3
E00835	#NULL!	#NULL!	#NULL!	23	2	0	0	25.7778	3	0	0	1	1	0	1	0	0	#NULL!	#NULL!	0	0	1	0	0	0	#NULL!	E1	0	1	#NULL!	3	0	0	0	0	0	0	150	1.5	0	1	#NULL!	#NULL!	1	2	0	1	2	1
E00836	#NULL!	#NULL!	#NULL!	26	3	#NULL!	0	23.3355	2	0	0	0	1	0	1	0	0	#NULL!	#NULL!	0	0	1	0	0	0	#NULL!	E1	0	1	#NULL!	3	0	0	0	0	0	0	163	1.63	0	1	#NULL!	#NULL!	1	1	0	1	2	1
E00837	#NULL!	#NULL!	#NULL!	55	7	#NULL!	0	24.1672	2	0	0	0	1	1	1	0	0	#NULL!	#NULL!	0	0	1	0	0	0	#NULL!	E1	0	0	#NULL!	3	0	0	0	0	0	0	164	1.64	0	1	#NULL!	#NULL!	2	2	0	3	2	6
E00838	#NULL!	#NULL!	#NULL!	31	4	#NULL!	0	29.7778	3	0	0	0	1	0	1	1	0	#NULL!	#NULL!	1	0	1	0	0	0	#NULL!	E1	0	1	#NULL!	1	0	0	0	0	0	0	150	1.5	0	1	#NULL!	#NULL!	1	2	0	1	2	1
E00839	#NULL!	#NULL!	#NULL!	22	2	#NULL!	0	20.3125	2	0	0	0	1	0	1	0	0	#NULL!	#NULL!	0	0	1	0	0	0	#NULL!	E1	0	1	#NULL!	4	0	0	0	0	0	0	160	1.6	0	1	#NULL!	#NULL!	1	1	0	1	2	1
E00840	#NULL!	#NULL!	#NULL!	24	2	#NULL!	0	21.875	2	0	0	0	1	0	1	0	0	#NULL!	#NULL!	0	0	1	0	0	0	#NULL!	E1	0	1	#NULL!	4	0	0	0	0	0	0	160	1.6	0	1	#NULL!	#NULL!	1	1	0	1	2	1
E00841	#NULL!	#NULL!	#NULL!	60	7	#NULL!	0	22.0386	2	0	0	0	1	0	1	0	0	#NULL!	#NULL!	0	0	1	0	0	0	#NULL!	E1	0	1	#NULL!	1	0	0	0	0	0	0	165	1.65	0	1	#NULL!	#NULL!	1	2	0	1	2	2
E00842	#NULL!	#NULL!	#NULL!	45	6	0	0	23.8751	2	0	0	1	1	0	1	0	0	#NULL!	#NULL!	0	0	1	0	0	0	#NULL!	E1	0	1	#NULL!	4	0	0	0	0	0	0	165	1.65	0	1	#NULL!	#NULL!	1	2	0	1	3	2
E00843	#NULL!	#NULL!	#NULL!	40	5	#NULL!	0	23.5294	2	0	0	0	1	0	1	0	0	#NULL!	#NULL!	0	0	1	0	0	0	#NULL!	E1	0	1	#NULL!	4	0	0	0	0	0	0	170	1.7	0	1	#NULL!	#NULL!	1	2	0	3	3	9
E00844	#NULL!	#NULL!	#NULL!	30	3	#NULL!	0	22.5306	2	0	0	0	1	0	1	0	0	#NULL!	#NULL!	0	0	1	0	0	0	#NULL!	E1	0	2	#NULL!	1	0	0	0	0	0	0	175	1.75	0	1	#NULL!	#NULL!	1	1	0	1	2	1
E00845	#NULL!	#NULL!	#NULL!	19	1	0	0	22.2222	2	0	0	1	1	1	1	0	0	#NULL!	#NULL!	0	0	1	0	0	0	#NULL!	E1	0	0	#NULL!	4	0	0	0	0	0	0	150	1.5	0	1	#NULL!	#NULL!	2	1	0	2	3	3
E00846	#NULL!	#NULL!	#NULL!	18	1	#NULL!	0	21.875	2	0	0	0	1	1	1	0	0	#NULL!	#NULL!	0	0	1	0	3	0	#NULL!	E1	0	0	#NULL!	1	0	0	0	0	0	0	160	1.6	0	1	#NULL!	#NULL!	2	1	0	2	2	3
E00847	#NULL!	#NULL!	#NULL!	40	5	#NULL!	0	19.8347	2	0	0	0	1	1	1	0	0	#NULL!	#NULL!	0	0	1	1	0	0	#NULL!	E1	0	0	#NULL!	4	0	0	0	0	0	0	165	1.65	0	1	#NULL!	#NULL!	2	2	0	1	2	2
E00848	#NULL!	#NULL!	#NULL!	30	3	#NULL!	0	26.1224	3	0	0	0	1	0	1	0	0	#NULL!	#NULL!	0	0	1	0	0	0	#NULL!	E1	0	2	#NULL!	4	0	0	0	0	0	0	175	1.75	0	1	#NULL!	#NULL!	1	2	0	1	2	2
E00849	#NULL!	#NULL!	#NULL!	21	2	#NULL!	0	22.6667	2	0	0	0	1	1	1	0	0	#NULL!	#NULL!	0	0	1	0	0	0	#NULL!	E1	0	0	#NULL!	1	0	0	0	0	0	0	150	1.5	0	1	#NULL!	#NULL!	2	1	0	1	2	1
E00850	#NULL!	#NULL!	#NULL!	20	1	0	0	21.875	2	0	0	1	1	0	1	0	0	#NULL!	#NULL!	0	0	1	0	0	0	#NULL!	E1	0	2	#NULL!	2	0	0	0	0	0	0	160	1.6	0	1	#NULL!	#NULL!	1	1	0	2	3	4
E00851	#NULL!	#NULL!	#NULL!	25	2	#NULL!	0	16.358	1	0	0	0	1	0	1	0	0	#NULL!	#NULL!	0	0	1	0	0	0	#NULL!	E1	0	4	#NULL!	1	0	0	0	0	0	0	180	1.8	0	1	#NULL!	#NULL!	1	1	0	2	2	3
E00852	#NULL!	#NULL!	#NULL!	42	6	0	0	23.3067	2	0	0	1	1	0	1	0	0	#NULL!	#NULL!	0	0	1	1	2	0	#NULL!	E1	0	2	#NULL!	3	0	0	0	0	0	0	167	1.67	0	1	#NULL!	#NULL!	1	2	0	2	2	3
E00853	#NULL!	#NULL!	#NULL!	22	2	#NULL!	0	20.8117	2	0	0	0	1	1	1	0	0	#NULL!	#NULL!	0	0	1	0	0	0	#NULL!	E1	0	0	#NULL!	1	0	0	0	0	0	0	155	1.55	0	1	#NULL!	#NULL!	2	2	0	1	1	1
E00854	#NULL!	#NULL!	#NULL!	59	7	#NULL!	0	19.0039	2	0	0	0	1	0	1	0	0	#NULL!	#NULL!	0	0	1	1	2	0	#NULL!	E1	0	5	#NULL!	2	0	0	0	0	0	0	167	1.67	0	1	#NULL!	#NULL!	1	2	0	1	2	2
E00855	#NULL!	#NULL!	#NULL!	22	2	#NULL!	0	25.2493	3	0	0	0	1	0	1	0	0	#NULL!	#NULL!	0	0	1	0	0	0	#NULL!	E1	0	4	#NULL!	4	0	0	0	0	0	0	178	1.78	0	1	#NULL!	#NULL!	1	1	0	2	3	4
E00856	#NULL!	#NULL!	#NULL!	21	2	0	0	24.8889	2	0	0	1	1	0	1	0	0	#NULL!	#NULL!	0	0	1	0	0	0	#NULL!	E1	0	1	#NULL!	1	0	0	0	0	0	0	150	1.5	0	1	#NULL!	#NULL!	1	1	0	1	1	1
E00857	#NULL!	#NULL!	#NULL!	20	1	#NULL!	0	21.3333	2	0	0	0	1	0	1	0	0	#NULL!	#NULL!	0	0	1	0	0	0	#NULL!	E1	0	1	#NULL!	3	0	0	0	0	0	0	150	1.5	0	1	#NULL!	#NULL!	1	1	0	1	1	1
E00858	#NULL!	#NULL!	#NULL!	22	2	0	0	19.5918	2	0	0	1	1	0	1	0	0	#NULL!	#NULL!	0	0	1	0	0	0	#NULL!	E1	0	2	#NULL!	3	0	0	0	0	0	0	175	1.75	0	1	#NULL!	#NULL!	1	1	0	1	2	1
E00859	#NULL!	#NULL!	#NULL!	21	2	#NULL!	0	27.1111	3	0	0	0	1	0	1	0	0	#NULL!	#NULL!	0	0	1	0	0	0	#NULL!	E1	0	2	#NULL!	2	0	0	0	0	0	0	150	1.5	0	1	#NULL!	#NULL!	1	1	0	1	2	1
E00860	#NULL!	#NULL!	#NULL!	23	2	#NULL!	0	19.9219	2	0	0	0	1	0	1	0	0	#NULL!	#NULL!	0	0	1	0	0	0	#NULL!	E1	0	1	#NULL!	4	0	0	0	0	0	0	160	1.6	0	1	#NULL!	#NULL!	1	1	0	1	2	1
E00861	#NULL!	#NULL!	#NULL!	26	3	#NULL!	0	23.4568	2	0	0	0	1	1	1	0	0	#NULL!	#NULL!	0	0	1	0	0	0	#NULL!	E1	0	1	#NULL!	4	0	0	0	0	0	0	180	1.8	0	1	#NULL!	#NULL!	1	1	0	1	2	1
E00862	#NULL!	#NULL!	#NULL!	19	1	#NULL!	0	21.7993	2	0	0	0	1	0	1	0	0	#NULL!	#NULL!	0	0	1	0	0	0	#NULL!	E1	0	2	#NULL!	4	0	0	0	0	0	0	170	1.7	0	1	#NULL!	#NULL!	1	1	0	1	2	1
E00863	#NULL!	#NULL!	#NULL!	20	1	#NULL!	0	19.8839	2	0	0	0	1	0	1	0	0	#NULL!	#NULL!	0	0	1	0	0	0	#NULL!	E1	0	2	#NULL!	1	0	0	0	0	0	0	178	1.78	0	1	#NULL!	#NULL!	1	1	0	2	2	5
E00864	#NULL!	#NULL!	#NULL!	23	2	#NULL!	0	22.1453	2	0	0	0	1	0	1	0	0	#NULL!	#NULL!	0	0	1	0	0	0	#NULL!	E1	0	3	#NULL!	4	0	0	0	0	0	0	170	1.7	0	1	#NULL!	#NULL!	1	4	0	1	1	1
E00865	#NULL!	#NULL!	#NULL!	26	3	#NULL!	0	20.8117	2	0	0	0	1	0	1	0	0	#NULL!	#NULL!	0	0	1	0	1	0	#NULL!	E1	0	2	#NULL!	3	0	0	0	0	0	0	155	1.55	0	1	#NULL!	#NULL!	1	1	0	1	1	1
E00866	#NULL!	#NULL!	#NULL!	30	3	#NULL!	0	23.8281	2	0	0	0	1	0	1	0	0	#NULL!	#NULL!	0	0	1	0	0	0	#NULL!	E1	0	3	#NULL!	4	0	0	0	0	0	0	160	1.6	0	1	#NULL!	#NULL!	1	2	0	1	2	2
E00867	#NULL!	#NULL!	#NULL!	41	6	#NULL!	0	24.974	#NULL!	0	0	0	1	0	1	0	0	#NULL!	#NULL!	0	0	1	1	0	0	#NULL!	E1	0	1	#NULL!	4	0	0	0	0	0	0	155	1.55	0	1	#NULL!	#NULL!	1	2	0	2	2	3
E00868	#NULL!	#NULL!	#NULL!	28	3	#NULL!	0	19.0311	2	0	0	0	1	0	1	0	0	#NULL!	#NULL!	0	0	1	0	0	0	#NULL!	E1	0	2	#NULL!	4	0	0	0	0	0	0	170	1.7	0	1	#NULL!	#NULL!	1	1	0	2	3	3
E00869	#NULL!	#NULL!	#NULL!	32	4	0	0	19.4094	2	0	0	1	1	0	1	0	0	#NULL!	#NULL!	0	0	1	0	0	0	#NULL!	E1	0	1	#NULL!	1	0	0	0	0	0	0	183	1.83	0	1	#NULL!	#NULL!	1	1	0	1	2	1
E00870	#NULL!	#NULL!	#NULL!	18	1	0	0	24.4444	2	0	0	1	1	0	1	0	0	#NULL!	#NULL!	0	0	1	0	0	0	#NULL!	E1	0	2	#NULL!	2	0	0	0	0	0	0	150	1.5	0	1	#NULL!	#NULL!	1	1	0	1	3	1
E00871	#NULL!	#NULL!	#NULL!	46	7	#NULL!	0	28.4444	3	0	0	0	1	0	1	0	0	#NULL!	#NULL!	0	0	1	0	0	0	#NULL!	E1	0	3	#NULL!	4	0	0	0	0	0	0	150	1.5	0	1	#NULL!	#NULL!	1	2	0	2	2	3
E00872	#NULL!	#NULL!	#NULL!	28	3	0	0	24.4444	2	0	0	1	1	0	1	0	0	#NULL!	#NULL!	0	0	1	1	0	0	#NULL!	E1	0	1	#NULL!	1	0	0	0	0	0	0	150	1.5	0	1	#NULL!	#NULL!	1	2	0	1	2	1
E00873	#NULL!	#NULL!	#NULL!	18	1	0	0	18.6851	2	0	0	1	1	0	1	0	0	#NULL!	#NULL!	0	0	1	0	0	0	#NULL!	E1	0	2	#NULL!	1	0	0	0	0	0	0	170	1.7	0	1	#NULL!	#NULL!	1	1	0	2	1	3
E00874	#NULL!	#NULL!	#NULL!	30	3	#NULL!	0	21.2245	2	0	0	0	1	0	1	0	0	#NULL!	#NULL!	0	0	1	2	3	0	#NULL!	E1	0	1	#NULL!	4	0	0	0	0	0	0	175	1.75	0	1	#NULL!	#NULL!	1	2	0	1	1	1
E00875	#NULL!	#NULL!	#NULL!	29	3	0	0	20.148	2	0	0	1	1	0	1	0	0	#NULL!	#NULL!	0	0	1	1	0	0	#NULL!	E1	0	2	#NULL!	2	0	0	0	0	0	0	174	1.74	0	1	#NULL!	#NULL!	1	1	0	1	1	1
E00876	#NULL!	#NULL!	#NULL!	22	2	0	0	21.875	2	0	0	1	1	0	1	0	0	#NULL!	#NULL!	0	0	1	0	0	0	#NULL!	E1	0	1	#NULL!	1	0	0	0	0	0	0	160	1.6	0	1	#NULL!	#NULL!	1	1	0	1	1	1
E00877	#NULL!	#NULL!	#NULL!	24	2	#NULL!	0	19.4932	2	0	0	0	1	0	1	0	0	#NULL!	#NULL!	0	0	1	0	0	0	#NULL!	E1	0	1	#NULL!	1	0	0	0	0	0	0	171	1.71	0	1	#NULL!	#NULL!	1	1	0	1	1	1
E00878	#NULL!	#NULL!	#NULL!	24	2	0	0	28.4444	3	0	0	1	1	0	1	0	0	#NULL!	#NULL!	0	0	1	0	0	0	#NULL!	E1	0	2	#NULL!	2	0	0	0	0	0	0	150	1.5	0	1	#NULL!	#NULL!	1	1	0	1	2	1
E00879	#NULL!	#NULL!	#NULL!	26	3	#NULL!	0	28.4444	3	0	0	0	1	0	1	0	0	#NULL!	#NULL!	0	0	1	0	0	0	#NULL!	E1	0	2	#NULL!	1	0	0	0	0	0	0	150	1.5	0	1	#NULL!	#NULL!	1	1	0	1	1	1
E00880	#NULL!	#NULL!	#NULL!	19	1	#NULL!	0	16.5289	1	0	0	0	1	0	1	0	0	#NULL!	#NULL!	0	0	1	1	1	0	#NULL!	E1	0	1	#NULL!	2	0	0	0	0	0	0	165	1.65	0	1	#NULL!	#NULL!	1	1	0	1	3	2
E00881	#NULL!	#NULL!	#NULL!	28	3	0	0	25.7117	3	0	0	1	1	0	1	0	0	#NULL!	#NULL!	0	0	1	0	0	0	#NULL!	E1	0	1	#NULL!	1	0	0	0	0	0	0	165	1.65	0	1	#NULL!	#NULL!	1	1	0	1	2	1
E00882	#NULL!	#NULL!	#NULL!	24	2	0	0	22.4059	2	0	0	1	1	0	1	0	0	#NULL!	#NULL!	0	0	1	0	0	0	#NULL!	E1	0	2	#NULL!	2	0	0	0	0	0	0	165	1.65	0	1	#NULL!	#NULL!	1	2	0	1	2	1
E00883	#NULL!	#NULL!	#NULL!	24	2	#NULL!	0	23.6244	2	0	0	0	1	0	1	0	0	#NULL!	#NULL!	0	0	1	1	0	0	#NULL!	E1	0	2	#NULL!	1	0	0	0	0	0	0	162	1.62	0	1	#NULL!	#NULL!	1	1	0	1	1	1
E00884	#NULL!	#NULL!	#NULL!	21	2	#NULL!	0	22.4913	2	0	0	0	1	0	1	0	0	#NULL!	#NULL!	0	0	1	0	0	0	#NULL!	E1	0	2	#NULL!	4	0	0	0	0	0	0	170	1.7	0	1	#NULL!	#NULL!	1	1	0	1	2	1
E00885	#NULL!	#NULL!	#NULL!	23	2	#NULL!	0	25.2595	3	0	0	0	1	0	1	0	0	#NULL!	#NULL!	0	0	1	0	0	0	#NULL!	E1	0	3	#NULL!	4	0	0	0	0	0	0	170	1.7	0	1	#NULL!	#NULL!	1	1	0	1	2	1
E00886	#NULL!	#NULL!	#NULL!	18	1	#NULL!	0	18.6453	2	0	0	0	1	0	1	0	0	#NULL!	#NULL!	0	0	1	0	0	0	#NULL!	E1	0	3	#NULL!	2	0	0	0	0	0	0	167	1.67	0	1	#NULL!	#NULL!	1	1	0	2	2	3
E00887	#NULL!	#NULL!	#NULL!	25	2	#NULL!	0	24.093	2	0	0	0	1	0	1	0	0	#NULL!	#NULL!	0	0	1	0	0	0	#NULL!	E1	0	2	#NULL!	4	0	0	0	0	0	0	168	1.68	0	1	#NULL!	#NULL!	1	1	0	1	1	1
E00888	#NULL!	#NULL!	#NULL!	26	3	#NULL!	0	26.1224	3	0	0	0	1	0	1	0	0	#NULL!	#NULL!	0	0	1	0	0	0	#NULL!	E1	0	2	#NULL!	3	0	0	0	0	0	0	175	1.75	0	1	#NULL!	#NULL!	1	1	0	1	2	1
E00889	#NULL!	#NULL!	#NULL!	18	1	#NULL!	0	21.7778	2	0	0	0	1	0	1	0	0	#NULL!	#NULL!	0	0	1	1	0	0	#NULL!	E1	0	2	#NULL!	1	0	0	0	0	0	0	150	1.5	0	1	#NULL!	#NULL!	1	1	0	1	2	1
E00890	#NULL!	#NULL!	#NULL!	28	3	#NULL!	0	19.5918	2	0	0	0	1	0	1	0	0	#NULL!	#NULL!	0	0	1	0	0	0	#NULL!	E1	0	4	#NULL!	4	0	0	0	0	0	0	175	1.75	0	1	#NULL!	#NULL!	1	1	0	2	2	3
E00891	#NULL!	#NULL!	#NULL!	27	3	#NULL!	0	21.4533	2	0	0	0	1	1	1	0	0	#NULL!	#NULL!	0	0	1	0	0	0	#NULL!	E1	0	0	#NULL!	4	0	0	0	0	0	0	170	1.7	0	1	#NULL!	#NULL!	2	1	0	1	1	1
E00892	#NULL!	#NULL!	#NULL!	22	2	#NULL!	0	21.875	2	0	0	0	1	0	1	0	0	#NULL!	#NULL!	0	0	1	0	0	0	#NULL!	E1	0	2	#NULL!	2	0	0	0	0	0	0	160	1.6	0	1	#NULL!	#NULL!	1	1	0	2	3	5
E00893	#NULL!	#NULL!	#NULL!	68	7	0	0	18.5185	2	0	0	1	1	0	1	1	0	#NULL!	#NULL!	1	0	1	0	0	0	#NULL!	E1	0	1	#NULL!	4	0	0	0	0	0	0	180	1.8	0	1	#NULL!	#NULL!	1	1	1	1	1	1
E00894	#NULL!	#NULL!	#NULL!	48	7	0	0	19.1001	2	0	0	1	1	0	1	0	0	#NULL!	#NULL!	0	0	1	1	0	0	#NULL!	E1	0	2	#NULL!	3	0	0	0	0	0	0	165	1.65	0	1	#NULL!	#NULL!	1	2	0	1	2	1
E00895	#NULL!	#NULL!	#NULL!	18	1	0	0	24.8889	2	0	0	1	1	1	1	0	0	#NULL!	#NULL!	0	0	1	0	0	0	#NULL!	E1	0	0	#NULL!	1	0	0	0	0	0	0	150	1.5	0	1	#NULL!	#NULL!	2	1	0	2	3	3
E00896	#NULL!	#NULL!	#NULL!	22	2	#NULL!	0	15.7768	1	0	0	0	1	1	1	0	0	#NULL!	#NULL!	0	0	1	0	0	0	#NULL!	E1	0	3	#NULL!	4	0	0	0	0	0	0	167	1.67	0	1	#NULL!	#NULL!	1	2	0	1	2	2
E00897	#NULL!	#NULL!	#NULL!	34	4	0	0	19.7531	2	0	0	1	1	1	1	0	0	#NULL!	#NULL!	0	0	1	0	0	0	#NULL!	E1	0	2	#NULL!	2	0	0	0	0	0	0	180	1.8	0	1	#NULL!	#NULL!	1	2	0	1	2	1
E00898	#NULL!	#NULL!	#NULL!	20	1	0	0	17.4329	1	0	0	1	1	0	1	0	0	#NULL!	#NULL!	0	0	1	0	0	0	#NULL!	E1	0	4	#NULL!	1	0	0	0	0	0	0	176	1.76	0	1	#NULL!	#NULL!	1	1	0	2	2	3
E00899	#NULL!	#NULL!	#NULL!	18	1	0	0	22.2222	2	0	0	1	1	0	1	0	0	#NULL!	#NULL!	0	0	1	0	0	0	#NULL!	E1	0	2	#NULL!	2	0	0	0	0	0	0	150	1.5	0	1	#NULL!	#NULL!	1	1	0	1	1	1
E00900	#NULL!	#NULL!	#NULL!	18	1	#NULL!	0	28.8889	3	0	0	0	1	0	1	0	0	#NULL!	#NULL!	0	0	1	0	0	0	#NULL!	E1	0	1	#NULL!	1	0	0	0	0	0	0	150	1.5	0	1	#NULL!	#NULL!	1	1	0	1	2	1
E00901	#NULL!	#NULL!	#NULL!	23	2	0	0	24.974	#NULL!	0	0	1	1	0	1	0	0	#NULL!	#NULL!	0	0	1	0	0	0	#NULL!	E1	0	1	#NULL!	1	0	0	0	0	0	0	155	1.55	0	1	#NULL!	#NULL!	1	1	0	1	2	2
E00902	#NULL!	#NULL!	#NULL!	36	5	#NULL!	0	22.5896	2	0	0	0	1	0	1	0	0	#NULL!	#NULL!	0	0	1	0	0	0	#NULL!	E1	0	1	#NULL!	4	0	0	0	0	0	0	167	1.67	0	1	#NULL!	#NULL!	1	2	0	1	1	1
E00903	#NULL!	#NULL!	#NULL!	49	7	#NULL!	0	22.3214	2	0	0	0	1	0	1	0	0	#NULL!	#NULL!	0	0	1	0	0	0	#NULL!	E1	0	3	#NULL!	1	0	0	0	0	0	0	168	1.68	0	1	#NULL!	#NULL!	1	2	0	2	2	3
E00904	#NULL!	#NULL!	#NULL!	28	3	#NULL!	0	23.5294	2	0	0	0	1	0	1	0	0	#NULL!	#NULL!	0	0	1	0	0	0	#NULL!	E1	0	1	#NULL!	1	0	0	0	0	0	0	170	1.7	0	1	#NULL!	#NULL!	1	2	0	1	2	1
E00905	#NULL!	#NULL!	#NULL!	52	7	#NULL!	0	22.6474	2	0	0	0	1	1	1	0	0	#NULL!	#NULL!	0	0	1	0	0	0	#NULL!	E1	0	1	#NULL!	2	0	0	0	0	0	0	172	1.72	0	1	#NULL!	#NULL!	1	1	0	1	1	1
E00906	1	3	3	66	7	0	0	23.5078	2	0	1	1	1	0	1	1	0	#NULL!	#NULL!	1	0	1	0	0	0	#NULL!	E1	0	3	#NULL!	4	0	0	0	0	0	0	165	1.65	0	1	#NULL!	#NULL!	1	2	0	4	2	12
E00907	#NULL!	#NULL!	#NULL!	30	3	#NULL!	0	22.6562	2	0	0	0	1	0	1	0	0	#NULL!	#NULL!	0	0	1	0	0	0	#NULL!	E1	0	2	#NULL!	2	0	0	0	0	0	0	160	1.6	0	1	#NULL!	#NULL!	1	1	0	1	2	1
E00908	#NULL!	#NULL!	#NULL!	26	3	#NULL!	1	18.2857	1	0	0	0	1	0	1	0	0	#NULL!	#NULL!	0	0	1	0	3	0	#NULL!	E1	0	3	#NULL!	2	0	0	0	0	0	0	175	1.75	0	1	#NULL!	#NULL!	1	2	0	2	2	3
E00909	#NULL!	#NULL!	#NULL!	22	2	0	0	20.1951	2	0	0	1	1	0	1	0	0	#NULL!	#NULL!	0	0	1	0	0	0	#NULL!	E1	0	1	#NULL!	1	0	0	0	0	0	0	162	1.62	0	1	#NULL!	#NULL!	1	1	0	1	1	1
E00910	#NULL!	#NULL!	#NULL!	25	2	#NULL!	0	24.974	#NULL!	0	0	0	1	1	1	0	0	#NULL!	#NULL!	0	0	1	0	0	0	#NULL!	E1	0	0	#NULL!	4	0	0	0	0	0	0	155	1.55	0	1	#NULL!	#NULL!	2	1	0	1	2	1
E00911	#NULL!	#NULL!	#NULL!	18	1	0	0	17.2081	1	0	0	1	1	1	1	0	0	#NULL!	#NULL!	0	0	1	0	0	0	#NULL!	E1	0	0	#NULL!	4	0	0	0	0	0	0	182	1.82	0	1	#NULL!	#NULL!	2	1	0	1	1	1
E00912	#NULL!	#NULL!	#NULL!	23	2	#NULL!	0	20.0692	2	0	0	0	1	1	1	0	0	#NULL!	#NULL!	0	0	1	0	0	0	#NULL!	E1	0	0	#NULL!	1	0	0	0	0	0	0	170	1.7	0	1	#NULL!	#NULL!	2	1	0	1	1	1
E00913	#NULL!	#NULL!	#NULL!	23	2	0	0	17.6471	1	0	0	1	1	0	1	0	0	#NULL!	#NULL!	0	0	1	2	0	0	#NULL!	E1	0	2	#NULL!	1	0	0	0	0	0	0	170	1.7	0	1	#NULL!	#NULL!	1	1	0	2	2	5
E00914	#NULL!	#NULL!	#NULL!	18	1	0	0	23.1111	2	0	0	1	1	0	1	0	0	#NULL!	#NULL!	0	0	1	0	0	0	#NULL!	E1	0	1	#NULL!	1	0	0	0	0	0	0	150	1.5	0	1	#NULL!	#NULL!	1	1	0	3	2	8
E00915	#NULL!	#NULL!	#NULL!	20	1	0	0	22.2291	2	0	0	1	1	0	1	0	0	#NULL!	#NULL!	0	0	1	0	0	0	#NULL!	E1	0	2	#NULL!	2	0	0	0	0	0	0	171	1.71	0	1	#NULL!	#NULL!	1	1	0	1	1	1
E00916	#NULL!	#NULL!	#NULL!	20	1	#NULL!	0	20.202	2	0	0	0	1	0	1	0	0	#NULL!	#NULL!	0	0	1	0	0	0	#NULL!	E1	0	1	#NULL!	1	0	0	0	0	0	0	165	1.65	0	1	#NULL!	#NULL!	1	1	0	1	2	1
E00917	#NULL!	#NULL!	#NULL!	26	3	#NULL!	0	23.597	2	0	0	0	1	0	1	0	0	#NULL!	#NULL!	0	0	1	0	0	0	#NULL!	E1	0	1	#NULL!	2	0	0	0	0	0	0	171	1.71	0	1	#NULL!	#NULL!	1	2	0	1	2	1
E00918	#NULL!	#NULL!	#NULL!	22	2	#NULL!	0	19.0311	2	0	0	0	1	1	1	0	0	#NULL!	#NULL!	0	0	1	0	0	0	#NULL!	E1	0	0	#NULL!	1	0	0	0	0	0	0	170	1.7	0	1	#NULL!	#NULL!	2	1	0	2	3	3
E00919	#NULL!	#NULL!	#NULL!	26	3	#NULL!	0	22.0386	2	0	0	0	1	0	1	0	0	#NULL!	#NULL!	0	0	1	0	0	0	#NULL!	E1	0	2	#NULL!	1	0	0	0	0	0	0	165	1.65	0	1	#NULL!	#NULL!	1	2	0	1	2	1
E00920	#NULL!	#NULL!	#NULL!	25	2	0	0	26.8136	3	0	0	1	1	0	1	0	0	#NULL!	#NULL!	0	0	1	0	0	0	#NULL!	E1	0	1	#NULL!	4	0	0	0	0	0	0	165	1.65	0	1	#NULL!	#NULL!	1	1	0	1	2	1
E00921	#NULL!	#NULL!	#NULL!	36	5	#NULL!	0	22.7732	2	0	0	0	1	0	1	0	0	#NULL!	#NULL!	0	0	1	1	1	0	#NULL!	E1	0	2	#NULL!	1	0	0	0	0	0	0	165	1.65	0	1	#NULL!	#NULL!	1	1	0	3	1	6
E00922	3	2	3	42	6	#NULL!	1	22.4913	2	0	1	0	1	0	1	1	0	#NULL!	#NULL!	1	0	1	0	0	0	#NULL!	E1	0	1	#NULL!	1	0	0	1	0	0	1	170	1.7	0	1	#NULL!	#NULL!	1	2	0	3	2	6
E00923	#NULL!	#NULL!	#NULL!	27	3	#NULL!	0	19.5918	2	0	0	0	1	0	1	0	0	#NULL!	#NULL!	0	0	1	0	0	0	#NULL!	E1	0	2	#NULL!	1	0	0	0	0	0	0	175	1.75	0	1	#NULL!	#NULL!	1	1	0	1	2	2
E00924	#NULL!	#NULL!	#NULL!	20	1	0	0	22.9591	2	0	0	1	1	1	1	0	0	#NULL!	#NULL!	0	0	1	0	0	0	#NULL!	E1	0	0	#NULL!	2	0	0	0	0	0	0	163	1.63	0	1	#NULL!	#NULL!	2	2	0	1	1	2
E00925	#NULL!	#NULL!	#NULL!	26	3	0	0	20.9573	2	0	0	1	1	0	1	0	0	#NULL!	#NULL!	0	0	1	1	0	0	#NULL!	E1	0	3	#NULL!	4	0	0	0	0	0	0	172	1.72	0	1	#NULL!	#NULL!	1	2	0	1	1	2
E00926	#NULL!	#NULL!	#NULL!	18	1	#NULL!	0	22.2222	2	0	0	0	1	0	1	0	0	#NULL!	#NULL!	0	0	1	#NULL!	0	0	#NULL!	E1	0	1	#NULL!	1	0	0	0	0	0	0	150	1.5	0	1	#NULL!	#NULL!	1	1	0	1	1	1
E00927	#NULL!	#NULL!	#NULL!	29	3	0	0	26.0375	3	0	0	1	1	0	1	0	0	#NULL!	#NULL!	0	0	1	0	0	0	#NULL!	E1	0	2	#NULL!	2	0	0	0	0	0	0	158	1.58	0	1	#NULL!	#NULL!	1	2	0	2	2	5
E00928	#NULL!	#NULL!	#NULL!	36	5	0	0	20.6575	2	0	0	1	1	0	1	0	0	#NULL!	#NULL!	0	0	1	1	0	0	#NULL!	E1	0	3	#NULL!	4	0	0	0	0	0	0	169	1.69	0	1	#NULL!	#NULL!	1	2	0	1	3	1
E00929	#NULL!	#NULL!	#NULL!	18	1	#NULL!	0	19.0311	2	0	0	0	1	0	1	0	0	#NULL!	#NULL!	0	0	1	0	1	0	#NULL!	E1	0	1	#NULL!	4	0	0	0	0	0	0	170	1.7	0	1	#NULL!	#NULL!	1	2	0	1	1	1
E00930	#NULL!	#NULL!	#NULL!	35	4	0	0	20.4529	2	0	0	1	1	0	1	0	0	#NULL!	#NULL!	0	0	1	1	0	0	#NULL!	E1	0	1	#NULL!	4	0	0	0	0	0	0	185	1.85	0	1	#NULL!	#NULL!	1	1	0	1	2	2
E00931	#NULL!	#NULL!	#NULL!	22	2	0	1	21.2031	2	0	1	1	1	1	1	1	0	#NULL!	#NULL!	1	0	1	0	0	0	#NULL!	E1	0	0	#NULL!	1	0	0	0	0	0	0	171	1.71	0	1	#NULL!	#NULL!	2	1	1	2	2	4
E00933	#NULL!	#NULL!	#NULL!	21	2	0	0	24.1633	2	0	0	1	1	0	1	0	0	#NULL!	#NULL!	0	0	1	0	0	0	#NULL!	E1	0	1	#NULL!	2	0	0	0	0	0	0	175	1.75	0	1	#NULL!	#NULL!	1	2	0	1	2	2
E00934	#NULL!	#NULL!	#NULL!	18	1	0	0	20.202	2	0	0	1	1	0	1	0	0	#NULL!	#NULL!	1	0	1	0	0	0	#NULL!	E1	0	1	#NULL!	2	0	0	0	0	0	0	165	1.65	0	1	#NULL!	#NULL!	1	1	0	2	2	3
E00935	#NULL!	#NULL!	#NULL!	25	2	0	0	28.8889	3	0	0	1	1	0	1	0	0	#NULL!	#NULL!	0	0	1	1	0	0	#NULL!	E1	0	1	#NULL!	2	0	0	0	0	0	0	150	1.5	0	1	#NULL!	#NULL!	1	1	0	1	1	1
E00936	#NULL!	#NULL!	#NULL!	19	1	0	0	20.0777	2	0	0	1	1	0	1	0	0	#NULL!	#NULL!	0	0	1	0	0	0	#NULL!	E1	0	1	#NULL!	1	0	0	0	0	0	0	153	1.53	0	1	#NULL!	#NULL!	1	1	0	1	1	1
E00937	#NULL!	#NULL!	#NULL!	19	1	0	0	20.2812	2	0	0	1	1	0	1	0	0	#NULL!	#NULL!	0	0	1	0	0	0	#NULL!	E1	0	1	#NULL!	3	0	0	0	0	0	0	172	1.72	0	1	#NULL!	#NULL!	1	1	0	1	1	1
E00938	#NULL!	#NULL!	#NULL!	20	1	0	0	21.4533	2	0	0	1	1	0	1	0	0	#NULL!	#NULL!	0	0	1	0	0	0	#NULL!	E1	0	1	#NULL!	4	0	0	0	0	0	0	170	1.7	0	1	#NULL!	#NULL!	1	1	0	1	1	1
E00939	#NULL!	#NULL!	#NULL!	43	6	0	0	26.7755	3	0	0	1	1	0	1	0	0	#NULL!	#NULL!	0	0	1	0	0	0	#NULL!	E1	0	2	#NULL!	1	0	0	0	0	0	0	175	1.75	0	1	#NULL!	#NULL!	1	2	0	2	2	5
E00940	#NULL!	#NULL!	#NULL!	30	3	0	0	22.3757	2	0	0	1	1	0	1	0	0	#NULL!	#NULL!	0	0	1	1	0	0	#NULL!	E1	0	1	#NULL!	4	0	0	0	0	0	0	161	1.61	0	1	#NULL!	#NULL!	1	2	0	2	1	3
E00941	#NULL!	#NULL!	#NULL!	31	4	0	0	22.8571	2	0	0	1	1	0	1	0	0	#NULL!	#NULL!	0	0	1	0	0	0	#NULL!	E1	0	2	#NULL!	2	0	0	0	0	0	0	175	1.75	0	1	#NULL!	#NULL!	1	1	0	1	1	2
E00942	#NULL!	#NULL!	#NULL!	38	5	0	0	36.7187	4	0	0	1	1	0	1	0	0	#NULL!	#NULL!	0	0	1	0	0	0	#NULL!	E1	0	3	#NULL!	5	0	0	0	0	0	0	160	1.6	0	1	#NULL!	#NULL!	1	1	0	3	2	8
E00943	#NULL!	#NULL!	#NULL!	18	1	0	0	22.1453	2	0	0	1	1	0	1	0	0	#NULL!	#NULL!	0	0	1	0	0	0	#NULL!	E1	0	1	#NULL!	1	0	0	0	0	0	0	170	1.7	0	1	#NULL!	#NULL!	1	1	0	1	1	2
E00944	#NULL!	#NULL!	#NULL!	18	1	0	0	24.6094	2	0	0	1	1	0	1	0	0	#NULL!	#NULL!	0	0	1	0	0	0	#NULL!	E1	0	1	#NULL!	4	0	0	0	0	0	0	160	1.6	0	1	#NULL!	#NULL!	1	1	0	2	1	3
E00945	#NULL!	#NULL!	#NULL!	25	2	0	0	23.8754	2	0	0	1	1	0	1	0	0	#NULL!	#NULL!	0	0	1	0	0	0	#NULL!	E1	0	3	#NULL!	3	0	0	0	0	0	0	170	1.7	0	1	#NULL!	#NULL!	1	1	0	3	2	6
E00946	#NULL!	#NULL!	#NULL!	20	1	0	0	22.4913	2	0	0	1	1	0	1	0	0	#NULL!	#NULL!	0	0	1	0	0	0	#NULL!	E1	0	2	#NULL!	2	0	0	0	0	0	0	170	1.7	0	1	#NULL!	#NULL!	1	1	0	1	1	1
E00947	#NULL!	#NULL!	#NULL!	48	7	0	0	20.898	2	0	0	1	1	0	1	0	0	#NULL!	#NULL!	0	0	1	0	0	0	#NULL!	E1	0	1	#NULL!	3	0	0	0	0	0	0	175	1.75	0	1	#NULL!	#NULL!	1	2	0	3	3	10
E00948	#NULL!	#NULL!	#NULL!	23	2	#NULL!	0	23.6614	2	0	0	0	1	0	1	0	0	#NULL!	#NULL!	0	0	1	0	0	0	#NULL!	E1	0	6	#NULL!	5	0	0	0	0	0	0	172	1.72	0	1	#NULL!	#NULL!	1	1	0	2	3	4
E00949	#NULL!	#NULL!	#NULL!	22	2	0	0	22.0386	2	0	0	1	1	0	1	0	0	#NULL!	#NULL!	0	0	1	0	0	0	#NULL!	E1	0	2	#NULL!	4	0	0	0	0	0	0	165	1.65	0	1	#NULL!	#NULL!	1	1	0	3	2	6
E00950	#NULL!	#NULL!	#NULL!	32	4	0	0	22.3954	2	0	0	1	1	0	1	0	0	#NULL!	#NULL!	0	0	1	0	0	0	#NULL!	E1	0	3	#NULL!	2	0	0	0	0	0	0	183	1.83	0	1	#NULL!	#NULL!	1	2	0	2	2	3
E00951	#NULL!	#NULL!	#NULL!	20	1	0	0	25.7812	3	0	0	1	1	0	1	0	0	#NULL!	#NULL!	0	0	1	0	1	0	#NULL!	E1	0	1	#NULL!	4	0	0	0	0	0	0	160	1.6	0	1	#NULL!	#NULL!	1	1	0	1	1	1
E00952	#NULL!	#NULL!	#NULL!	21	2	0	0	22.4913	2	0	0	1	1	0	1	0	0	#NULL!	#NULL!	0	0	1	0	0	0	#NULL!	E1	0	1	#NULL!	1	0	0	0	0	0	0	170	1.7	0	1	#NULL!	#NULL!	1	1	0	3	2	10
E00954	#NULL!	#NULL!	#NULL!	27	3	#NULL!	0	24.6914	2	0	0	0	1	0	1	0	0	#NULL!	#NULL!	0	0	1	0	0	0	#NULL!	E1	0	2	#NULL!	2	0	0	0	0	0	0	180	1.8	0	1	#NULL!	#NULL!	1	1	0	2	2	3
E00955	#NULL!	#NULL!	#NULL!	32	4	0	0	24.4444	2	0	0	1	1	1	1	0	0	#NULL!	#NULL!	0	0	1	0	0	0	#NULL!	E1	0	0	#NULL!	1	0	0	0	0	0	0	150	1.5	0	1	#NULL!	#NULL!	2	2	0	1	2	1
E00956	#NULL!	#NULL!	#NULL!	18	1	#NULL!	0	19.9432	2	0	0	0	1	0	1	0	0	#NULL!	#NULL!	0	0	1	0	0	0	#NULL!	E1	0	4	#NULL!	4	0	0	0	0	0	0	172	1.72	0	1	#NULL!	#NULL!	1	1	0	3	2	6
E00957	1	1	1	18	1	0	0	20.7031	2	0	0	1	1	0	1	1	0	#NULL!	#NULL!	1	0	1	1	3	0	#NULL!	E1	0	1	#NULL!	5	0	0	1	0	0	0	160	1.6	0	1	#NULL!	#NULL!	1	1	1	1	1	1
E00958	#NULL!	#NULL!	#NULL!	18	1	0	0	19.3337	2	0	0	1	1	0	1	0	0	#NULL!	#NULL!	0	0	1	0	0	0	#NULL!	E1	0	1	#NULL!	1	0	0	0	0	0	0	164	1.64	0	1	#NULL!	#NULL!	1	2	0	1	1	2
E00959	#NULL!	#NULL!	#NULL!	35	4	0	0	21.875	2	0	0	1	1	0	1	0	0	#NULL!	#NULL!	0	0	1	0	0	0	#NULL!	E1	0	5	#NULL!	2	0	0	0	0	0	0	160	1.6	0	1	#NULL!	#NULL!	1	1	0	1	1	1
E00960	#NULL!	#NULL!	#NULL!	27	3	0	0	24.1588	2	0	0	1	1	0	1	0	0	#NULL!	#NULL!	0	0	1	0	0	0	#NULL!	E1	0	4	#NULL!	2	0	0	0	0	0	0	169	1.69	0	1	#NULL!	#NULL!	1	1	0	1	1	1
E00961	#NULL!	#NULL!	#NULL!	34	4	0	0	18.6122	2	0	0	1	1	0	1	0	0	#NULL!	#NULL!	0	0	1	0	0	0	#NULL!	E1	0	1	#NULL!	5	0	0	0	0	0	0	175	1.75	0	1	#NULL!	#NULL!	1	2	0	2	1	4
E00962	#NULL!	#NULL!	#NULL!	19	1	0	0	24.2187	2	0	0	1	1	1	1	0	0	#NULL!	#NULL!	1	0	1	0	0	0	#NULL!	E1	0	0	#NULL!	5	0	0	0	1	0	0	160	1.6	0	1	#NULL!	#NULL!	2	1	0	3	1	6
E00963	#NULL!	#NULL!	#NULL!	53	7	0	0	21.2585	2	0	0	1	1	0	1	0	0	#NULL!	#NULL!	0	0	1	0	0	0	#NULL!	E1	0	1	#NULL!	5	0	0	0	0	0	0	168	1.68	0	1	#NULL!	#NULL!	1	2	0	1	2	2
E00964	#NULL!	#NULL!	#NULL!	24	2	0	0	24.4898	2	0	0	1	1	0	1	0	0	#NULL!	#NULL!	0	0	1	0	0	0	#NULL!	E1	0	5	#NULL!	2	0	0	0	0	0	0	175	1.75	0	1	#NULL!	#NULL!	1	1	0	1	1	1
E00965	#NULL!	#NULL!	#NULL!	28	3	0	0	20.9877	2	0	0	1	1	0	1	0	0	#NULL!	#NULL!	0	0	1	0	0	0	#NULL!	E1	0	3	#NULL!	1	0	0	0	0	0	0	180	1.8	0	1	#NULL!	#NULL!	1	2	0	2	2	3
E00966	#NULL!	#NULL!	#NULL!	30	3	0	0	19.9744	2	0	0	1	1	0	1	0	0	#NULL!	#NULL!	0	0	1	1	0	0	#NULL!	E1	0	4	#NULL!	1	0	0	0	0	0	0	179	1.79	0	1	#NULL!	#NULL!	1	1	0	1	1	1
E00967	#NULL!	#NULL!	#NULL!	33	4	#NULL!	0	22.0386	2	0	0	0	1	0	1	0	0	#NULL!	#NULL!	0	0	1	#NULL!	0	0	#NULL!	E1	0	3	#NULL!	1	0	0	0	0	0	0	165	1.65	0	1	#NULL!	#NULL!	1	1	0	1	1	1
E00968	#NULL!	#NULL!	#NULL!	26	3	#NULL!	0	23.7387	2	0	0	0	1	0	1	0	0	#NULL!	#NULL!	0	0	1	1	1	0	#NULL!	E1	0	3	#NULL!	2	0	0	0	0	0	0	168	1.68	0	1	#NULL!	#NULL!	1	1	0	1	2	1
E00969	#NULL!	#NULL!	#NULL!	24	2	#NULL!	0	26.6389	3	0	0	0	1	1	1	0	0	#NULL!	#NULL!	0	0	1	0	0	0	#NULL!	E1	0	0	#NULL!	1	0	0	0	0	0	0	155	1.55	0	1	#NULL!	#NULL!	2	1	0	1	1	1
E00970	#NULL!	#NULL!	#NULL!	19	1	#NULL!	0	25.3906	3	0	0	0	1	0	1	0	0	#NULL!	#NULL!	0	0	1	0	0	0	#NULL!	E1	0	1	#NULL!	1	0	0	0	0	0	0	160	1.6	0	1	#NULL!	#NULL!	1	1	0	1	2	1
E00971	#NULL!	#NULL!	#NULL!	19	1	0	0	18.5178	2	0	0	1	1	0	1	0	0	#NULL!	#NULL!	0	0	1	1	1	0	#NULL!	E1	0	0	#NULL!	4	0	0	0	0	0	0	161	1.61	0	1	#NULL!	#NULL!	1	1	0	2	2	5
E00972	#NULL!	#NULL!	#NULL!	20	1	#NULL!	0	16.8534	1	0	0	0	1	0	1	0	0	#NULL!	#NULL!	0	0	1	1	1	0	#NULL!	E1	0	1	#NULL!	4	0	0	0	0	0	0	179	1.79	0	1	#NULL!	#NULL!	1	2	0	1	2	1
E00973	#NULL!	#NULL!	#NULL!	37	5	0	0	24.8016	2	0	0	1	1	0	1	0	0	#NULL!	#NULL!	0	0	1	0	0	0	#NULL!	E1	0	2	#NULL!	2	0	0	0	0	0	0	168	1.68	0	1	#NULL!	#NULL!	1	2	0	1	2	1
E00974	#NULL!	#NULL!	#NULL!	39	5	0	0	19.5312	2	0	0	1	1	0	1	0	0	#NULL!	#NULL!	0	0	1	0	0	0	#NULL!	E1	0	1	#NULL!	4	0	0	0	0	0	0	160	1.6	0	1	#NULL!	#NULL!	1	1	0	1	2	1
E00975	#NULL!	#NULL!	#NULL!	30	3	0	0	21.4844	2	0	0	1	1	1	1	0	0	#NULL!	#NULL!	0	0	1	1	1	0	#NULL!	E1	0	0	#NULL!	4	0	0	0	0	0	0	160	1.6	0	1	#NULL!	#NULL!	1	1	0	1	2	1
E00976	#NULL!	#NULL!	#NULL!	18	1	0	0	22.0522	2	0	0	1	1	0	1	0	0	#NULL!	#NULL!	0	0	1	1	0	0	#NULL!	E1	0	1	#NULL!	1	0	0	0	0	0	0	173	1.73	0	1	#NULL!	#NULL!	1	1	0	1	2	2
E00977	#NULL!	#NULL!	#NULL!	18	1	#NULL!	0	17.9282	1	0	0	0	1	0	1	0	0	#NULL!	#NULL!	0	0	1	0	0	0	#NULL!	E1	0	2	#NULL!	1	0	0	0	0	0	0	167	1.67	0	1	#NULL!	#NULL!	1	1	0	1	1	1
E00978	#NULL!	#NULL!	#NULL!	19	1	#NULL!	0	21.3578	2	0	0	0	1	0	1	0	0	#NULL!	#NULL!	0	0	1	0	0	0	#NULL!	E1	0	2	#NULL!	4	0	0	0	0	0	0	169	1.69	0	1	#NULL!	#NULL!	1	1	0	1	1	2
E00979	#NULL!	#NULL!	#NULL!	18	1	0	0	20.8117	2	0	0	1	1	0	1	0	0	#NULL!	#NULL!	0	0	1	0	0	0	#NULL!	E1	0	1	#NULL!	1	0	0	0	0	0	0	155	1.55	0	1	#NULL!	#NULL!	1	1	0	1	1	2
E00980	#NULL!	#NULL!	#NULL!	23	2	#NULL!	0	19.8685	2	0	0	0	1	0	1	0	0	#NULL!	#NULL!	0	0	1	0	0	0	#NULL!	E1	0	2	#NULL!	2	0	0	0	0	0	0	185	1.85	0	1	#NULL!	#NULL!	1	1	0	3	2	6
E00981	#NULL!	#NULL!	#NULL!	20	1	#NULL!	0	27.0552	3	0	0	0	1	0	1	0	0	#NULL!	#NULL!	0	0	1	1	1	0	#NULL!	E1	0	1	#NULL!	2	0	0	0	0	0	0	155	1.55	0	1	#NULL!	#NULL!	1	1	0	1	2	1
E00982	#NULL!	#NULL!	#NULL!	20	1	#NULL!	0	24.4444	2	0	0	0	1	1	1	0	0	#NULL!	#NULL!	0	0	1	1	0	0	#NULL!	E1	0	0	#NULL!	4	0	0	0	0	0	0	150	1.5	0	1	#NULL!	#NULL!	2	1	0	1	1	1
E00983	#NULL!	#NULL!	#NULL!	28	3	0	0	17.9592	1	0	0	1	1	0	1	0	0	#NULL!	#NULL!	0	0	1	1	1	0	#NULL!	E1	0	1	#NULL!	1	0	0	0	0	0	0	175	1.75	0	1	#NULL!	#NULL!	1	1	0	2	2	3
E00984	#NULL!	#NULL!	#NULL!	22	2	#NULL!	0	23.4375	2	0	0	0	1	0	1	0	0	#NULL!	#NULL!	0	0	1	1	0	0	#NULL!	E1	0	1	#NULL!	4	0	0	0	0	0	0	160	1.6	0	1	#NULL!	#NULL!	1	1	0	1	2	1
E00985	#NULL!	#NULL!	#NULL!	20	1	0	0	19.5918	2	0	0	1	1	0	1	0	0	#NULL!	#NULL!	0	0	1	0	0	0	#NULL!	E1	0	2	#NULL!	4	0	0	0	0	0	0	175	1.75	0	1	#NULL!	#NULL!	1	1	0	1	2	1
E00986	#NULL!	#NULL!	#NULL!	27	3	0	0	23.2254	2	0	0	1	1	0	1	0	0	#NULL!	#NULL!	0	0	1	0	0	0	#NULL!	E1	0	2	#NULL!	1	0	0	0	0	0	0	166	1.66	0	1	#NULL!	#NULL!	1	2	0	1	2	1
E00987	#NULL!	#NULL!	#NULL!	26	3	#NULL!	0	20.8117	2	0	0	0	1	0	1	0	0	#NULL!	#NULL!	0	0	1	1	1	0	#NULL!	E1	0	1	#NULL!	2	0	0	0	0	0	0	155	1.55	0	1	#NULL!	#NULL!	1	1	0	1	1	1
E00988	#NULL!	#NULL!	#NULL!	30	3	#NULL!	0	25.0135	3	0	0	0	1	0	1	0	0	#NULL!	#NULL!	0	0	1	0	0	0	#NULL!	E1	0	2	#NULL!	1	0	0	0	0	0	0	172	1.72	0	1	#NULL!	#NULL!	1	1	0	1	1	1
E00989	#NULL!	#NULL!	#NULL!	22	2	#NULL!	0	24.2187	2	0	0	0	1	0	1	0	0	#NULL!	#NULL!	0	0	1	0	0	0	#NULL!	E1	0	1	#NULL!	1	0	0	0	0	0	0	160	1.6	0	1	#NULL!	#NULL!	1	1	0	1	2	1
E00990	#NULL!	#NULL!	#NULL!	39	5	#NULL!	0	21.6216	2	0	0	0	1	0	1	0	0	#NULL!	#NULL!	0	0	1	1	0	0	#NULL!	E1	0	2	#NULL!	2	0	0	0	0	0	0	185	1.85	0	1	#NULL!	#NULL!	1	2	0	1	1	1
E00991	#NULL!	#NULL!	#NULL!	22	2	0	0	24.5675	2	0	0	1	1	0	1	0	0	#NULL!	#NULL!	0	0	1	0	0	0	#NULL!	E1	0	2	#NULL!	1	0	0	0	0	0	0	170	1.7	0	1	#NULL!	#NULL!	1	2	0	1	2	1
E00992	#NULL!	#NULL!	#NULL!	22	2	#NULL!	0	22.0386	2	0	0	0	1	1	1	0	0	#NULL!	#NULL!	0	0	1	0	0	0	#NULL!	E1	0	0	#NULL!	3	0	0	0	0	0	0	165	1.65	0	1	#NULL!	#NULL!	2	1	0	2	2	4
E00993	#NULL!	#NULL!	#NULL!	28	3	#NULL!	0	20.7612	2	0	0	0	1	0	1	0	0	#NULL!	#NULL!	0	0	1	0	0	0	#NULL!	E1	0	1	#NULL!	1	0	0	0	0	0	0	170	1.7	0	1	#NULL!	#NULL!	1	1	0	2	2	4
E00994	#NULL!	#NULL!	#NULL!	28	3	0	0	23.1834	2	0	0	1	1	0	1	0	0	#NULL!	#NULL!	0	0	1	0	0	0	#NULL!	E1	0	1	#NULL!	2	0	0	0	0	0	0	170	1.7	0	1	#NULL!	#NULL!	1	2	0	2	2	3
E00995	#NULL!	#NULL!	#NULL!	21	2	0	0	20.9573	2	0	0	1	1	0	1	0	0	#NULL!	#NULL!	0	0	1	0	1	0	#NULL!	E1	0	3	#NULL!	3	0	0	0	0	0	0	172	1.72	0	1	#NULL!	#NULL!	1	1	0	1	2	1
E00997	#NULL!	#NULL!	#NULL!	20	1	0	0	25	#NULL!	0	0	1	1	1	1	0	0	#NULL!	#NULL!	0	0	1	0	0	0	#NULL!	E1	0	1	#NULL!	4	0	0	0	0	0	0	160	1.6	0	1	#NULL!	#NULL!	1	5	0	1	1	1
E00998	#NULL!	#NULL!	#NULL!	24	2	0	0	20.898	2	0	0	1	1	1	1	0	0	#NULL!	#NULL!	0	0	1	0	0	0	#NULL!	E1	0	3	#NULL!	2	0	0	0	0	0	0	175	1.75	0	1	#NULL!	#NULL!	1	1	0	3	3	8
E00999	#NULL!	#NULL!	#NULL!	38	5	0	0	23.1911	2	0	0	1	1	1	1	0	0	#NULL!	#NULL!	0	0	1	0	0	0	#NULL!	E1	0	0	#NULL!	1	0	0	0	0	0	0	154	1.54	0	1	#NULL!	#NULL!	2	2	0	2	1	4
E01000	#NULL!	#NULL!	#NULL!	40	5	0	0	20.7612	2	0	0	1	1	1	1	0	0	#NULL!	#NULL!	0	0	1	0	0	0	#NULL!	E1	0	0	#NULL!	5	0	0	0	0	0	0	170	1.7	0	1	#NULL!	#NULL!	2	2	0	1	1	2
E01001	#NULL!	#NULL!	#NULL!	21	2	0	0	16.9796	1	0	0	1	1	0	1	0	0	#NULL!	#NULL!	0	0	1	0	0	0	#NULL!	E1	0	4	#NULL!	5	0	0	0	0	0	0	175	1.75	0	1	#NULL!	#NULL!	1	1	0	2	2	4
E01002	#NULL!	#NULL!	#NULL!	21	2	#NULL!	0	22.6562	2	0	0	0	1	0	1	0	0	#NULL!	#NULL!	0	0	1	0	0	0	#NULL!	E1	0	1	#NULL!	3	0	0	0	0	0	0	160	1.6	0	1	#NULL!	#NULL!	1	1	0	2	2	4
E01003	#NULL!	#NULL!	#NULL!	20	1	#NULL!	0	20.3125	2	0	0	0	1	0	1	0	0	#NULL!	#NULL!	0	0	1	0	0	0	#NULL!	E1	0	1	#NULL!	5	0	0	0	0	0	0	160	1.6	0	1	#NULL!	#NULL!	1	1	0	3	2	6
E01004	#NULL!	#NULL!	#NULL!	42	6	#NULL!	0	24.4193	2	0	0	0	1	0	1	0	0	#NULL!	#NULL!	0	0	1	0	0	0	#NULL!	E1	0	2	#NULL!	5	0	0	0	0	0	0	181	1.81	0	1	#NULL!	#NULL!	1	1	0	1	2	2
E01005	#NULL!	#NULL!	#NULL!	40	5	#NULL!	0	25.8264	3	0	0	0	1	1	1	0	0	#NULL!	#NULL!	0	0	1	0	0	0	#NULL!	E1	0	0	#NULL!	5	0	0	0	0	0	0	176	1.76	0	1	#NULL!	#NULL!	2	2	0	3	3	7
E01006	#NULL!	#NULL!	#NULL!	23	2	0	0	18.992	2	0	0	1	1	1	1	0	0	#NULL!	#NULL!	0	0	1	0	0	0	#NULL!	E1	0	4	#NULL!	2	0	0	0	0	0	0	185	1.85	0	1	#NULL!	#NULL!	1	1	0	3	3	7
E01007	#NULL!	#NULL!	#NULL!	18	1	0	0	21.7993	2	0	0	1	1	1	1	0	0	#NULL!	#NULL!	0	0	1	0	0	0	#NULL!	E1	0	2	#NULL!	3	0	0	0	0	0	0	170	1.7	0	1	#NULL!	#NULL!	1	1	0	2	2	4
E01008	#NULL!	#NULL!	#NULL!	45	6	#NULL!	0	24.6914	2	0	0	0	1	1	1	0	0	#NULL!	#NULL!	0	0	1	0	1	0	#NULL!	E1	0	0	#NULL!	5	0	0	0	0	0	0	180	1.8	0	1	#NULL!	#NULL!	2	2	0	1	1	1
E01009	#NULL!	#NULL!	#NULL!	19	1	0	0	24.4444	2	0	0	1	1	1	1	0	0	#NULL!	#NULL!	0	0	1	0	0	0	#NULL!	E1	0	0	#NULL!	4	0	0	0	0	0	0	150	1.5	0	1	#NULL!	#NULL!	2	2	0	1	2	1
E01010	#NULL!	#NULL!	#NULL!	43	6	#NULL!	0	21.7993	2	0	0	0	1	0	1	0	0	#NULL!	#NULL!	0	0	1	0	0	0	#NULL!	E1	0	1	#NULL!	1	0	0	0	0	0	0	170	1.7	0	1	#NULL!	#NULL!	1	2	0	1	1	1
E01011	#NULL!	#NULL!	#NULL!	19	1	0	0	23.1084	2	0	1	1	1	0	1	0	0	#NULL!	#NULL!	0	0	1	0	0	0	#NULL!	E1	0	1	#NULL!	4	0	0	0	0	0	0	169	1.69	0	1	#NULL!	#NULL!	1	1	0	4	2	13
E01012	#NULL!	#NULL!	#NULL!	21	2	#NULL!	0	24.5675	2	0	0	0	1	0	1	0	0	#NULL!	#NULL!	0	0	1	0	0	0	#NULL!	E1	0	2	#NULL!	4	0	0	0	0	0	0	170	1.7	0	1	#NULL!	#NULL!	1	1	0	1	2	2
E01013	#NULL!	#NULL!	#NULL!	24	2	0	0	22.7732	2	0	0	1	1	0	1	0	0	#NULL!	#NULL!	0	0	1	0	0	0	#NULL!	E1	0	2	#NULL!	1	0	0	0	0	0	0	165	1.65	0	1	#NULL!	#NULL!	1	1	0	1	1	1
E01014	#NULL!	#NULL!	#NULL!	23	2	#NULL!	0	19.6232	2	0	0	0	1	0	1	0	0	#NULL!	#NULL!	0	0	1	0	0	0	#NULL!	E1	0	3	#NULL!	3	0	0	0	0	0	0	182	1.82	0	1	#NULL!	#NULL!	1	1	0	1	2	1
E01015	#NULL!	#NULL!	#NULL!	41	6	0	0	21.0077	2	0	0	1	1	0	1	0	0	#NULL!	#NULL!	0	0	1	0	0	0	#NULL!	E1	0	3	#NULL!	1	0	0	0	0	0	0	169	1.69	0	1	#NULL!	#NULL!	1	1	0	3	3	7
E01016	#NULL!	#NULL!	#NULL!	18	1	#NULL!	0	21.4533	2	0	0	0	1	0	1	0	0	#NULL!	#NULL!	0	0	1	0	0	0	#NULL!	E1	0	1	#NULL!	1	0	0	0	0	0	0	170	1.7	0	1	#NULL!	#NULL!	1	1	0	1	3	1
E01017	#NULL!	#NULL!	#NULL!	24	2	0	0	20.5693	2	0	0	1	1	0	1	0	0	#NULL!	#NULL!	0	0	1	0	0	0	#NULL!	E1	0	2	#NULL!	2	0	0	0	0	0	0	165	1.65	0	1	#NULL!	#NULL!	1	1	0	1	2	1
E01018	#NULL!	#NULL!	#NULL!	18	1	0	0	22.2222	2	0	0	1	1	0	1	0	0	#NULL!	#NULL!	0	0	1	0	0	0	#NULL!	E1	0	1	#NULL!	1	0	0	0	0	0	0	150	1.5	0	1	#NULL!	#NULL!	1	1	0	3	3	8
E01019	#NULL!	#NULL!	#NULL!	19	1	#NULL!	0	20.7031	2	0	0	0	1	1	1	0	0	#NULL!	#NULL!	0	0	1	0	0	0	#NULL!	E1	0	1	#NULL!	4	0	0	0	0	0	0	160	1.6	0	1	#NULL!	#NULL!	1	2	0	1	2	1
E01021	#NULL!	#NULL!	#NULL!	22	2	#NULL!	0	23.597	2	0	0	0	1	0	1	0	0	#NULL!	#NULL!	0	0	1	0	0	0	#NULL!	E1	0	1	#NULL!	4	0	0	0	0	0	0	171	1.71	0	1	#NULL!	#NULL!	1	1	0	1	1	2
E01022	#NULL!	#NULL!	#NULL!	23	2	0	0	19.9219	2	0	0	1	1	0	1	0	0	#NULL!	#NULL!	0	0	1	0	0	0	#NULL!	E1	0	3	#NULL!	2	0	0	0	0	0	0	160	1.6	0	1	#NULL!	#NULL!	1	1	0	2	1	5
E01023	#NULL!	#NULL!	#NULL!	18	1	#NULL!	0	17.3191	1	0	0	0	1	0	1	0	0	#NULL!	#NULL!	0	0	1	0	0	0	#NULL!	E1	0	3	#NULL!	5	0	0	0	0	0	0	183	1.83	0	1	#NULL!	#NULL!	1	1	0	3	2	6
E01024	#NULL!	#NULL!	#NULL!	47	7	0	0	22.1453	2	0	0	1	1	1	1	0	0	#NULL!	#NULL!	0	0	1	0	0	0	#NULL!	E1	0	1	#NULL!	5	0	0	0	0	0	0	170	1.7	0	1	#NULL!	#NULL!	1	2	0	2	1	4
E01025	#NULL!	#NULL!	#NULL!	57	7	0	0	25.3906	3	0	0	1	1	1	1	0	0	#NULL!	#NULL!	0	0	1	0	0	0	#NULL!	E1	0	0	#NULL!	4	0	0	0	0	1	0	160	1.6	0	1	#NULL!	#NULL!	2	2	0	3	1	8
E01026	#NULL!	#NULL!	#NULL!	23	2	0	0	18.3391	1	0	0	1	1	0	1	0	0	#NULL!	#NULL!	0	0	1	0	0	0	#NULL!	E1	0	2	#NULL!	2	0	0	0	0	0	0	170	1.7	0	1	#NULL!	#NULL!	1	1	0	1	1	1
E01027	#NULL!	#NULL!	#NULL!	20	1	0	0	20.3954	2	0	0	1	1	0	1	0	0	#NULL!	#NULL!	0	0	1	0	0	0	#NULL!	E1	0	2	#NULL!	1	0	0	0	0	0	0	155	1.55	0	1	#NULL!	#NULL!	1	1	0	1	1	1
E01028	#NULL!	#NULL!	#NULL!	20	1	0	0	19.8177	2	0	0	1	1	0	1	0	0	#NULL!	#NULL!	0	0	1	0	0	0	#NULL!	E1	0	1	#NULL!	2	0	0	0	0	0	0	174	1.74	0	1	#NULL!	#NULL!	1	1	0	1	1	2
E01029	#NULL!	#NULL!	#NULL!	18	1	#NULL!	0	28.8889	3	0	0	0	1	0	1	0	0	#NULL!	#NULL!	0	0	1	1	2	0	#NULL!	E1	0	1	#NULL!	2	0	0	0	0	0	0	150	1.5	0	1	#NULL!	#NULL!	1	1	0	2	2	3
E01030	#NULL!	#NULL!	#NULL!	20	1	#NULL!	0	19.0311	2	0	0	0	1	0	1	0	0	#NULL!	#NULL!	0	0	1	0	0	0	#NULL!	E1	0	1	#NULL!	4	0	0	0	0	0	0	170	1.7	0	1	#NULL!	#NULL!	1	1	0	1	1	1
E01031	#NULL!	#NULL!	#NULL!	54	7	#NULL!	0	18.3058	1	0	0	0	1	0	1	0	0	#NULL!	#NULL!	0	0	1	0	0	0	#NULL!	E1	0	3	#NULL!	3	0	0	0	0	0	0	178	1.78	0	1	#NULL!	#NULL!	1	2	0	1	3	2
E01032	#NULL!	#NULL!	#NULL!	37	5	#NULL!	0	20.7612	2	0	0	0	1	0	1	0	0	#NULL!	#NULL!	0	0	1	1	1	0	#NULL!	E1	0	2	#NULL!	1	0	0	0	0	0	0	170	1.7	0	1	#NULL!	#NULL!	1	1	0	1	2	1
E01033	#NULL!	#NULL!	#NULL!	20	1	0	0	17.9931	1	0	0	1	1	1	1	0	0	#NULL!	#NULL!	0	0	1	1	1	0	#NULL!	E1	0	0	#NULL!	2	0	0	0	0	0	0	170	1.7	0	1	#NULL!	#NULL!	2	1	0	1	1	1
E01034	#NULL!	#NULL!	#NULL!	24	2	0	0	19.7531	2	0	0	1	1	0	1	0	0	#NULL!	#NULL!	0	0	1	1	0	0	#NULL!	E1	0	1	#NULL!	1	0	0	0	0	0	0	180	1.8	0	1	#NULL!	#NULL!	1	1	0	2	4	3
E01035	#NULL!	#NULL!	#NULL!	28	3	#NULL!	0	19.5312	2	0	0	0	1	0	1	0	0	#NULL!	#NULL!	0	0	1	0	1	0	#NULL!	E1	0	1	#NULL!	3	0	0	0	0	0	0	160	1.6	0	1	#NULL!	#NULL!	1	1	0	1	1	1
E01036	#NULL!	#NULL!	#NULL!	34	4	0	0	23.1473	2	0	0	1	1	0	1	0	0	#NULL!	#NULL!	0	0	1	0	0	0	#NULL!	E1	0	4	#NULL!	2	0	0	0	0	0	0	161	1.61	0	1	#NULL!	#NULL!	1	2	0	3	2	7
E01037	#NULL!	#NULL!	#NULL!	30	3	0	0	22.7244	2	0	0	1	1	0	1	0	0	#NULL!	#NULL!	0	0	1	0	0	0	#NULL!	E1	0	5	#NULL!	2	0	0	0	0	0	0	178	1.78	0	1	#NULL!	#NULL!	1	2	0	2	2	4
E01039	#NULL!	#NULL!	#NULL!	35	4	#NULL!	0	19.5965	2	0	0	0	1	0	1	0	0	#NULL!	#NULL!	0	0	1	1	0	0	#NULL!	E1	0	4	#NULL!	4	0	0	0	0	0	0	166	1.66	0	1	#NULL!	#NULL!	1	1	0	3	4	7
E01040	#NULL!	#NULL!	#NULL!	18	1	0	0	21.6413	2	0	0	1	1	0	1	0	0	#NULL!	#NULL!	0	0	1	0	0	0	#NULL!	E1	0	1	#NULL!	1	0	0	0	0	0	0	152	1.52	0	1	#NULL!	#NULL!	1	2	0	1	1	1
E01041	#NULL!	#NULL!	#NULL!	26	3	#NULL!	0	23.8751	2	0	0	0	1	0	1	0	0	#NULL!	#NULL!	0	0	1	0	0	0	#NULL!	E1	0	2	#NULL!	4	0	0	0	0	0	0	165	1.65	0	1	#NULL!	#NULL!	1	1	0	2	3	3
E01042	#NULL!	#NULL!	#NULL!	27	3	0	0	26.9896	3	0	0	1	1	0	1	0	0	#NULL!	#NULL!	0	0	1	0	0	0	#NULL!	E1	0	1	#NULL!	1	0	0	0	0	0	0	170	1.7	0	1	#NULL!	#NULL!	1	1	0	2	2	3
E01043	#NULL!	#NULL!	#NULL!	35	4	0	0	20.0617	2	0	0	1	1	1	1	0	0	#NULL!	#NULL!	0	0	1	0	0	0	#NULL!	E1	0	0	#NULL!	1	0	0	0	0	0	0	180	1.8	0	1	#NULL!	#NULL!	2	2	0	1	2	2
E01044	1	3	3	32	4	0	1	18.3655	1	0	0	1	1	0	1	1	0	#NULL!	#NULL!	1	0	1	1	0	0	#NULL!	E1	0	1	#NULL!	4	0	0	1	0	0	1	165	1.65	1	1	#NULL!	#NULL!	1	2	1	1	2	2
E01045	#NULL!	#NULL!	#NULL!	21	2	#NULL!	0	17.5781	1	0	0	0	1	0	1	0	0	#NULL!	#NULL!	0	0	1	0	0	0	#NULL!	E1	0	2	#NULL!	4	0	0	0	0	0	0	160	1.6	0	1	#NULL!	#NULL!	1	1	0	1	2	1
E01046	#NULL!	#NULL!	#NULL!	20	1	0	0	18.8189	2	0	0	1	1	0	1	0	0	#NULL!	#NULL!	0	0	1	0	0	0	#NULL!	E1	0	1	#NULL!	1	0	0	0	0	0	0	163	1.63	0	1	#NULL!	#NULL!	1	1	0	1	1	1
E01047	#NULL!	#NULL!	#NULL!	20	1	0	0	20.7157	2	0	0	1	1	1	1	0	0	#NULL!	#NULL!	0	0	1	0	0	0	#NULL!	E1	0	0	#NULL!	4	0	0	0	0	0	0	173	1.73	0	1	#NULL!	#NULL!	2	1	0	1	1	1
E01048	#NULL!	#NULL!	#NULL!	25	2	#NULL!	0	22.0386	2	0	0	0	1	0	1	0	0	#NULL!	#NULL!	0	0	1	0	0	0	#NULL!	E1	0	1	#NULL!	4	0	0	0	0	0	0	165	1.65	0	1	#NULL!	#NULL!	1	1	0	3	2	7
E01049	#NULL!	#NULL!	#NULL!	22	2	0	0	17.531	1	0	0	1	1	1	1	0	0	#NULL!	#NULL!	0	0	1	0	0	0	#NULL!	E1	0	0	#NULL!	4	0	0	0	0	0	0	185	1.85	0	1	#NULL!	#NULL!	2	1	0	1	3	1
E01050	#NULL!	#NULL!	#NULL!	29	3	0	0	25.9095	3	0	0	1	1	0	1	0	0	#NULL!	#NULL!	0	0	1	0	0	0	#NULL!	E1	0	1	#NULL!	4	0	0	0	0	0	0	169	1.69	0	1	#NULL!	#NULL!	1	4	0	1	1	1
E01051	#NULL!	#NULL!	#NULL!	52	7	#NULL!	0	27.9155	3	0	0	0	1	0	1	0	0	#NULL!	#NULL!	0	0	1	0	0	0	#NULL!	E1	0	2	#NULL!	4	0	0	0	0	0	0	165	1.65	0	1	#NULL!	#NULL!	1	2	0	2	3	5
E01052	#NULL!	#NULL!	#NULL!	23	2	0	0	22.4913	2	0	0	1	1	1	1	0	0	#NULL!	#NULL!	0	0	1	1	0	0	#NULL!	E1	0	0	#NULL!	4	0	0	0	0	0	0	170	1.7	0	1	#NULL!	#NULL!	2	1	0	1	2	2
E01053	#NULL!	#NULL!	#NULL!	28	3	0	0	21.4844	2	0	0	1	1	0	1	0	0	#NULL!	#NULL!	0	0	1	0	0	0	#NULL!	E1	0	4	#NULL!	1	0	0	0	0	0	0	160	1.6	0	1	#NULL!	#NULL!	1	2	0	2	2	3
E01054	#NULL!	#NULL!	#NULL!	24	2	#NULL!	0	17.8232	1	0	0	0	1	0	1	0	0	#NULL!	#NULL!	0	0	1	0	0	0	#NULL!	E1	0	2	#NULL!	1	0	0	0	0	0	0	185	1.85	0	1	#NULL!	#NULL!	1	1	0	1	2	1
E01055	#NULL!	#NULL!	#NULL!	26	3	#NULL!	0	18.6122	2	0	0	0	1	0	1	0	0	#NULL!	#NULL!	0	0	1	0	0	0	#NULL!	E1	0	3	#NULL!	3	0	0	0	0	0	0	175	1.75	0	1	#NULL!	#NULL!	1	1	0	1	2	1
E01056	#NULL!	#NULL!	#NULL!	20	1	0	0	20.6193	2	0	0	1	1	1	1	0	0	#NULL!	#NULL!	0	0	1	0	0	0	#NULL!	E1	0	0	#NULL!	2	0	0	0	0	0	0	172	1.72	0	1	#NULL!	#NULL!	2	1	0	3	2	8
E01057	#NULL!	#NULL!	#NULL!	20	1	#NULL!	0	24.7409	2	0	0	0	1	1	1	0	0	#NULL!	#NULL!	0	0	1	0	0	0	#NULL!	E1	0	0	#NULL!	2	0	0	0	0	0	0	167	1.67	0	1	#NULL!	#NULL!	2	1	0	1	1	1
E01058	#NULL!	#NULL!	#NULL!	23	2	0	0	23.4586	2	0	0	1	1	0	1	0	0	#NULL!	#NULL!	0	0	1	0	0	0	#NULL!	E1	0	1	#NULL!	4	0	0	0	0	0	0	169	1.69	0	1	#NULL!	#NULL!	1	1	0	1	1	1
E01059	#NULL!	#NULL!	#NULL!	30	3	#NULL!	0	20.061	2	0	0	0	1	1	1	0	0	#NULL!	#NULL!	0	0	1	2	2	0	#NULL!	E1	0	0	#NULL!	2	0	0	0	0	0	0	161	1.61	0	1	#NULL!	#NULL!	2	1	0	1	1	1
E01060	#NULL!	#NULL!	#NULL!	29	3	0	0	21.5139	2	0	0	1	1	0	1	0	0	#NULL!	#NULL!	0	0	1	2	0	0	#NULL!	E1	0	3	#NULL!	3	0	0	0	0	0	0	167	1.67	0	1	#NULL!	#NULL!	1	2	0	2	2	3
E01061	#NULL!	#NULL!	#NULL!	28	3	#NULL!	0	17.284	1	0	0	0	1	0	1	0	0	#NULL!	#NULL!	0	0	1	2	0	0	#NULL!	E1	0	1	#NULL!	4	0	0	0	0	0	0	180	1.8	0	1	#NULL!	#NULL!	1	1	0	4	1	15
E01062	#NULL!	#NULL!	#NULL!	36	5	0	0	20.1771	2	0	0	1	1	0	1	0	0	#NULL!	#NULL!	0	0	1	1	2	0	#NULL!	E1	0	1	#NULL!	2	0	0	0	0	0	0	171	1.71	0	1	#NULL!	#NULL!	1	1	0	2	1	4
E01063	#NULL!	#NULL!	#NULL!	25	2	0	0	23.3887	2	0	0	1	1	0	1	0	0	#NULL!	#NULL!	0	0	1	0	0	0	#NULL!	E1	0	4	#NULL!	1	0	0	0	0	0	0	173	1.73	0	1	#NULL!	#NULL!	1	1	0	1	1	2
E01064	#NULL!	#NULL!	#NULL!	30	3	#NULL!	0	21.2245	2	0	0	0	1	0	1	0	0	#NULL!	#NULL!	0	0	1	0	0	0	#NULL!	E1	0	1	#NULL!	1	0	0	0	0	0	0	175	1.75	0	1	#NULL!	#NULL!	1	2	0	1	1	1
E01065	#NULL!	#NULL!	#NULL!	22	2	0	0	20.5693	2	0	0	1	1	0	1	0	0	#NULL!	#NULL!	0	0	1	0	0	0	#NULL!	E1	0	2	#NULL!	1	0	0	0	0	0	0	165	1.65	0	1	#NULL!	#NULL!	1	1	0	2	2	5
E01066	#NULL!	#NULL!	#NULL!	30	3	0	0	17.9012	1	0	0	1	1	0	1	0	0	#NULL!	#NULL!	0	0	1	0	1	0	#NULL!	E1	0	3	#NULL!	2	0	0	0	0	0	0	180	1.8	0	1	#NULL!	#NULL!	1	1	0	2	2	3
E01067	#NULL!	#NULL!	#NULL!	20	1	#NULL!	0	18.3655	1	0	0	0	1	1	1	0	0	#NULL!	#NULL!	0	0	1	1	1	0	#NULL!	E1	0	0	#NULL!	2	0	0	0	0	0	0	165	1.65	0	1	#NULL!	#NULL!	2	1	0	2	2	3
E01068	#NULL!	#NULL!	#NULL!	27	3	0	0	22.4913	2	0	0	1	1	0	1	0	0	#NULL!	#NULL!	0	0	1	1	0	0	#NULL!	E1	0	2	#NULL!	1	0	0	0	0	0	0	170	1.7	0	1	#NULL!	#NULL!	1	1	0	1	1	1
E01069	#NULL!	#NULL!	#NULL!	20	1	#NULL!	0	18.6122	2	0	0	0	1	1	1	0	0	#NULL!	#NULL!	0	0	1	1	1	0	#NULL!	E1	0	0	#NULL!	2	0	0	0	0	0	0	175	1.75	0	1	#NULL!	#NULL!	2	1	0	1	3	1
E01070	#NULL!	#NULL!	#NULL!	55	7	0	0	20.7612	2	0	0	1	1	0	1	0	0	#NULL!	#NULL!	0	0	1	1	0	0	#NULL!	E1	0	1	#NULL!	4	0	0	0	0	0	0	170	1.7	0	1	#NULL!	#NULL!	1	2	0	1	1	1
E01071	#NULL!	#NULL!	#NULL!	47	7	0	1	18.9069	2	0	0	1	1	0	1	0	0	#NULL!	#NULL!	0	0	1	0	0	0	#NULL!	E1	0	1	#NULL!	4	0	0	0	0	0	0	169	1.69	0	1	#NULL!	#NULL!	1	2	0	1	1	2
E01072	#NULL!	#NULL!	#NULL!	20	1	#NULL!	0	27.0993	3	0	0	0	1	1	1	0	0	#NULL!	#NULL!	0	0	1	0	0	0	#NULL!	E1	0	0	#NULL!	4	0	0	0	0	0	0	163	1.63	0	1	#NULL!	#NULL!	2	2	0	1	1	1
E01073	#NULL!	#NULL!	#NULL!	24	2	0	0	19.3772	2	0	0	1	1	0	1	0	0	#NULL!	#NULL!	0	0	1	0	0	0	#NULL!	E1	0	2	#NULL!	4	0	0	0	0	0	0	170	1.7	0	1	#NULL!	#NULL!	1	1	0	1	1	2
E01074	#NULL!	#NULL!	#NULL!	37	5	0	0	21.9525	2	0	0	1	1	0	1	0	0	#NULL!	#NULL!	0	0	1	0	0	0	#NULL!	E1	0	3	#NULL!	1	0	0	0	0	0	0	176	1.76	0	1	#NULL!	#NULL!	1	3	0	4	3	13
E01075	#NULL!	#NULL!	#NULL!	32	4	0	0	18.3655	1	0	0	1	1	0	1	0	0	#NULL!	#NULL!	0	0	1	2	3	0	#NULL!	E1	0	1	#NULL!	2	0	0	0	0	0	0	165	1.65	0	1	#NULL!	#NULL!	1	1	0	3	2	7
E01076	#NULL!	#NULL!	#NULL!	22	2	0	0	21.9713	2	0	0	1	1	0	1	0	0	#NULL!	#NULL!	0	0	1	0	0	0	#NULL!	E1	0	4	#NULL!	2	0	0	0	0	0	0	172	1.72	0	1	#NULL!	#NULL!	1	1	0	3	3	10
E01077	#NULL!	#NULL!	#NULL!	38	5	#NULL!	0	21.4844	2	0	0	0	1	1	1	0	0	#NULL!	#NULL!	0	0	1	1	0	0	#NULL!	E1	0	0	#NULL!	1	0	0	0	0	0	0	160	1.6	0	1	#NULL!	#NULL!	2	1	0	1	1	1
E01078	#NULL!	#NULL!	#NULL!	20	1	#NULL!	0	20.0773	2	0	0	0	1	0	1	0	0	#NULL!	#NULL!	0	0	1	0	0	0	#NULL!	E1	0	1	#NULL!	2	0	0	0	0	0	0	164	1.64	0	1	#NULL!	#NULL!	1	1	0	1	2	1
E01079	#NULL!	#NULL!	#NULL!	36	5	#NULL!	0	23.4375	2	0	0	0	1	0	1	0	0	#NULL!	#NULL!	0	0	1	1	1	0	#NULL!	E1	0	1	#NULL!	1	0	0	0	0	0	0	160	1.6	0	1	#NULL!	#NULL!	1	2	0	1	2	1
E01080	#NULL!	#NULL!	#NULL!	37	5	#NULL!	0	23.5457	2	0	0	0	1	0	1	0	0	#NULL!	#NULL!	0	0	1	0	0	0	#NULL!	E1	0	2	#NULL!	4	0	0	0	0	0	0	190	1.9	0	1	#NULL!	#NULL!	1	2	0	1	2	1
E01081	#NULL!	#NULL!	#NULL!	29	3	0	0	23.9512	2	0	0	1	1	0	1	0	0	#NULL!	#NULL!	0	0	1	0	0	0	#NULL!	E1	0	1	#NULL!	2	0	0	0	0	0	0	166	1.66	0	1	#NULL!	#NULL!	1	2	0	2	2	5
E01082	#NULL!	#NULL!	#NULL!	23	2	0	0	17.7999	1	0	0	1	1	0	1	0	0	#NULL!	#NULL!	0	0	1	0	0	0	#NULL!	E1	0	1	#NULL!	4	0	0	0	0	0	0	159	1.59	0	1	#NULL!	#NULL!	1	1	0	1	2	1
E01083	#NULL!	#NULL!	#NULL!	21	2	#NULL!	0	19.4734	2	0	0	0	1	0	1	0	0	#NULL!	#NULL!	0	0	1	0	0	0	#NULL!	E1	0	2	#NULL!	1	0	0	0	0	0	0	157	1.57	0	1	#NULL!	#NULL!	1	1	0	1	1	1
E01084	#NULL!	#NULL!	#NULL!	22	2	0	0	20.4382	2	0	0	1	1	0	1	0	0	#NULL!	#NULL!	0	0	1	2	3	0	#NULL!	E1	0	2	#NULL!	3	0	0	0	0	0	0	167	1.67	0	1	#NULL!	#NULL!	1	1	0	2	1	3
E01085	#NULL!	#NULL!	#NULL!	65	7	#NULL!	0	22.3863	2	0	0	0	1	0	1	0	0	#NULL!	#NULL!	0	0	1	0	0	0	#NULL!	E1	0	2	#NULL!	2	0	0	0	0	0	0	173	1.73	0	1	#NULL!	#NULL!	1	2	0	4	3	12
E01086	#NULL!	#NULL!	#NULL!	23	2	#NULL!	0	19.7232	2	0	0	0	1	0	1	0	0	#NULL!	#NULL!	0	0	1	0	0	0	#NULL!	E1	0	1	#NULL!	1	0	0	0	0	0	0	170	1.7	0	1	#NULL!	#NULL!	1	1	0	3	2	7
E01087	#NULL!	#NULL!	#NULL!	30	3	#NULL!	0	25.1429	3	0	0	0	1	0	1	0	0	#NULL!	#NULL!	0	0	1	0	0	0	#NULL!	E1	0	1	#NULL!	1	0	0	0	0	0	0	175	1.75	0	1	#NULL!	#NULL!	1	1	0	3	2	8
E01088	#NULL!	#NULL!	#NULL!	31	4	#NULL!	0	25.1559	3	0	0	0	1	0	1	0	0	#NULL!	#NULL!	0	0	1	0	0	0	#NULL!	E1	0	2	#NULL!	4	0	0	0	0	0	0	168	1.68	0	1	#NULL!	#NULL!	1	2	0	2	1	3
E01089	#NULL!	#NULL!	#NULL!	35	4	#NULL!	0	24.5089	2	0	0	0	1	0	1	0	0	#NULL!	#NULL!	0	0	1	0	0	0	#NULL!	E1	0	1	#NULL!	2	0	0	0	0	0	0	169	1.69	0	1	#NULL!	#NULL!	1	2	0	2	2	3
E01090	#NULL!	#NULL!	#NULL!	23	2	#NULL!	0	22.8624	2	0	0	0	1	0	1	0	0	#NULL!	#NULL!	0	0	1	0	0	0	#NULL!	E1	0	1	#NULL!	4	0	0	0	0	0	0	162	1.62	0	1	#NULL!	#NULL!	1	1	0	1	1	1
E01091	#NULL!	#NULL!	#NULL!	31	4	#NULL!	0	26.2507	3	0	0	0	1	0	1	0	0	#NULL!	#NULL!	0	0	1	0	0	0	#NULL!	E1	0	1	#NULL!	4	0	0	0	0	0	0	181	1.81	0	1	#NULL!	#NULL!	1	2	0	2	2	4
E01092	#NULL!	#NULL!	#NULL!	25	2	#NULL!	0	20.9877	2	0	0	0	1	1	1	0	0	#NULL!	#NULL!	0	0	1	0	0	0	#NULL!	E1	0	0	#NULL!	4	0	0	0	0	0	0	180	1.8	0	1	#NULL!	#NULL!	2	2	0	2	1	5
E01093	#NULL!	#NULL!	#NULL!	27	3	#NULL!	0	24.4898	2	0	0	0	1	0	1	0	0	#NULL!	#NULL!	0	0	1	0	0	0	#NULL!	E1	0	5	#NULL!	1	0	0	0	0	0	0	175	1.75	0	1	#NULL!	#NULL!	1	1	0	1	2	1
E01094	#NULL!	#NULL!	#NULL!	25	2	#NULL!	0	22.7583	2	0	0	0	1	1	1	0	0	#NULL!	#NULL!	0	0	1	0	0	0	#NULL!	E1	0	0	#NULL!	1	0	0	0	0	0	0	169	1.69	0	1	#NULL!	#NULL!	2	2	0	2	1	5
E01095	#NULL!	#NULL!	#NULL!	26	3	#NULL!	0	24.8356	2	0	0	0	1	0	1	0	0	#NULL!	#NULL!	0	0	1	0	0	0	#NULL!	E1	0	1	#NULL!	2	0	0	0	0	0	0	185	1.85	0	1	#NULL!	#NULL!	1	1	0	1	1	1
E01096	#NULL!	#NULL!	#NULL!	24	2	#NULL!	0	23.3341	2	0	0	0	1	0	1	0	0	#NULL!	#NULL!	0	0	1	0	0	0	#NULL!	E1	0	5	#NULL!	2	0	0	0	0	0	0	184	1.84	0	1	#NULL!	#NULL!	1	1	0	2	1	5
E01097	#NULL!	#NULL!	#NULL!	31	4	#NULL!	0	20.7612	2	0	0	0	1	0	1	0	0	#NULL!	#NULL!	0	0	1	0	0	0	#NULL!	E1	0	1	#NULL!	4	0	0	0	0	0	0	170	1.7	0	1	#NULL!	#NULL!	1	2	0	2	2	3
E01098	#NULL!	#NULL!	#NULL!	25	2	#NULL!	0	22.9854	2	0	0	0	1	0	1	0	0	#NULL!	#NULL!	0	0	1	0	0	0	#NULL!	E1	0	4	#NULL!	2	0	0	0	0	0	0	172	1.72	0	1	#NULL!	#NULL!	1	1	0	2	2	4
E01099	#NULL!	#NULL!	#NULL!	28	3	#NULL!	0	22.4913	2	0	0	0	1	0	1	0	0	#NULL!	#NULL!	0	0	1	0	0	0	#NULL!	E1	0	1	#NULL!	3	0	0	0	0	0	0	170	1.7	0	1	#NULL!	#NULL!	1	1	0	2	2	5
E01100	#NULL!	#NULL!	#NULL!	23	2	#NULL!	0	21.8724	2	0	0	0	1	0	1	0	0	#NULL!	#NULL!	0	0	1	0	0	0	#NULL!	E1	0	2	#NULL!	1	0	0	0	0	0	0	167	1.67	0	1	#NULL!	#NULL!	1	1	0	2	2	5
E01101	#NULL!	#NULL!	#NULL!	30	3	#NULL!	0	16.901	1	0	0	0	1	0	1	0	0	#NULL!	#NULL!	0	0	1	0	0	0	#NULL!	E1	0	1	#NULL!	4	0	0	0	0	0	0	172	1.72	0	1	#NULL!	#NULL!	1	1	0	1	2	1
E01102	#NULL!	#NULL!	#NULL!	22	2	#NULL!	0	18.7109	2	0	0	0	1	1	1	0	0	#NULL!	#NULL!	0	0	1	0	0	0	#NULL!	E1	0	0	#NULL!	1	0	0	0	0	0	0	173	1.73	0	1	#NULL!	#NULL!	2	1	0	2	1	4
E01103	#NULL!	#NULL!	#NULL!	24	2	#NULL!	0	22.8571	2	0	0	0	1	0	1	0	0	#NULL!	#NULL!	0	0	1	0	0	0	#NULL!	EG	0	4	#NULL!	1	0	0	0	0	0	0	175	1.75	0	1	#NULL!	#NULL!	1	1	0	1	1	1
E01104	#NULL!	#NULL!	#NULL!	43	6	#NULL!	0	24.3824	2	0	0	0	1	0	1	0	0	#NULL!	#NULL!	0	0	1	0	0	0	#NULL!	E1	0	1	#NULL!	4	0	0	0	0	0	0	167	1.67	0	1	#NULL!	#NULL!	1	2	0	2	2	5
E01105	#NULL!	#NULL!	#NULL!	49	7	#NULL!	0	22.4059	2	0	0	0	1	0	1	0	0	#NULL!	#NULL!	0	0	1	0	0	0	#NULL!	E1	0	2	#NULL!	2	0	0	0	0	0	0	165	1.65	0	1	#NULL!	#NULL!	1	2	0	1	1	1
E01106	#NULL!	#NULL!	#NULL!	20	1	#NULL!	0	17.9592	1	0	0	0	1	0	1	0	0	#NULL!	#NULL!	0	0	1	0	0	0	#NULL!	E1	0	2	#NULL!	2	0	0	0	0	0	0	175	1.75	0	1	#NULL!	#NULL!	1	1	0	1	1	1
E01107	#NULL!	#NULL!	#NULL!	25	2	#NULL!	0	20.0474	2	0	0	0	1	0	1	0	0	#NULL!	#NULL!	0	0	1	2	3	0	#NULL!	E1	0	2	#NULL!	2	0	0	0	0	0	0	173	1.73	0	1	#NULL!	#NULL!	1	1	0	1	1	1
E01108	#NULL!	#NULL!	#NULL!	29	3	#NULL!	0	20.202	2	0	0	0	1	0	1	0	0	#NULL!	#NULL!	0	0	1	1	0	0	#NULL!	E1	0	1	#NULL!	2	0	0	0	0	0	0	165	1.65	0	1	#NULL!	#NULL!	1	2	0	2	1	4
E01109	#NULL!	#NULL!	#NULL!	26	3	#NULL!	0	23.1834	2	0	0	0	1	0	1	0	0	#NULL!	#NULL!	0	0	1	1	0	0	#NULL!	E1	0	2	#NULL!	1	0	0	0	0	0	0	170	1.7	0	1	#NULL!	#NULL!	1	1	0	1	1	2
E01110	#NULL!	#NULL!	#NULL!	19	1	#NULL!	0	19.0311	2	0	0	0	1	1	1	0	0	#NULL!	#NULL!	0	0	1	0	0	0	#NULL!	E1	0	0	#NULL!	4	0	0	0	0	0	0	170	1.7	0	1	#NULL!	#NULL!	2	1	0	1	3	1
E01111	#NULL!	#NULL!	#NULL!	19	1	#NULL!	0	19.257	2	0	0	0	1	0	1	0	0	#NULL!	#NULL!	0	0	1	0	0	0	#NULL!	E1	0	1	#NULL!	4	0	0	0	0	0	0	169	1.69	0	1	#NULL!	#NULL!	1	1	0	3	1	6
E01112	#NULL!	#NULL!	#NULL!	25	2	0	0	17.9012	1	0	0	1	1	0	1	0	0	#NULL!	#NULL!	0	0	1	2	3	0	#NULL!	E1	0	1	#NULL!	1	0	0	0	0	0	0	180	1.8	0	1	#NULL!	#NULL!	1	2	0	2	2	4
E01113	#NULL!	#NULL!	#NULL!	18	1	0	0	17.9982	1	0	0	1	1	0	1	0	0	#NULL!	#NULL!	0	0	1	2	3	0	#NULL!	E1	0	3	#NULL!	1	0	0	0	0	0	0	165	1.65	0	1	#NULL!	#NULL!	1	1	0	2	2	4
E01114	#NULL!	#NULL!	#NULL!	36	5	#NULL!	0	26.7755	3	0	0	0	1	0	1	0	0	#NULL!	#NULL!	0	0	1	0	0	0	#NULL!	E1	0	5	#NULL!	5	0	0	0	0	0	0	175	1.75	0	1	#NULL!	#NULL!	1	2	0	1	1	1
E01115	#NULL!	#NULL!	#NULL!	22	2	0	0	26.7299	3	0	0	1	1	0	1	0	0	#NULL!	#NULL!	0	0	1	0	0	0	#NULL!	E1	0	3	#NULL!	1	0	0	0	0	0	0	173	1.73	0	1	#NULL!	#NULL!	1	1	0	2	3	3
E01116	#NULL!	#NULL!	#NULL!	21	2	#NULL!	0	22.2656	2	1	0	0	1	0	1	0	0	#NULL!	#NULL!	0	0	1	0	1	0	#NULL!	E1	0	1	#NULL!	3	0	0	0	0	0	0	160	1.6	0	1	#NULL!	#NULL!	1	1	0	1	3	1
E01117	#NULL!	#NULL!	#NULL!	25	2	0	0	20.3244	2	0	0	1	1	0	1	0	0	#NULL!	#NULL!	0	0	1	0	0	0	#NULL!	E1	0	1	#NULL!	4	0	0	0	0	0	0	163	1.63	0	1	#NULL!	#NULL!	1	1	0	1	1	1
E01118	#NULL!	#NULL!	#NULL!	21	2	#NULL!	0	23.1405	2	0	0	0	1	0	1	0	0	#NULL!	#NULL!	0	0	1	0	0	0	#NULL!	E1	0	1	#NULL!	1	0	0	0	0	0	0	165	1.65	0	1	#NULL!	#NULL!	1	1	0	1	2	1
E01119	#NULL!	#NULL!	#NULL!	23	2	0	0	22.8928	2	0	0	1	1	0	1	0	0	#NULL!	#NULL!	0	0	1	0	0	0	#NULL!	E1	0	2	#NULL!	1	0	0	0	0	0	0	155	1.55	0	1	#NULL!	#NULL!	1	1	0	2	2	4
E01120	#NULL!	#NULL!	#NULL!	23	2	0	0	20.3125	2	0	0	1	1	0	1	0	0	#NULL!	#NULL!	0	0	1	0	0	0	#NULL!	E1	0	2	#NULL!	2	0	0	0	0	0	0	160	1.6	0	1	#NULL!	#NULL!	1	1	0	2	3	4
E01121	#NULL!	#NULL!	#NULL!	24	2	#NULL!	0	20.7451	2	0	0	0	1	0	1	0	0	#NULL!	#NULL!	0	0	1	0	0	0	#NULL!	E1	0	4	#NULL!	2	0	0	0	0	0	0	185	1.85	0	1	#NULL!	#NULL!	1	1	0	2	2	5
E01122	#NULL!	#NULL!	#NULL!	21	2	0	0	19.8352	2	0	0	1	1	0	1	0	0	#NULL!	#NULL!	0	0	1	0	0	0	#NULL!	E1	0	1	#NULL!	3	0	0	0	0	0	0	171	1.71	0	1	#NULL!	#NULL!	1	1	0	1	2	2
E01123	#NULL!	#NULL!	#NULL!	42	6	0	0	20.3125	2	0	0	1	1	0	1	0	0	#NULL!	#NULL!	0	0	1	0	1	0	#NULL!	E1	0	1	#NULL!	2	0	0	0	0	0	0	160	1.6	0	1	#NULL!	#NULL!	1	2	0	1	2	2
E01124	#NULL!	#NULL!	#NULL!	25	2	#NULL!	0	22.2222	2	0	0	0	1	0	1	0	0	#NULL!	#NULL!	0	0	1	1	1	0	#NULL!	E1	0	1	#NULL!	1	0	0	0	0	0	0	150	1.5	0	1	#NULL!	#NULL!	1	2	0	1	1	1
E01125	#NULL!	#NULL!	#NULL!	30	3	0	0	21.7993	2	0	0	1	1	0	1	0	0	#NULL!	#NULL!	0	0	1	0	0	0	#NULL!	E1	0	2	#NULL!	3	0	0	0	0	0	0	170	1.7	0	1	#NULL!	#NULL!	1	1	0	1	1	1
E01126	#NULL!	#NULL!	#NULL!	19	1	#NULL!	0	21.5139	2	0	0	0	1	0	1	0	0	#NULL!	#NULL!	0	0	1	0	0	0	#NULL!	E1	0	1	#NULL!	1	0	0	0	0	0	0	167	1.67	0	1	#NULL!	#NULL!	1	1	0	3	3	10
E01127	#NULL!	#NULL!	#NULL!	23	2	#NULL!	0	17.5697	1	0	0	0	1	1	1	0	0	#NULL!	#NULL!	0	0	1	0	2	0	#NULL!	E1	0	0	#NULL!	1	0	0	0	0	0	0	167	1.67	0	1	#NULL!	#NULL!	2	1	0	1	1	1
E01128	#NULL!	#NULL!	#NULL!	22	2	0	0	21.7079	2	0	0	1	1	0	1	0	0	#NULL!	#NULL!	0	0	1	2	2	0	#NULL!	E1	0	1	#NULL!	4	0	0	0	0	0	0	169	1.69	0	1	#NULL!	#NULL!	1	1	0	2	1	3
E01129	#NULL!	#NULL!	#NULL!	20	1	0	0	21.2245	2	0	0	1	1	0	1	0	0	#NULL!	#NULL!	0	0	1	0	0	0	#NULL!	E1	0	1	#NULL!	2	0	0	0	0	0	0	175	1.75	0	1	#NULL!	#NULL!	1	1	0	1	1	1
E01130	#NULL!	#NULL!	#NULL!	33	4	0	0	22.4913	2	0	0	1	1	0	1	0	0	#NULL!	#NULL!	0	0	1	2	3	0	#NULL!	E1	0	2	#NULL!	1	0	0	0	0	0	0	170	1.7	0	1	#NULL!	#NULL!	1	1	0	2	2	5
E01131	#NULL!	#NULL!	#NULL!	19	1	0	0	20.0773	2	0	0	1	1	0	1	0	0	#NULL!	#NULL!	0	0	1	0	0	0	#NULL!	E1	0	1	#NULL!	1	0	0	0	0	0	0	164	1.64	0	1	#NULL!	#NULL!	1	1	0	2	2	4
E01132	#NULL!	#NULL!	#NULL!	35	4	#NULL!	0	20.3816	2	0	0	0	1	0	1	0	0	#NULL!	#NULL!	0	0	1	2	0	0	#NULL!	E1	0	1	#NULL!	4	0	0	0	0	0	0	173	1.73	0	1	#NULL!	#NULL!	1	1	0	2	2	4
E01133	#NULL!	#NULL!	#NULL!	63	7	#NULL!	0	23.7228	2	0	0	0	1	0	1	0	0	#NULL!	#NULL!	0	0	1	0	0	0	#NULL!	E1	0	1	#NULL!	1	0	0	0	0	0	0	173	1.73	0	1	#NULL!	#NULL!	1	2	0	3	3	6
E01134	#NULL!	#NULL!	#NULL!	28	3	0	0	21.3669	2	0	0	1	1	0	1	0	0	#NULL!	#NULL!	0	0	1	2	0	0	#NULL!	E1	0	2	#NULL!	1	0	0	0	0	0	0	181	1.81	0	1	#NULL!	#NULL!	1	1	0	1	2	1
E01135	#NULL!	#NULL!	#NULL!	18	1	0	0	23.4236	2	0	0	1	1	1	1	0	0	#NULL!	#NULL!	0	0	1	0	0	0	#NULL!	E1	0	0	#NULL!	1	0	0	0	0	0	0	164	1.64	0	1	#NULL!	#NULL!	2	1	0	1	1	2
E01136	#NULL!	#NULL!	#NULL!	20	1	#NULL!	0	24.4444	2	0	0	0	1	1	1	0	0	#NULL!	#NULL!	0	0	1	0	0	0	#NULL!	E1	0	0	#NULL!	1	0	0	0	0	0	0	150	1.5	0	1	#NULL!	#NULL!	2	2	0	1	2	2
E01137	#NULL!	#NULL!	#NULL!	21	2	#NULL!	0	19.5312	2	0	0	0	1	0	1	0	0	#NULL!	#NULL!	0	0	1	0	0	0	#NULL!	E1	0	1	#NULL!	4	0	0	0	0	0	0	160	1.6	0	1	#NULL!	#NULL!	1	1	0	1	2	2
E01138	#NULL!	#NULL!	#NULL!	20	1	0	0	20.8117	2	0	0	1	1	0	1	0	0	#NULL!	#NULL!	0	0	1	0	0	0	#NULL!	E1	0	1	#NULL!	2	0	0	0	0	0	0	155	1.55	0	1	#NULL!	#NULL!	1	1	0	1	1	1
E01139	#NULL!	#NULL!	#NULL!	18	1	#NULL!	0	25.3333	3	0	0	0	1	0	1	0	0	#NULL!	#NULL!	0	0	1	0	0	0	#NULL!	E1	0	1	#NULL!	4	0	0	0	0	0	0	150	1.5	0	1	#NULL!	#NULL!	1	1	0	1	1	1
E01140	#NULL!	#NULL!	#NULL!	20	1	0	0	20.5457	2	0	0	1	1	1	1	0	0	#NULL!	#NULL!	0	0	1	0	0	0	#NULL!	E1	0	0	#NULL!	2	0	0	0	0	0	0	156	1.56	0	1	#NULL!	#NULL!	2	1	0	1	1	1
E01141	#NULL!	#NULL!	#NULL!	20	1	0	0	19.4674	2	0	0	1	1	0	1	0	0	#NULL!	#NULL!	0	0	1	1	0	0	#NULL!	E1	0	2	#NULL!	3	0	0	0	0	0	0	165	1.65	0	1	#NULL!	#NULL!	1	1	0	2	2	3
E01142	#NULL!	#NULL!	#NULL!	37	5	0	0	21.4286	2	0	0	1	1	1	1	0	0	#NULL!	#NULL!	0	0	1	0	0	0	#NULL!	E1	0	0	#NULL!	1	0	0	0	0	0	0	140	1.4	0	1	#NULL!	#NULL!	2	1	0	1	1	1
E01143	#NULL!	#NULL!	#NULL!	35	4	0	0	21.4844	2	0	0	1	1	1	1	0	0	#NULL!	#NULL!	0	0	1	0	1	0	#NULL!	E1	0	0	#NULL!	4	0	0	0	0	0	0	160	1.6	0	1	#NULL!	#NULL!	2	2	0	1	1	1
E01144	#NULL!	#NULL!	#NULL!	22	2	#NULL!	0	26.5625	3	0	0	0	1	0	1	0	0	#NULL!	#NULL!	0	0	1	0	0	0	#NULL!	E1	0	1	#NULL!	3	0	0	0	0	0	0	160	1.6	0	1	#NULL!	#NULL!	1	1	0	1	2	1
E01145	#NULL!	#NULL!	#NULL!	25	2	0	0	23.4375	2	0	0	1	1	0	1	0	0	#NULL!	#NULL!	0	0	1	1	1	0	#NULL!	E1	0	1	#NULL!	4	0	0	0	0	0	0	160	1.6	0	1	#NULL!	#NULL!	1	1	0	1	2	1
E01146	#NULL!	#NULL!	#NULL!	24	2	#NULL!	0	21.6713	2	0	0	0	1	0	1	0	0	#NULL!	#NULL!	0	0	1	2	3	0	#NULL!	E1	0	1	#NULL!	2	0	0	0	0	0	0	165	1.65	0	1	#NULL!	#NULL!	1	1	0	2	1	4
E01147	#NULL!	#NULL!	#NULL!	29	3	0	0	22.6474	2	0	0	1	1	0	1	0	0	#NULL!	#NULL!	0	0	1	2	0	0	#NULL!	E1	0	2	#NULL!	1	0	0	0	0	0	0	172	1.72	0	1	#NULL!	#NULL!	1	1	0	2	2	4
E01148	#NULL!	#NULL!	#NULL!	35	4	#NULL!	0	16.7062	1	0	0	0	1	0	1	0	0	#NULL!	#NULL!	0	0	1	1	1	0	#NULL!	E1	0	3	#NULL!	1	0	0	0	0	0	0	173	1.73	0	1	#NULL!	#NULL!	1	1	0	1	1	1
E01149	#NULL!	#NULL!	#NULL!	20	1	0	0	23.8754	2	0	0	1	1	1	1	0	0	#NULL!	#NULL!	0	0	1	0	0	0	#NULL!	E1	0	0	#NULL!	3	0	0	0	0	0	0	170	1.7	0	1	#NULL!	#NULL!	2	1	0	2	3	3
E01150	#NULL!	#NULL!	#NULL!	28	3	0	0	20.7612	2	0	0	1	1	0	1	0	0	#NULL!	#NULL!	0	0	1	2	2	0	#NULL!	E1	0	2	#NULL!	1	0	0	0	0	0	0	170	1.7	0	1	#NULL!	#NULL!	1	1	0	1	1	1
E01151	#NULL!	#NULL!	#NULL!	28	3	#NULL!	0	24.2424	2	0	0	0	1	1	1	0	0	#NULL!	#NULL!	0	0	1	1	0	0	#NULL!	E1	0	0	#NULL!	2	0	0	0	0	0	0	165	1.65	0	1	#NULL!	#NULL!	2	1	0	1	1	1
E01152	#NULL!	#NULL!	#NULL!	36	5	0	0	20	2	0	0	1	1	0	1	0	0	#NULL!	#NULL!	0	0	1	#NULL!	0	0	#NULL!	E1	0	1	#NULL!	3	0	0	0	0	0	0	150	1.5	0	1	#NULL!	#NULL!	1	5	0	1	1	1
E01153	#NULL!	#NULL!	#NULL!	23	2	#NULL!	0	22.0386	2	0	0	0	1	1	1	0	0	#NULL!	#NULL!	0	0	1	1	1	0	#NULL!	E1	0	0	#NULL!	4	0	0	0	0	0	0	165	1.65	0	1	#NULL!	#NULL!	2	1	0	1	1	1
E01154	#NULL!	#NULL!	#NULL!	35	4	0	0	20.7031	2	0	0	1	1	0	1	0	0	#NULL!	#NULL!	0	0	1	1	0	0	#NULL!	E1	0	1	#NULL!	2	0	0	0	0	0	0	160	1.6	0	1	#NULL!	#NULL!	1	1	0	1	1	1
E01155	#NULL!	#NULL!	#NULL!	19	1	0	0	20.8117	2	0	0	1	1	1	1	0	0	#NULL!	#NULL!	0	0	1	0	0	0	#NULL!	E1	0	0	#NULL!	2	0	0	0	0	0	0	155	1.55	0	1	#NULL!	#NULL!	2	1	0	1	2	1
E01156	#NULL!	#NULL!	#NULL!	18	1	#NULL!	0	24.2215	2	0	0	0	1	0	1	0	0	#NULL!	#NULL!	0	0	1	0	0	0	#NULL!	E1	0	2	#NULL!	2	0	0	0	0	0	0	170	1.7	0	1	#NULL!	#NULL!	1	1	0	2	2	4
E01157	#NULL!	#NULL!	#NULL!	32	4	#NULL!	0	25.5102	3	0	0	0	1	0	1	0	0	#NULL!	#NULL!	0	0	1	0	0	0	#NULL!	E1	0	3	#NULL!	2	0	0	0	0	0	0	168	1.68	0	1	#NULL!	#NULL!	1	1	0	2	3	5
E01158	#NULL!	#NULL!	#NULL!	38	5	#NULL!	1	22.2041	2	0	0	0	1	0	1	0	0	#NULL!	#NULL!	0	0	1	1	0	0	#NULL!	E1	0	2	#NULL!	4	0	0	0	0	0	0	175	1.75	0	1	#NULL!	#NULL!	1	1	0	2	2	3
E01159	#NULL!	#NULL!	#NULL!	33	4	0	0	26.5731	3	0	0	1	1	0	1	0	0	#NULL!	#NULL!	0	0	1	2	0	0	#NULL!	E1	0	1	#NULL!	4	0	0	0	0	0	0	168	1.68	0	1	#NULL!	#NULL!	1	2	0	2	2	5
E01160	#NULL!	#NULL!	#NULL!	35	4	0	0	21.7982	2	0	0	1	1	0	1	0	0	#NULL!	#NULL!	0	0	1	0	0	0	#NULL!	E1	0	4	#NULL!	1	0	0	0	0	0	0	183	1.83	0	1	#NULL!	#NULL!	1	2	0	2	2	4
E01161	#NULL!	#NULL!	#NULL!	26	3	#NULL!	0	27.5482	3	0	0	0	1	0	1	0	0	#NULL!	#NULL!	0	0	1	0	0	0	#NULL!	E1	0	1	#NULL!	4	0	0	0	0	0	0	165	1.65	0	1	#NULL!	#NULL!	1	1	0	1	1	1
E01162	#NULL!	#NULL!	#NULL!	21	2	0	0	22.9591	2	0	0	1	1	1	1	0	0	#NULL!	#NULL!	0	0	1	2	3	0	#NULL!	E1	0	0	#NULL!	4	0	0	0	0	0	0	163	1.63	0	1	#NULL!	#NULL!	2	1	0	1	1	1
E01163	#NULL!	#NULL!	#NULL!	33	4	0	0	26.1752	3	0	0	1	1	0	1	0	0	#NULL!	#NULL!	0	0	1	1	0	0	#NULL!	E1	0	1	#NULL!	4	0	0	0	0	0	0	167	1.67	0	1	#NULL!	#NULL!	1	2	0	3	2	6
E01164	#NULL!	#NULL!	#NULL!	20	1	0	0	22.0386	2	0	0	1	1	0	1	0	0	#NULL!	#NULL!	0	0	1	2	3	0	#NULL!	E1	0	1	#NULL!	1	0	0	0	0	0	0	165	1.65	0	1	#NULL!	#NULL!	1	1	0	2	2	4
E01165	#NULL!	#NULL!	#NULL!	25	2	#NULL!	0	23.8754	2	0	0	0	1	0	1	0	0	#NULL!	#NULL!	0	0	1	2	3	0	#NULL!	E1	0	1	#NULL!	4	0	0	0	0	0	0	170	1.7	0	1	#NULL!	#NULL!	1	1	0	2	1	5
E01166	#NULL!	#NULL!	#NULL!	20	1	0	0	20.0692	2	0	0	1	1	0	1	0	0	#NULL!	#NULL!	0	0	1	0	0	0	#NULL!	E1	0	3	#NULL!	4	0	0	0	0	0	0	170	1.7	0	1	#NULL!	#NULL!	1	1	0	2	2	5
E01167	#NULL!	#NULL!	#NULL!	22	2	#NULL!	0	21.9899	2	0	0	0	1	0	1	0	0	#NULL!	#NULL!	0	0	1	0	0	0	#NULL!	E1	0	1	#NULL!	3	0	0	0	0	0	0	161	1.61	0	1	#NULL!	#NULL!	1	2	0	2	2	3
E01168	#NULL!	#NULL!	#NULL!	28	3	0	0	25.3444	3	0	0	1	1	1	1	0	0	#NULL!	#NULL!	0	0	1	0	0	0	#NULL!	E1	0	0	#NULL!	4	0	0	0	0	0	0	165	1.65	0	1	#NULL!	#NULL!	2	2	0	1	1	2
E01169	#NULL!	#NULL!	#NULL!	18	1	0	0	20.3244	2	0	0	1	1	0	1	0	0	#NULL!	#NULL!	0	0	1	0	0	0	#NULL!	E1	0	1	#NULL!	1	0	0	0	0	0	0	163	1.63	0	1	#NULL!	#NULL!	1	1	0	1	1	1
E01170	#NULL!	#NULL!	#NULL!	19	1	0	0	19.9573	2	0	0	1	1	1	1	0	0	#NULL!	#NULL!	0	0	1	0	0	0	#NULL!	E1	0	0	#NULL!	1	0	0	0	0	0	0	169	1.69	0	1	#NULL!	#NULL!	2	1	0	1	1	1
E01171	#NULL!	#NULL!	#NULL!	25	2	#NULL!	0	24.974	#NULL!	0	0	0	1	0	1	0	0	#NULL!	#NULL!	0	0	1	0	0	0	#NULL!	E1	0	1	#NULL!	4	0	0	0	0	0	0	155	1.55	0	1	#NULL!	#NULL!	1	1	0	1	3	1
E01172	#NULL!	#NULL!	#NULL!	81	7	#NULL!	0	21.4844	2	0	0	0	1	1	1	0	0	#NULL!	#NULL!	0	0	1	0	0	0	#NULL!	E1	0	0	#NULL!	4	0	0	0	0	0	0	160	1.6	0	1	#NULL!	#NULL!	2	2	0	2	2	3
E01173	#NULL!	#NULL!	#NULL!	24	2	#NULL!	0	17.9931	1	0	0	0	1	1	1	0	0	#NULL!	#NULL!	0	0	1	0	0	0	#NULL!	E1	0	0	#NULL!	1	0	0	0	0	0	0	170	1.7	0	1	#NULL!	#NULL!	2	1	0	1	1	1
E01174	#NULL!	#NULL!	#NULL!	18	1	#NULL!	0	17.5781	1	0	0	0	1	0	1	0	0	#NULL!	#NULL!	0	0	1	1	1	0	#NULL!	E1	0	2	#NULL!	2	0	0	0	0	0	0	160	1.6	0	1	#NULL!	#NULL!	1	1	0	2	2	3
E01175	#NULL!	#NULL!	#NULL!	21	2	0	0	20.8117	2	0	0	1	1	1	1	0	0	#NULL!	#NULL!	0	0	1	0	1	0	#NULL!	E1	0	0	#NULL!	4	0	0	0	0	0	0	155	1.55	0	1	#NULL!	#NULL!	2	1	0	1	1	1
E01176	#NULL!	#NULL!	#NULL!	27	3	#NULL!	0	22.7732	2	0	0	0	1	0	1	0	0	#NULL!	#NULL!	0	0	1	1	0	0	#NULL!	E1	0	1	#NULL!	4	0	0	0	0	0	0	165	1.65	0	1	#NULL!	#NULL!	1	1	0	1	2	1
E01177	#NULL!	#NULL!	#NULL!	20	1	0	0	18.3655	1	0	0	1	1	0	1	0	0	#NULL!	#NULL!	0	0	1	1	1	0	#NULL!	E1	0	2	#NULL!	3	0	0	0	0	0	0	165	1.65	0	1	#NULL!	#NULL!	1	1	0	1	1	1
E01178	#NULL!	#NULL!	#NULL!	20	1	0	0	17.5056	1	0	0	1	1	0	1	0	0	#NULL!	#NULL!	0	0	1	1	0	0	#NULL!	E1	0	2	#NULL!	3	0	0	0	0	0	0	174	1.74	0	1	#NULL!	#NULL!	1	1	0	1	3	2
E01179	#NULL!	#NULL!	#NULL!	20	1	#NULL!	0	19.7232	2	0	0	0	1	0	1	0	0	#NULL!	#NULL!	0	0	1	1	1	0	#NULL!	E1	0	2	#NULL!	1	0	0	0	0	0	0	170	1.7	0	1	#NULL!	#NULL!	1	1	0	1	2	1
E01180	#NULL!	#NULL!	#NULL!	59	7	0	0	25.9516	3	0	0	1	1	0	1	0	0	#NULL!	#NULL!	0	0	1	0	0	0	#NULL!	E1	0	4	#NULL!	1	0	0	0	0	0	0	170	1.7	0	1	#NULL!	#NULL!	1	1	0	2	2	5
E01181	#NULL!	#NULL!	#NULL!	25	2	#NULL!	0	21.6441	2	0	0	0	1	0	1	0	0	#NULL!	#NULL!	0	0	1	0	0	0	#NULL!	E1	0	2	#NULL!	1	0	0	0	0	1	0	155	1.55	0	1	#NULL!	#NULL!	1	1	0	1	1	1
E01182	#NULL!	#NULL!	#NULL!	28	3	#NULL!	0	17.9592	1	0	0	0	1	0	1	0	0	#NULL!	#NULL!	0	0	1	0	0	0	#NULL!	E1	0	4	#NULL!	3	0	0	0	0	0	0	175	1.75	0	1	#NULL!	#NULL!	1	1	0	1	1	1
E01183	#NULL!	#NULL!	#NULL!	29	3	0	0	21.7994	2	0	0	1	1	0	1	0	0	#NULL!	#NULL!	0	0	1	0	0	0	#NULL!	E1	0	2	#NULL!	4	0	0	0	0	0	0	174	1.74	0	1	#NULL!	#NULL!	1	2	0	2	2	3
E01184	#NULL!	#NULL!	#NULL!	23	2	0	0	20.8117	2	0	0	1	1	0	1	0	0	#NULL!	#NULL!	0	0	1	0	0	0	#NULL!	E1	0	1	#NULL!	2	0	0	0	0	0	0	155	1.55	0	1	#NULL!	#NULL!	1	2	0	1	2	1
E01185	#NULL!	#NULL!	#NULL!	57	7	#NULL!	0	25.7117	3	0	0	0	1	0	1	0	0	#NULL!	#NULL!	0	0	1	0	0	0	#NULL!	E1	0	1	#NULL!	2	0	0	0	0	0	0	165	1.65	0	1	#NULL!	#NULL!	1	2	0	2	3	3
E01186	#NULL!	#NULL!	#NULL!	22	2	0	0	18.3655	1	0	0	1	1	0	1	0	0	#NULL!	#NULL!	0	0	1	1	3	0	#NULL!	E1	0	4	#NULL!	1	0	0	0	0	0	0	165	1.65	0	1	#NULL!	#NULL!	1	1	0	2	2	4
E01187	#NULL!	#NULL!	#NULL!	24	2	#NULL!	0	21.0373	2	0	0	0	1	0	1	0	0	#NULL!	#NULL!	0	0	1	0	0	0	#NULL!	E1	0	1	#NULL!	1	0	0	0	0	0	0	185	1.85	0	1	#NULL!	#NULL!	1	2	0	2	1	3
E01188	#NULL!	#NULL!	#NULL!	68	7	#NULL!	0	20.8611	2	0	0	0	1	0	1	0	0	#NULL!	#NULL!	0	0	1	0	0	0	#NULL!	E1	0	1	#NULL!	2	0	0	0	0	0	0	171	1.71	0	1	#NULL!	#NULL!	1	2	0	2	1	5
E01189	#NULL!	#NULL!	#NULL!	48	7	0	0	23.1405	2	0	0	1	1	0	1	0	0	#NULL!	#NULL!	0	0	1	0	0	0	#NULL!	E1	0	3	#NULL!	2	0	0	0	0	0	0	165	1.65	0	1	#NULL!	#NULL!	1	2	0	3	2	7
E01190	#NULL!	#NULL!	#NULL!	28	3	0	0	29.0123	3	0	0	1	1	0	1	0	0	#NULL!	#NULL!	0	0	1	0	0	0	#NULL!	E1	0	1	#NULL!	3	0	0	0	0	0	0	180	1.8	0	1	#NULL!	#NULL!	1	2	0	1	1	2
E01191	#NULL!	#NULL!	#NULL!	25	2	0	0	22.2656	2	0	0	1	1	0	1	0	0	#NULL!	#NULL!	0	0	1	0	0	0	#NULL!	E1	0	2	#NULL!	2	0	0	0	0	0	0	160	1.6	0	1	#NULL!	#NULL!	1	1	0	1	1	1
E01192	#NULL!	#NULL!	#NULL!	33	4	0	0	24.9135	#NULL!	0	0	1	1	1	1	0	0	#NULL!	#NULL!	0	0	1	0	0	0	#NULL!	E1	0	0	#NULL!	4	0	0	0	0	0	0	170	1.7	0	1	#NULL!	#NULL!	2	2	0	1	1	1
E01194	#NULL!	#NULL!	#NULL!	28	3	0	0	17.5771	1	0	0	1	1	0	1	0	0	#NULL!	#NULL!	0	0	1	1	0	0	#NULL!	E1	0	4	#NULL!	1	0	0	0	0	0	0	172	1.72	0	1	#NULL!	#NULL!	1	2	0	1	2	2
E01195	#NULL!	#NULL!	#NULL!	25	2	0	0	20.4152	2	0	0	1	1	0	1	0	0	#NULL!	#NULL!	0	0	1	0	0	0	#NULL!	E1	0	2	#NULL!	1	0	0	0	0	0	0	170	1.7	0	1	#NULL!	#NULL!	1	1	0	1	1	1
E01196	#NULL!	#NULL!	#NULL!	38	5	0	0	25.4694	3	0	0	1	1	0	1	0	0	#NULL!	#NULL!	0	0	1	0	0	0	#NULL!	E1	0	2	#NULL!	4	0	0	0	0	0	0	175	1.75	0	1	#NULL!	#NULL!	1	2	0	3	2	10
E01197	#NULL!	#NULL!	#NULL!	25	2	0	0	22.7204	2	0	0	1	1	0	1	0	0	#NULL!	#NULL!	0	0	1	0	0	0	#NULL!	E1	0	4	#NULL!	3	0	0	0	0	0	0	173	1.73	0	1	#NULL!	#NULL!	1	1	0	2	2	5
E01198	#NULL!	#NULL!	#NULL!	39	5	#NULL!	0	18.5879	2	0	0	0	1	0	1	0	0	#NULL!	#NULL!	0	0	1	0	0	0	#NULL!	E1	0	4	#NULL!	2	0	0	0	0	0	0	187	1.87	0	1	#NULL!	#NULL!	1	2	0	3	3	8
E01199	#NULL!	#NULL!	#NULL!	19	1	0	0	19.8347	2	0	0	1	1	0	1	0	0	#NULL!	#NULL!	0	0	1	0	2	0	#NULL!	E1	0	2	#NULL!	2	0	0	0	0	0	0	165	1.65	0	1	#NULL!	#NULL!	1	1	0	2	2	5
E01200	#NULL!	#NULL!	#NULL!	42	6	0	0	24.2215	2	0	0	1	1	0	1	0	0	#NULL!	#NULL!	0	0	1	0	0	0	#NULL!	E1	0	3	#NULL!	1	0	0	0	0	0	0	170	1.7	0	1	#NULL!	#NULL!	1	2	0	1	1	2
E01201	#NULL!	#NULL!	#NULL!	20	1	0	0	21.2031	2	0	0	1	1	0	1	1	0	#NULL!	#NULL!	1	0	1	0	0	0	#NULL!	E1	0	1	#NULL!	1	0	0	1	0	0	0	171	1.71	1	1	#NULL!	#NULL!	1	1	1	3	1	7
E01202	#NULL!	#NULL!	#NULL!	65	7	0	0	25.3444	3	0	0	1	1	1	1	0	0	#NULL!	#NULL!	0	0	1	0	0	0	#NULL!	E1	0	0	#NULL!	1	0	0	0	0	0	0	165	1.65	0	1	#NULL!	#NULL!	2	2	0	1	1	1
E01203	#NULL!	#NULL!	#NULL!	31	4	0	0	21.7181	2	0	0	1	1	0	1	0	0	#NULL!	#NULL!	0	0	1	0	0	0	#NULL!	E1	0	2	#NULL!	2	0	0	0	0	0	0	173	1.73	0	1	#NULL!	#NULL!	1	1	0	1	1	2
E01204	#NULL!	#NULL!	#NULL!	20	1	0	0	25.8065	3	0	0	1	1	0	1	0	0	#NULL!	#NULL!	0	0	1	0	0	0	#NULL!	E1	0	1	#NULL!	4	0	0	0	0	0	0	155	1.55	0	1	#NULL!	#NULL!	1	2	0	1	2	1
E01205	#NULL!	#NULL!	#NULL!	20	1	0	0	20.7612	2	0	0	1	1	0	1	0	0	#NULL!	#NULL!	0	0	1	0	0	0	#NULL!	E1	0	2	#NULL!	1	0	0	0	0	0	0	170	1.7	0	1	#NULL!	#NULL!	1	1	0	1	2	2
E01206	#NULL!	#NULL!	#NULL!	18	1	#NULL!	0	22.2222	2	0	0	0	1	0	1	0	0	#NULL!	#NULL!	0	0	1	0	0	0	#NULL!	E1	0	2	#NULL!	1	0	0	0	0	0	0	150	1.5	0	1	#NULL!	#NULL!	1	1	0	1	2	1
E01207	#NULL!	#NULL!	#NULL!	21	2	#NULL!	0	25.3515	3	0	0	0	1	0	1	0	0	#NULL!	#NULL!	0	0	1	0	0	0	#NULL!	E1	0	2	#NULL!	1	0	0	0	0	0	0	172	1.72	0	1	#NULL!	#NULL!	1	2	0	1	2	2
E01208	#NULL!	#NULL!	#NULL!	40	5	#NULL!	0	23.4375	2	0	0	0	1	0	1	0	0	#NULL!	#NULL!	0	0	1	0	1	0	#NULL!	E1	0	2	#NULL!	1	0	0	0	0	0	0	160	1.6	0	1	#NULL!	#NULL!	1	1	0	1	2	1
E01209	#NULL!	#NULL!	#NULL!	37	5	#NULL!	0	20.7157	2	0	0	0	1	0	1	0	0	#NULL!	#NULL!	0	0	1	0	0	0	#NULL!	E1	0	3	#NULL!	4	0	0	0	0	0	0	173	1.73	0	1	#NULL!	#NULL!	1	2	0	1	2	1
[truncated: 11,804 more rows]
[truncated: 32 more columns]
